# Supplementary material for: Proteomic and Ubiquitinated Proteome Insights Into ER Stress Responses in Chinese Hamster Ovary Cells Under Mild Hypothermic Conditions
Source: Biotechnol Bioeng. 2025 Oct 28;123(1):5–25. doi: 10.1002/bit.70081 (PMC12699125; doi:10.1002/bit.70081)
Supplement: Supplementary file 1 — Supplementary Materials 1. [file BIT-123-5-s003.xlsx]

## Sheet: CHO-K1-D4
									Normalized abundance						Raw abundance
									31c			37C			31c			37C
Accession	Peptide count	Unique peptides	Confidence score	Anova (p)	Max fold change	Highest mean condition	Lowest mean condition	Description	CHOK1_120mins_OTIT_D4_31C_1	CHOK1_120mins_OTIT_D4_31C_2	CHOK1_120mins_OTIT_D4_31C_3	CHOK1_120mins_OTIT_D4_37C_1	CHOK1_120mins_OTIT_D4_37C_2	CHOK1_120mins_OTIT_D4_37C_3	CHOK1_120mins_OTIT_D4_31C_1	CHOK1_120mins_OTIT_D4_31C_2	CHOK1_120mins_OTIT_D4_31C_3	CHOK1_120mins_OTIT_D4_37C_1	CHOK1_120mins_OTIT_D4_37C_2	CHOK1_120mins_OTIT_D4_37C_3
G3GZ27	1	1	2.43923	1.99e-06	Infinity	31C	37C	Phenylalanyl-tRNA synthetase, mitochondrial |FARS2	289240	107709	253557	0	0	0	536187	79740.2	253557	0	0	0
G3HXT3	1	1	3.14538	5.12e-06	20.1381	31C	37C	Protein kinase C and casein kinase substrate in neurons protein 2 |PACSIN2	953030	1.01267e+06	832541	40100.2	48339	50513.6	1.7667e+06	749708	832541	23411.1	35991.9	82817.2
G3HH79	2	2	4.79988	1.38e-05	4.53267	31C	37C	Zinc finger CCCH-type antiviral protein 1 |ZC3HAV1	723306	731281	613690	147608	152958	155738	1.34085e+06	541388	613690	86175.4	113889	255333
G3IMP5	5	5	20.3943	5.47e-05	10.155	31C	37C	Protein NDRG1 |	1.5397e+07	2.31977e+07	1.88375e+07	1.98874e+06	1.71296e+06	1.95385e+06	2.85427e+07	1.71739e+07	1.88375e+07	1.16105e+06	1.27543e+06	3.20334e+06
G3I557	1	1	2.56218	9.05e-05	1.59825	31C	37C	Toll-interacting protein |	3.87225e+06	3.76331e+06	3.64589e+06	2.26717e+06	2.45857e+06	2.33288e+06	7.17829e+06	2.78609e+06	3.64589e+06	1.32361e+06	1.83058e+06	3.82477e+06
G3HBE9	2	2	6.16528	9.68e-05	2.47282	31C	37C	Leucine-rich repeat-containing protein 59 |LRRC59	9.69108e+06	1.10681e+07	9.95584e+06	4.16616e+06	3.8351e+06	4.4198e+06	1.79651e+07	8.19406e+06	9.95584e+06	2.43226e+06	2.85551e+06	7.24628e+06
G3GSC9	1	1	2.62051	0.000110699	2.05253	31C	37C	tRNA (adenine(58)-N(1))-methyltransferase non-catalytic subunit TRM6 |TRMT6	3.33363e+07	3.0586e+07	3.0895e+07	1.44297e+07	1.52602e+07	1.65053e+07	6.17981e+07	2.26437e+07	3.0895e+07	8.42425e+06	1.13623e+07	2.70606e+07
G3GYD5	2	2	8.05106	0.000111524	2.18197	31C	37C	Complement component 1 Q subcomponent-binding protein, mitochondrial |C1QBP	6.46378e+07	6.93192e+07	5.86905e+07	2.9647e+07	3.02102e+07	2.84334e+07	1.19824e+08	5.1319e+07	5.86905e+07	1.73083e+07	2.24937e+07	4.66166e+07
G3HEZ0	2	2	7.96871	0.000116362	1.69901	31C	37C	Stress-70 protein, mitochondrial |HSPA9	2.79151e+07	2.65112e+07	2.6491e+07	1.49552e+07	1.6059e+07	1.66118e+07	5.17484e+07	1.9627e+07	2.6491e+07	8.73106e+06	1.19571e+07	2.72351e+07
G3HND9	4	4	16.9457	0.000137721	5.0124	31C	37C	Putative RNA-binding protein 3 |	8.53617e+07	9.2948e+07	6.64032e+07	1.78785e+07	1.53586e+07	1.55843e+07	1.58242e+08	6.88121e+07	6.64032e+07	1.04377e+07	1.14356e+07	2.55505e+07
G3H2I6	4	4	9.28371	0.000138205	1.86994	31C	37C	Neural cell adhesion molecule 1 |NCAM1	2.8706e+06	2.8669e+06	2.69407e+06	1.57998e+06	1.39205e+06	1.53699e+06	5.32146e+06	2.12245e+06	2.69407e+06	922416	1.03648e+06	2.5199e+06
G3I0I7	1	1	2.68425	0.000140989	Infinity	31C	37C	S-methyl-5'-thioadenosine phosphorylase |MTAP	2.97753e+06	147070	192964	0	0	0	5.51967e+06	108880	192964	0	0	0
G3IFA9	1	1	2.96213	0.000168799	48.6844	31C	37C	Transcription elongation factor B polypeptide 2 |ELOB	4.79295e+06	4.33267e+06	2.45023e+06	108398	73970.5	55404.6	8.88507e+06	3.2076e+06	2.45023e+06	63284.5	55076.4	90835.9
G3GX55	6	6	15.9576	0.000189306	2.0429	31C	37C	Brain-specific angiogenesis inhibitor 1-associated protein 2 |BAIAP2	6.13689e+06	5.81161e+06	5.2376e+06	2.71781e+06	2.73542e+06	2.95939e+06	1.13764e+07	4.3025e+06	5.2376e+06	1.58669e+06	2.03672e+06	4.85193e+06
G3HBD3	1	1	5.50116	0.000209854	2.11381	31C	37C	Nucleoside diphosphate kinase |NME2	13977612	1.49675e+07	1.25662e+07	6.85578e+06	6.22604e+06	6.55632e+06	2.59114e+07	1.10809e+07	1.25662e+07	4.0025e+06	4.63574e+06	1.07491e+07
G3I4G0	2	2	5.6921	0.000246489	3.06863	31C	37C	EH domain-containing protein 3 |EHD1	9.18441e+06	1.12397e+07	9.37998e+06	3.02622e+06	3.02048e+06	3.66582e+06	1.70259e+07	8.32111e+06	9.37998e+06	1.76675e+06	2.24897e+06	6.01012e+06
G3II51	1	1	2.30134	0.000255578	3.29046	31C	37C	Phosphomannomutase |	2.95646e+06	3.05541e+06	2.76572e+06	1.05594e+06	838934	772713	5.48061e+06	2.26201e+06	2.76572e+06	616473	624647	1.26686e+06
G3GR83	2	2	8.15094	0.000271024	2.8893	31C	37C	1,5-anhydro-D-fructose reductase |AKR1E2	2.57871e+06	2.35146e+06	2.37952e+06	815806	735288	978820	4.78035e+06	1.74086e+06	2.37952e+06	476279	547475	1.60478e+06
G3GRY7	2	2	8.87144	0.000299558	2.08805	31C	37C	HSBP1 |	9.36233e+06	1.07705e+07	9.40799e+06	4.62761e+06	4.4169e+06	5.10306e+06	1.73557e+07	7.9737e+06	9.40799e+06	2.70166e+06	3.2887e+06	8.36649e+06
G3GZ87	1	1	2.77065	0.000319605	2.38349	31C	37C	RNA-binding protein 28 |RBM28	597878	518767	543451	204494	251024	240979	1.10833e+06	384058	543451	119387	186906	395086
G3HG95	19	19	56.3355	0.000323511	1.7205	31C	37C	Lamin-A/C |LMNA	5.61389e+07	5.69384e+07	5.35885e+07	3.51574e+07	3.09285e+07	3.07848e+07	104069047	4.21531e+07	5.35885e+07	2.05254e+07	2.30285e+07	5.04717e+07
G3GRW2	1	1	2.53627	0.000349823	3.48741	31C	37C	EMC8 |	8.44212e+06	7.32024e+06	6.14986e+06	1.84659e+06	2.22706e+06	2.20959e+06	1.56498e+07	5.41939e+06	6.14986e+06	1.07807e+06	1.65821e+06	3.62263e+06
G3HXA2	1	1	2.39893	0.000357102	2.38393	31C	37C	Basic leucine zipper and W2 domain-containing protein 2 |BZW2	272508	296444	287410	131325	103079	124819	505168	219466	287410	76669.1	76749.5	204641
G3H3E4	2	2	5.69329	0.000371047	4.02844	31C	37C	Galectin-3-binding protein |	3.33744e+06	2.71743e+06	2.81436e+06	834243	781697	585712	6.18687e+06	2.01179e+06	2.81436e+06	487043	582030	960276
G3I539	1	1	4.23403	0.000374145	30.1898	31C	37C	Hsc70-interacting protein |ST13	1.03686e+07	5.84945e+06	3.9045e+06	214041	187753	264739	1.9221e+07	4.33051e+06	3.9045e+06	124960	139796	434041
G3I519	1	1	2.56213	0.000400103	2.32656	31C	37C	LXN |LXN	7.29792e+06	7.68861e+06	6.90154e+06	3.51239e+06	2.74604e+06	3.14949e+06	1.35287e+07	5.6921e+06	6.90154e+06	2.05058e+06	2.04463e+06	5.1636e+06
G3H1G7	3	3	8.56713	0.000423019	2.02896	31C	37C	Pyridoxal phosphate homeostasis protein | PROSC	1.14244e+07	1.10025e+07	9.29804e+06	5.16285e+06	5.0935e+06	5.37975e+06	2.11784e+07	8.14546e+06	9.29804e+06	3.01414e+06	3.79248e+06	8.82011e+06
G3IDL8	1	1	6.75343	0.000446122	16.548	31C	37C	Heat shock cognate 71 kDa protein |	2.19193e+06	2.1711e+06	2.90515e+06	225836	100901	112480	4.06335e+06	1.60733e+06	2.90515e+06	131846	75128.4	184411
G3HLS2	2	2	4.38619	0.000464137	6.04384	31C	37C	14-3-3 protein beta/alpha |YWHAB	4.23605e+06	4.25743e+06	2.76916e+06	615658	723623	524210	7.85269e+06	3.15189e+06	2.76916e+06	359430	538790	859444
G3HBZ8	1	1	2.71444	0.000465814	1.64872	31C	37C	Ubiquitin-associated protein 2-like |UBAP2L	2.50443e+06	2.5482e+06	2.34677e+06	1.6199e+06	1.43354e+06	1.43452e+06	4.64266e+06	1.8865e+06	2.34677e+06	945722	1.06737e+06	2.3519e+06
G3H3B2	1	1	2.7361	0.000477873	625.364	31C	37C	Cysteine-rich protein 2 |CRIP2	2.34184e+07	1.27519e+07	7.46195e+06	9752.46	50231	9787.46	4.34125e+07	9.44059e+06	7.46195e+06	5693.62	37400.7	16046.6
G3I7D7	2	2	8.4249	0.000493359	1.83359	31C	37C	RNA-binding protein FUS |FUS	4.59247e+06	4.2649e+06	4.9071e+06	2.70895e+06	2.34801e+06	2.44988e+06	8.51342e+06	3.15743e+06	4.9071e+06	1.58153e+06	1.74827e+06	4.01659e+06
G3I3C7	1	1	6.48226	0.000593225	2.04009	31C	37C	Putative allantoicase |RPS7	3.22384e+07	3.28011e+07	3.49127e+07	1.84725e+07	1.59135e+07	1.4608e+07	5.97628e+07	2.42836e+07	3.49127e+07	1.07845e+07	1.18487e+07	2.39498e+07
G3HLZ7	1	1	2.64301	0.000606117	6.8983	31C	37C	alanyl-tRNA synthetase domain containing 1 |AARSD1	3.67776e+06	2.33214e+06	1.95563e+06	356601	381939	416169	6.81774e+06	1.72655e+06	1.95563e+06	208189	284382	682310
G3I2X3	1	1	2.75227	0.000659103	16.758	31C	37C	Casein kinase II subunit alpha |CSNK2A1	3.92324e+06	1.84831e+06	2.07262e+06	111361	202156	154569	7.27281e+06	1.36836e+06	2.07262e+06	65013.8	150520	253417
G3HK90	1	1	3.58581	0.000662373	54.9946	31C	37C	14-3-3 protein eta |YWHAH	1.94701e+06	1.18358e+06	714294	38374.9	17376.1	14163	3.60933e+06	876237	714294	22403.8	12937.8	23220.3
G3HIL4	1	1	2.33766	0.000663162	2.60538	31C	37C	Anamorsin |CIAPIN1	2.13385e+06	1.94645e+06	1.73238e+06	828801	768749	633481	3.95568e+06	1.44101e+06	1.73238e+06	483866	572390	1.03859e+06
G3HSE4	1	1	5.24151	0.000667499	5.65641	31C	37C	Proteasome subunit alpha type |PSMA1	2.27895e+07	2.27929e+07	1.45502e+07	4.24317e+06	3.02168e+06	3.36603e+06	4.22467e+07	1.68742e+07	1.45502e+07	2.47722e+06	2.24986e+06	5.51862e+06
G3HIN8	3	3	7.10446	0.000684397	1.64455	31C	37C	Leucine zipper protein 1 |LUZP1	865410	908082	834347	576029	492057	517656	1.60428e+06	672279	834347	336294	366372	848698
G3H6K5	1	1	3.12417	0.000743094	50.1289	31C	37C	HIV Tat-specific factor 1-like |HTATSF1	820018	1.56607e+06	565960	12370.7	14271.7	32246.8	1.52013e+06	1.15941e+06	565960	7222.16	10626.3	52868.7
G3H3Y2	6	6	13.3665	0.000745586	3.54354	31C	37C	Retrovirus-related Gag polyprotein |GAG	1.20105e+07	8.56966e+06	7.96737e+06	2.44692e+06	2.76714e+06	2.84216e+06	2.22647e+07	6.34437e+06	7.96737e+06	1.42854e+06	2.06034e+06	4.65972e+06
G3H9U3	4	4	14.2595	0.000751274	1.88354	31C	37C	Splicing factor, proline-and glutamine-rich |SFPQ	2.31681e+07	2.07192e+07	1.85949e+07	1.06778e+07	1.09194e+07	1.15755e+07	4.29485e+07	1.5339e+07	1.85949e+07	6.23387e+06	8.13026e+06	1.89781e+07
G3IAI6	3	3	10.5719	0.000804374	3.42836	31C	37C	Heme oxygenase |HMOX1	3.42464e+06	2.75947e+06	2.38666e+06	751833	768816	979312	6.34853e+06	2.04291e+06	2.38666e+06	438930	572439	1.60559e+06
G3HCS4	2	2	5.14199	0.000828977	5.48251	31C	37C	26S proteasome non-ATPase regulatory subunit 12 |PSMD12	1.58325e+06	1.28619e+06	960258	264942	252096	181493	2.935e+06	952205	960258	154677	187704	297559
G3I2F6	1	1	2.47415	0.000845346	7.68271	31C	37C	Putative RNA-binding protein EIF1AD |	469666	327926	430092	61632.3	34217.4	63948.4	870656	242773	430092	35981.8	25477.3	104844
G3GZB1	2	2	6.76593	0.000864298	2.57958	31C	37C	Eukaryotic translation initiation factor 3 subunit M |EIF3M	1.16897e+07	1.44039e+07	1.2345e+07	5.40191e+06	4.15283e+06	5.34631e+06	2.16701e+07	1.06636e+07	1.2345e+07	3.15371e+06	3.09209e+06	8.7653e+06
G3I6I1	2	2	5.24268	0.00092176	2.38861	31C	37C	26S protease regulatory subunit S10B |PSMC6	1.37503e+07	1.2804e+07	1.02127e+07	5.51953e+06	5.06637e+06	4.80673e+06	2.549e+07	9.47916e+06	1.02127e+07	3.22238e+06	3.77228e+06	7.88065e+06
G3GVV6	1	1	2.47768	0.000921964	1.70091	31C	37C	Ras and Rab interactor 2 |RIN2	1.98565e+06	1.89176e+06	2.20534e+06	1.28739e+06	1.15841e+06	1.13037e+06	3.68096e+06	1.40053e+06	2.20534e+06	751596	862524	1.85325e+06
G3HQQ2	1	1	3.278	0.000938454	1.95254	31C	37C	Phostensin |PPP1R18	1.50018e+06	1.64592e+06	1.8375e+06	932546	791557	828268	2.78101e+06	1.21853e+06	1.8375e+06	544433	589372	1.35795e+06
G3H5W5	2	2	6.12334	0.000943543	2.30614	31C	37C	LIM and SH3 domain protein 1 |LASP1	4.25693e+06	3.43943e+06	3.18293e+06	1.6043e+06	1.65476e+06	1.45848e+06	7.89139e+06	2.54631e+06	3.18293e+06	936611	1.23209e+06	2.39118e+06
G3HWY6	1	1	2.68999	0.00096137	1.84882	31C	37C	Dynamin-like 120 kDa protein, mitochondrial |OPA1	3.36746e+06	3.20915e+06	3.62096e+06	1.61933e+06	1.94379e+06	1.95259e+06	6.24252e+06	2.37583e+06	3.62096e+06	945389	1.44729e+06	3.20127e+06
G3I4C0	1	1	3.03967	0.000965791	25.9206	31C	37C	Deoxycytidine kinase |DCK	1.71325e+06	2.19399e+06	1.04663e+06	37222.5	48336.4	105558	3.17598e+06	1.62427e+06	1.04663e+06	21731	35990	173062
G3IGW0	3	3	8.63824	0.00096609	2.70177	31C	37C	Protein CTLA-2-beta|CTLA2B	1.02691e+07	8.37912e+06	7.79895e+06	3.31432e+06	2.79992e+06	3.6746e+06	1.90366e+07	6.2033e+06	7.79895e+06	1.93494e+06	2.08475e+06	6.02452e+06
G3H750	7	7	27.6738	0.00101729	3.81307	31C	37C	Calpastatin |CAST	3.76358e+06	3.43755e+06	2.8226e+06	1.11021e+06	807653	710917	6.97684e+06	2.54492e+06	2.8226e+06	648157	601356	1.16555e+06
G3I277	1	1	2.79154	0.00102355	22.1624	31C	37C	Dihydrolipoyl dehydrogenase |DLD	9.85691e+06	7.69633e+06	3.40654e+06	353434	229464	362838	1.82725e+07	5.69781e+06	3.40654e+06	206340	170852	594874
G3I412	1	1	2.826	0.00108337	1.69473	31C	37C	45 kDa calcium-binding protein |SDF4	1.32738e+06	1.23966e+06	1.08675e+06	721459	742708	691809	2.46068e+06	917757	1.08675e+06	421198	553001	1.13422e+06
G3HTA6	1	1	2.35306	0.00109144	2.06924	31C	37C	EPM2A-interacting protein 1 | EPM2AIP1	2.93789e+06	2.51514e+06	2.41811e+06	1.18095e+06	1.4317e+06	1.19122e+06	5.44619e+06	1.86203e+06	2.41811e+06	689454	1.06601e+06	1.95301e+06
G3GTH2	1	1	5.72913	0.00111121	7.07394	31C	37C	Na(+)/H(+) exchange regulatory cofactor NHE-RF |SLC9A3R1	1.65972e+06	2.86667e+06	1.53624e+06	357840	255178	244019	3.07676e+06	2.12228e+06	1.53624e+06	208912	189999	400070
G3HU51	1	1	2.76307	0.00112853	4.49599	31C	37C	Isocitrate dehydrogenase [NADP] |IDH1	2.69956e+06	3.05185e+06	1.82842e+06	605432	466547	613931	5.00439e+06	2.25937e+06	1.82842e+06	353459	347378	1.00654e+06
G3H3G9	1	1	3.10813	0.00113093	2.1289	31C	37C	Septin-9 |SEPTIN9	5.66218e+06	6.14958e+06	5.60509e+06	2.7602e+06	2.30962e+06	3.11134e+06	1.04964e+07	4.55271e+06	5.60509e+06	1.61144e+06	1.71968e+06	5.10104e+06
G3ICH9	4	4	14.2022	0.00116823	2.01185	31C	37C	Ataxin-10 |ATXN10	1.03524e+07	1.06576e+07	9.98007e+06	5.98188e+06	4.52066e+06	4.90124e+06	1.9191e+07	7.89011e+06	9.98007e+06	3.4923e+06	3.36596e+06	8.03559e+06
G3GWG3	2	2	8.79165	0.00122131	4.07543	31C	37C	High mobility group protein B1 |HMGB1	2.6916e+07	2.93537e+07	1.87222e+07	6.54289e+06	4.97108e+06	6.88702e+06	4.98963e+07	2.17314e+07	1.87222e+07	3.81983e+06	3.70133e+06	1.12913e+07
G3H5K6	1	1	2.44897	0.00124936	2.39262	31C	37C	Pyruvate dehydrogenase E1 component subunit alpha |PDHA1	1.30688e+06	1.14942e+06	1.16821e+06	598131	422263	494473	2.42267e+06	850947	1.16821e+06	349197	314405	810690
G3GYJ1	1	1	2.89162	0.00129693	1.75833	31C	37C	Rho GTPase-activating protein 1 |ARHGAP1	1.48835e+07	1.7181e+07	1.36699e+07	8.34001e+06	8.74694e+06	8.92318e+06	2.75908e+07	1.27196e+07	1.36699e+07	4.86902e+06	6.51273e+06	1.46296e+07
G3HNG2	3	3	9.81007	0.00130579	2.42673	31C	37C	Acyl-coenzyme A thioesterase 2, mitochondrial |ACOT1	1.62008e+06	1.41558e+06	1.2591e+06	583307	508297	678171	3.00327e+06	1.048e+06	1.2591e+06	340543	378464	1.11186e+06
G3HYJ9	2	2	8.09428	0.00132595	2.58414	31C	37C	Moesin |MSN	6.23567e+06	6.76633e+06	6.7706e+06	3.17807e+06	2.21298e+06	2.26046e+06	1.15595e+07	5.00931e+06	6.7706e+06	1.8554e+06	1.64772e+06	3.70603e+06
G3GXK5	1	1	4.53197	0.00133509	68176.4	31C	37C	Sorting nexin-3 |	1.671e+06	3.28695e+06	579053	11.5271	0	69.6887	3.09766e+06	2.43342e+06	579053	6.72968	0	114.255
G3IC91	4	4	9.74909	0.00136318	1.91963	31C	37C	von Willebrand factor A domain-containing protein 5A |VWA5A	6.03778e+06	5.05288e+06	4.63489e+06	2.60162e+06	2.79109e+06	2.79924e+06	1.11927e+07	3.74079e+06	4.63489e+06	1.51886e+06	2.07817e+06	4.58936e+06
G3HF68	2	2	4.82536	0.00137394	2.16613	31C	37C	Cold-inducible RNA-binding protein |	3.66066e+07	2.83906e+07	2.71448e+07	1.42531e+07	1.35233e+07	1.47612e+07	6.78605e+07	2.10183e+07	2.71448e+07	8.32116e+06	1.00691e+07	2.4201e+07
G3IJQ0	1	1	2.33527	0.00142884	1.74286	31C	37C	COBW domain-containing protein 1 |	1.76288e+06	1.48188e+06	1.40954e+06	923405	877087	870002	3.26799e+06	1.09708e+06	1.40954e+06	539096	653055	1.42637e+06
G3H0E4	13	13	44.1093	0.0014497	2.56006	31C	37C	Chondroitin sulfate proteoglycan 4 |CSPG4	1.79981e+07	1.46092e+07	1.27954e+07	5.60439e+06	5.41522e+06	6.71541e+06	3.33645e+07	1.08156e+07	1.27954e+07	3.27192e+06	4.03203e+06	1.10099e+07
G3H319	2	2	5.41843	0.00147932	1.85699	31C	37C	Tubulin-specific chaperone A |TBCA	3.1155e+07	3.02378e+07	2.45452e+07	1.57621e+07	1.46683e+07	1.58479e+07	5.77545e+07	2.23859e+07	2.45452e+07	9.20212e+06	1.09216e+07	2.59827e+07
G3I5A4	1	1	2.3944	0.00149124	14.9558	31C	37C	Annexin |ANXA5	2.5486e+06	2.386e+06	995214	175211	103814	117465	4.72454e+06	1.76643e+06	995214	102291	77297.4	192584
G3HC77	1	1	2.36382	0.00154301	1.55679	31C	37C	Cell division cycle 5-related protein |CDC5L	8.29164e+06	7.21774e+06	7.15751e+06	4.57632e+06	4.87243e+06	5.11126e+06	1.53709e+07	5.3435e+06	7.15751e+06	2.67172e+06	3.62788e+06	8.37992e+06
G3HNN8	2	2	4.79973	0.00157558	3.17851	31C	37C	Long-chain-fatty-acid--CoA ligase 4 |ACSL4	2.42823e+06	3.65404e+06	2.55893e+06	837093	830168	1.05137e+06	4.50139e+06	2.70519e+06	2.55893e+06	488707	618120	1.72373e+06
G3IIV7	3	3	7.32566	0.00160131	2.69051	31C	37C	FERM domain-containing protein 8 |FRMD8	1.34844e+06	924256	1.05256e+06	410448	365683	459791	2.49972e+06	684253	1.05256e+06	239625	272278	753828
Q80Z93	1	1	3.37741	0.00163458	5.20734	31C	37C	Gap junction protein |GJA1	3.55587e+06	1.76217e+06	2.48653e+06	547591	438073	513099	6.5918e+06	1.30458e+06	2.48653e+06	319691	326177	841227
G3H1A4	1	1	2.50377	0.00169077	17.6003	31C	37C	Sidoreflexin |SFXN1	1.35868e+06	1.17818e+06	724954	90144.7	28665.9	66517.1	2.5187e+06	872240	724954	52627.7	21343.9	109055
G3I6S3	1	1	2.04192	0.0017034	13.3112	31C	37C	Programmed cell death protein 4 |PDCD4	1.69163e+06	1.20259e+06	903076	121244	116034	47992.1	3.1359e+06	890313	903076	70784.1	86395.8	78683.1
G3HTV3	1	1	2.59632	0.00170472	5.49365	31C	37C	Tripartite motif-containing protein 47 |TRIM47	969479	1.00213e+06	1.04905e+06	226846	213432	109568	1.7972e+06	741907	1.04905e+06	132436	158915	179637
G3I255	5	5	19.4852	0.0017074	1.92606	31C	37C	L-lactate dehydrogenase |LDHA	209165674	2.4726e+08	2.09697e+08	1.25986e+08	1.00493e+08	119369346	3.87747e+08	1.83053e+08	2.09697e+08	7.35521e+07	7.4824e+07	1.95706e+08
G3H0S4	2	2	8.29543	0.00173402	5.61546	31C	37C	Sorbitol dehydrogenase |SORD	6.09065e+06	6.75644e+06	4.06903e+06	1.14632e+06	1.17567e+06	690429	1.12907e+07	5.00199e+06	4.06903e+06	669240	875369	1.13196e+06
Q60456	1	1	3.19845	0.00176553	6.39957	31C	37C	Tubulin beta chain (Fragment) |TUBB6	9.24523e+06	9.31554e+06	4.8789e+06	1.06805e+06	1.05969e+06	1.53497e+06	1.71386e+07	6.89656e+06	4.8789e+06	623539	789014	2.51658e+06
G3H7K5	2	2	8.23908	0.0017701	2.91709	31C	37C	T-complex protein 1 subunit epsilon |CCT5	1.2204e+07	1.04656e+07	7.82858e+06	3.79488e+06	3.55023e+06	3.1099e+06	2.26234e+07	7.74801e+06	7.82858e+06	2.2155e+06	2.64341e+06	5.09869e+06
G3HGW7	1	1	2.69165	0.00177118	5.60032	31C	37C	40S ribosomal protein S21 |RPS21	1.60888e+07	1.86418e+07	8.97173e+06	2.61889e+06	2.42356e+06	2.76106e+06	2.9825e+07	1.3801e+07	8.97173e+06	1.52895e+06	1.80452e+06	4.52677e+06
G3H1D6	2	2	6.21522	0.00178809	4.08267	31C	37C	A kinase anchor protein 1, mitochondrial |AKAP1	3.73311e+06	4.34485e+06	3.09142e+06	1.1978e+06	862070	675928	6.92036e+06	3.21662e+06	3.09142e+06	699295	641874	1.10819e+06
G3HQJ1	1	1	2.6542	0.00179397	7.73777	31C	37C	60S ribosomal protein L17 |RPL17	4.51902e+06	3.94264e+06	2.552e+06	687379	325567	410419	8.37727e+06	2.91885e+06	2.552e+06	401301	242408	672883
G3I142	3	3	8.84493	0.0018447	3.42059	31C	37C	Splicing factor 3 subunit 1 |SF3A1	3.72611e+06	2.65023e+06	2.28459e+06	969267	829321	733407	6.90738e+06	1.96204e+06	2.28459e+06	565872	617490	1.20242e+06
G3GSH5	2	2	5.3553	0.00187545	3.70558	31C	37C	ATP-dependent RNA helicase DDX3X |DDX3X	3.15547e+06	2.51886e+06	1.77467e+06	665268	608861	736078	5.84953e+06	1.86478e+06	1.77467e+06	388392	453341	1.2068e+06
G3GVD0	10	10	45.882	0.00200274	1.80641	31C	37C	Actin, cytoplasmic 1 |ACTB	2.29961e+08	2.08352e+08	190058456	1.1425e+08	1.04443e+08	1.29164e+08	4.26296e+08	1.54249e+08	190058456	6.67006e+07	7.77657e+07	2.11765e+08
G3H4D3	1	1	3.39913	0.00201054	6.73749	31C	37C	6-phosphogluconolactonase | Pgls	2.11622e+07	1.75836e+07	1.07124e+07	1.80347e+06	3.24016e+06	2.29711e+06	3.92301e+07	1.30177e+07	1.07124e+07	1.05289e+06	2.41254e+06	3.76612e+06
G3H037	2	2	8.70803	0.00209008	2.19128	31C	37C	U5 small nuclear ribonucleoprotein 200 kDa helicase |SNRNP200	2.78793e+06	2.80078e+06	2.34502e+06	1.42623e+06	1.16441e+06	1.02996e+06	5.16819e+06	2.0735e+06	2.34502e+06	832650	866984	1.68862e+06
G3HX69	2	2	5.91202	0.00213982	2.667	31C	37C	LIM domain and actin-binding protein 1 |LIMA1	4.30142e+06	4.65175e+06	3.0217e+06	1.59867e+06	1.461e+06	1.43035e+06	7.97387e+06	3.44382e+06	3.0217e+06	933327	1.08782e+06	2.34506e+06
G3H9B2	1	1	2.32746	0.00219111	2.16222	31C	37C	Myoferlin |MYOF	5.60392e+06	5.10845e+06	3.94337e+06	2.22291e+06	2.17326e+06	2.38191e+06	1.03884e+07	3.78193e+06	3.94337e+06	1.29777e+06	1.61815e+06	3.90515e+06
G3IKQ5	1	1	4.78783	0.00219233	13.0279	31C	37C	Pyridoxal kinase |PDXK	4.86968e+06	3.83092e+06	2.13376e+06	436971	222177	172480	9.0273e+06	2.83614e+06	2.13376e+06	255110	165427	282781
G3H1N7	3	3	13.4904	0.00219468	2.29858	31C	37C	Splicing factor, arginine/serine-rich 5 |SRSF4	1.02702e+07	1.12439e+07	8.73765e+06	5.21658e+06	3.8139e+06	4.13057e+06	1.90387e+07	8.32417e+06	8.73765e+06	3.04551e+06	2.83972e+06	6.77207e+06
G3HL97	2	2	7.93742	0.002225	5.12943	31C	37C	RAP2B |	930901	992672	1.00868e+06	199906	257745	114003	1.72568e+06	734903	1.00868e+06	116708	191910	186908
G3HK76	4	4	14.9792	0.0022402	2.20513	31C	37C	LETM1 and EF-hand domain-containing protein 1, mitochondrial (Fragment) |LETM1	8.13638e+06	7.14054e+06	5.62987e+06	3.34272e+06	3.13159e+06	3.00665e+06	1.5083e+07	5.28634e+06	5.62987e+06	1.95152e+06	2.3317e+06	4.92941e+06
G3H4C1	1	1	6.06373	0.00227719	1.94539	31C	37C	60S ribosomal protein L18a |RPL18A	6.17765e+06	6.32007e+06	5.15877e+06	3.24122e+06	2.60873e+06	3.22611e+06	1.1452e+07	4.67893e+06	5.15877e+06	1.89227e+06	1.94239e+06	5.28921e+06
G3GUM9	1	1	2.61513	0.00227847	3.5975	31C	37C	Putative ribosomal RNA methyltransferase NOP2 |NOP2	449777	299038	296575	113383	101866	75339.1	833787	221387	296575	66194.4	75847	123519
G3IJ02	4	4	12.8007	0.00231594	2.35031	31C	37C	Leucine-rich repeat flightless-interacting protein 1 |LRRFIP1	4.51427e+06	3.8305e+06	3.97864e+06	2.10776e+06	1.41423e+06	1.72132e+06	8.36845e+06	2.83583e+06	3.97864e+06	1.23054e+06	1.053e+06	2.82211e+06
G3I9X3	1	1	2.12945	0.0023201	2.66516	31C	37C	Protein SET |	8.5895e+06	6.4629e+06	5.51469e+06	2.45406e+06	2.41143e+06	2.85152e+06	1.5923e+07	4.78467e+06	5.51469e+06	1.43272e+06	1.79548e+06	4.67508e+06
Q91Z81	4	4	15.453	0.00239742	2.47493	31C	37C	Protein disulfide-isomerase |PDIA3	1.87355e+07	1.91354e+07	1.41459e+07	8.29616e+06	6.20318e+06	6.51815e+06	3.47314e+07	1.41665e+07	1.41459e+07	4.84341e+06	4.61872e+06	1.06865e+07
G3HT19	1	1	2.7232	0.00250059	1.83256	31C	37C	Zinc finger CCHC domain-containing protein 3 |ZCCHC3	1.55001e+06	1.51077e+06	1.28968e+06	902524	721559	749897	2.87338e+06	1.11847e+06	1.28968e+06	526906	537253	1.22946e+06
G3H278	3	3	7.31588	0.00257642	2.72352	31C	37C	60S ribosomal protein L6 |HECTD4	3.37808e+06	3.49743e+06	3.04203e+06	1.38656e+06	887762	1.36713e+06	6.26221e+06	2.58925e+06	3.04203e+06	809491	661003	2.24141e+06
G3IDL3	1	1	3.38031	0.00264322	1.74355	31C	37C	Interferon-inducible protein |IFITM3	2.0623e+07	2.25923e+07	1.99862e+07	1.39614e+07	1.09695e+07	1.1318e+07	3.82305e+07	1.67257e+07	1.99862e+07	8.15084e+06	8.16756e+06	1.85558e+07
G3GUL4	2	2	5.34521	0.00268666	1.65641	31C	37C	Tetraspanin |	1.47625e+07	1.2085e+07	1.5276e+07	8.21506e+06	8.45602e+06	8.75952e+06	2.73664e+07	8.9469e+06	1.5276e+07	4.79606e+06	6.29612e+06	1.43613e+07
G3H412	4	4	12.4901	0.00278972	1.96223	31C	37C	Proliferating cell nuclear antigen |PCNA	4.53556e+07	4.77157e+07	3.60578e+07	2.42072e+07	2.00656e+07	2.15345e+07	8.40792e+07	3.53253e+07	3.60578e+07	1.41325e+07	1.49403e+07	3.53058e+07
G3GYP7	6	6	16.5227	0.00282621	2.04219	31C	37C	aldo-keto reductase family 1 member A1 |AKR1A1	3.05176e+07	2.9477e+07	2.22084e+07	1.36001e+07	1.42063e+07	1.2446e+07	5.65728e+07	2.18227e+07	2.22084e+07	7.93996e+06	1.05776e+07	2.04052e+07
G3HBL0	4	4	12.2568	0.00285683	2.56314	31C	37C	mRNA export factor |RAE1	2.94972e+06	4.60982e+06	3.23387e+06	1.32843e+06	1.51291e+06	1.36967e+06	5.46813e+06	3.41278e+06	3.23387e+06	775558	1.12647e+06	2.24557e+06
G3IN18	1	1	2.32161	0.00290084	2.78012	31C	37C	60S ribosomal protein L8 | RPL8	4.21073e+06	6.58952e+06	4.49709e+06	1.8353e+06	1.62049e+06	2.04661e+06	7.80576e+06	4.87841e+06	4.49709e+06	1.07147e+06	1.20657e+06	3.35542e+06
G3H7F8	2	2	9.10415	0.0029021	3.25271	31C	37C	Acidic leucine-rich nuclear phosphoprotein 32 family member B (Fragment) |ANP32B	4.58005e+07	5.5018e+07	3.08409e+07	1.2292e+07	1.4553e+07	13631685	8.49039e+07	4.07314e+07	3.08409e+07	7.17627e+06	1.08358e+07	2.23492e+07
G3H215	2	2	4.49608	0.00295935	139.434	31C	37C	40S ribosomal protein SA |RPSA	1.12096e+07	6.14396e+06	1.78736e+06	93461.5	14003.6	29810.3	20780016	4.54855e+06	1.78736e+06	54564.1	10426.7	48874.1
G3GXW9	1	1	2.12097	0.00297453	4.18524	31C	37C	SAM domain and HD domain-containing protein 1 |SAMHD1	7.21725e+06	9.72604e+06	5.32519e+06	1.57612e+06	2.27379e+06	1.47081e+06	1.33792e+07	7.20047e+06	5.32519e+06	920161	1.693e+06	2.4114e+06
G3H6E1	1	1	2.32585	0.00297687	206.383	31C	37C	Eukaryotic translation initiation factor 3 subunit G |EIF3G	1.18162e+07	6.43144e+06	4.10176e+06	28713.6	4288.53	75288.3	2.19045e+07	4.76138e+06	4.10176e+06	16763.4	3193.12	123435
G3HZ33	1	1	2.83361	0.00298569	1.92673	31C	37C	Serine/threonine-protein phosphatase 4 regulatory subunit 1 |PPP4R1	479265	400434	392220	250964	190298	218882	888451	296453	392220	146516	141691	358858
G3I2N4	2	2	9.18451	0.00308204	1.92815	31C	37C	Lamina-associated polypeptide 2, isoforms alpha/zeta |TMPO	2.63862e+07	2.189e+07	2.07824e+07	1.05297e+07	1.17438e+07	1.35425e+07	4.89142e+07	1.62058e+07	2.07824e+07	6.14739e+06	8.74413e+06	2.2203e+07
G3HKP3	2	2	5.12568	0.00311527	1.83446	31C	37C	Cytochrome b-c1 complex subunit 1, mitochondrial |UQCRC1	5.41756e+06	5.25018e+06	5.57029e+06	2.99525e+06	2.454e+06	3.4024e+06	1.0043e+07	3.88686e+06	5.57029e+06	1.74867e+06	1.82718e+06	5.57825e+06
G3H239	3	3	10.1828	0.00315306	7.34487	31C	37C	Sarcoplasmic/endoplasmic reticulum calcium ATPase 2 |ATP2A2	3.73943e+06	2.35303e+06	1.49622e+06	362136	249528	421531	6.93208e+06	1.74202e+06	1.49622e+06	211420	185791	691102
G3H0N2	3	3	7.68836	0.00317067	2.18641	31C	37C	Bcl-2-associated transcription factor 1 |BCLAF1	932092	1.02056e+06	830270	518052	395506	359266	1.72789e+06	755549	830270	302446	294483	589018
G3HNY5	3	3	8.05028	0.00325067	4.60844	31C	37C	Phosphoglycerate kinase |PGK1	4.32486e+07	3.10562e+07	1.96697e+07	6.54016e+06	6.29205e+06	7.55961e+06	8.01732e+07	2.29918e+07	1.96697e+07	3.81824e+06	4.68489e+06	1.2394e+07
G3H8G0	1	1	2.93703	0.0032574	3.56831	31C	37C	Glutathione peroxidase |USP4	3.06978e+06	5.30655e+06	3.06228e+06	1.05235e+06	1.21444e+06	938821	5.69068e+06	3.92859e+06	3.06228e+06	614376	904237	1.5392e+06
G3H9Y7	2	2	4.87734	0.00328278	2.0087	31C	37C	NudC domain-containing protein 2 |	7.11055e+06	6.84933e+06	5.09382e+06	3.30059e+06	3.19669e+06	2.98833e+06	1.31814e+07	5.07075e+06	5.09382e+06	1.92693e+06	2.38017e+06	4.89937e+06
G3HNA5	1	1	1.97446	0.00334666	4.19287	31C	37C	Ubiquitin carboxyl-terminal hydrolase (Fragment) |	1.7401e+06	1.08094e+06	876306	261108	268698	352011	3.22576e+06	800250	876306	152439	200065	577122
G3GWB3	1	1	2.05289	0.00350068	1.57901	31C	37C	Alpha-2-macroglobulin receptor-associated protein |LRPAP1	4.57522e+06	4.49568e+06	4.25662e+06	2.93898e+06	2.43171e+06	3.06973e+06	8.48144e+06	3.32828e+06	4.25662e+06	1.71582e+06	1.81059e+06	5.03283e+06
G3GWZ6	1	1	2.29485	0.00351372	1.67948	31C	37C	Nucleoside-triphosphatase C1orf57 |	189447	190775	194748	129945	115385	97020.1	351193	141236	194748	75863.9	85912.9	159065
G3HZM3	1	1	2.89792	0.00353853	1.61188	31C	37C	V-type proton ATPase subunit |ATP6V0D1	8.95862e+06	9.3504e+06	8.49645e+06	4.9103e+06	5.40515e+06	6.31446e+06	1.66073e+07	6.92237e+06	8.49645e+06	2.8667e+06	4.02453e+06	1.03526e+07
G3GXG4	2	2	4.57694	0.00355834	1.79958	31C	37C	Lanosterol 14-alpha demethylase |CYP51A1	1.69498e+06	1.49796e+06	1.95537e+06	1.03556e+06	855731	969553	3.14211e+06	1.10898e+06	1.95537e+06	604573	637154	1.58958e+06
G3I531	3	3	8.12701	0.00356998	2.06752	31C	37C	Ran GTPase-activating protein 1 |RANGAP1	6.93496e+06	8.69423e+06	6.28261e+06	3.93943e+06	3.54064e+06	3.11802e+06	1.28559e+07	6.43659e+06	6.28261e+06	2.2999e+06	2.63627e+06	5.11199e+06
G3HSM1	1	1	2.62197	0.00359363	1.67935	31C	37C	Dual specificity mitogen-activated protein kinase kinase 2 |MAP2K1	1.04098e+06	1.16628e+06	1.17168e+06	674186	756282	581581	1.92974e+06	863430	1.17168e+06	393599	563107	953504
G3I0X5	1	1	3.33126	0.00359674	29.817	31C	37C	Epoxide hydrolase 1 |EPHX1	8.11344e+06	5.92578e+06	3.18947e+06	392502	67373.3	117938	1.50405e+07	4.38702e+06	3.18947e+06	229148	50164.3	193360
G3HHD8	1	1	3.03819	0.00360442	2.412	31C	37C	Serine/threonine-protein kinase VRK1 |VRK1	6.97671e+06	8.01724e+06	7.01699e+06	2.77003e+06	2.45014e+06	3.90541e+06	1.29333e+07	5.93539e+06	7.01699e+06	1.61718e+06	1.82431e+06	6.40293e+06
G3HQT0	2	2	7.2884	0.00363452	2.26118	31C	37C	Proteasome subunit beta |PSMB8	4.86284e+06	4.50813e+06	4.23269e+06	2.44468e+06	1.56042e+06	2.01107e+06	9.01463e+06	3.3375e+06	4.23269e+06	1.42724e+06	1.16185e+06	3.29716e+06
G3HNP4	1	1	2.16583	0.0036473	4.3045	31C	37C	rRNA 2'-O-methyltransferase fibrillarin |FBL	534770	480735	649868	176492	130232	80166.8	991344	355902	649868	103038	96967.2	131434
G3I518	3	3	8.46024	0.00368053	1.86322	31C	37C	Elongation factor G, mitochondrial |GFM1	1.41945e+07	1.19712e+07	1.0103e+07	6.7279e+06	6.22365e+06	6.51399e+06	2.63134e+07	8.8626e+06	1.0103e+07	3.92784e+06	4.63396e+06	1.06797e+07
G3H3X5	1	1	2.30281	0.00369454	3.00307	31C	37C	U3 small nucleolar RNA-associated protein 14-like A |UTP14A	692924	874896	497309	235157	200602	251914	1.28453e+06	647711	497309	137288	149363	413014
G3IJB6	1	1	2.3945	0.00370428	5.86404	31C	37C	Protein RCC2 |RCC2	2.09684e+06	1.73306e+06	839770	263626	275782	256916	3.88708e+06	1.28303e+06	839770	153908	205340	421214
G3I4H6	6	6	20.4944	0.00376968	1.76961	31C	37C	Fructose-bisphosphate aldolase |ALDOA	1.31291e+08	1.49162e+08	1.15982e+08	8.21934e+07	6.68441e+07	7.49864e+07	2.43384e+08	1.10429e+08	1.15982e+08	4.79856e+07	4.97703e+07	1.2294e+08
G3I5Z8	3	3	8.03156	0.00386837	1.77202	31C	37C	Proteasome-associated protein ECM29-like |ECM29	2.53416e+06	3.27417e+06	2.83756e+06	1.82379e+06	1.51362e+06	1.5417e+06	4.69777e+06	2.42396e+06	2.83756e+06	1.06476e+06	1.127e+06	2.52762e+06
G3IAI7	1	1	2.40597	0.0038891	2.42349	31C	37C	Target of Myb protein 1 |TOM1	367757	343367	262915	138563	108171	155182	681740	254204	262915	80894.8	80541.1	254421
G3I4I9	2	2	4.19172	0.00390641	1.76064	31C	37C	Major vault protein |MVP	1.26157e+07	1.00045e+07	9.29765e+06	6.18355e+06	6.05199e+06	5.89294e+06	2.33867e+07	7.40659e+06	9.29765e+06	3.61004e+06	4.50615e+06	9.66149e+06
G3I737	1	1	2.52063	0.00395456	1.68758	31C	37C	40S ribosomal protein S12 |RPS12	1.21471e+06	1.55955e+06	1.20503e+06	793998	804758	759225	2.2518e+06	1.15458e+06	1.20503e+06	463547	599201	1.24475e+06
Q8WBA9	2	2	8.03126	0.00400115	2.45096	31C	37C	Cytochrome c oxidase subunit 2 |COX2	2.01762e+07	1.7197e+07	1.611e+07	5.93973e+06	6.53807e+06	9.34352e+06	3.74021e+07	1.27314e+07	1.611e+07	3.4677e+06	4.86807e+06	1.53187e+07
G3I0V9	2	2	6.053	0.00403857	1.68015	31C	37C	Liprin-beta-1 |PPFIBP1	1.51631e+06	1.24871e+06	1.19448e+06	727823	854403	774404	2.81091e+06	924456	1.19448e+06	424913	636165	1.26964e+06
G3GRB1	1	1	3.67947	0.00404122	2.16052	31C	37C	Calpain-2 catalytic subunit |CAPN2	4.01881e+06	4.79849e+06	5.66421e+06	2.35637e+06	2.46302e+06	1.88339e+06	7.44998e+06	3.55246e+06	5.66421e+06	1.37568e+06	1.8339e+06	3.08782e+06
G3HMD1	2	2	12.1051	0.00405102	2.04307	31C	37C	Glyceraldehyde-3-phosphate dehydrogenase |GAPDH	1.12122e+07	1.18323e+07	8.1345e+06	5.12948e+06	4.91529e+06	5.21608e+06	2.07849e+07	8.7598e+06	8.1345e+06	2.99466e+06	3.65979e+06	8.55178e+06
G3ILG2	1	1	6.13511	0.00405757	35.7619	31C	37C	THUMP domain-containing protein 1 |THUMPD1	4.75298e+06	5.93706e+06	2.96067e+06	175247	28289.6	178174	8.81098e+06	4.39538e+06	2.96067e+06	102311	21063.6	292118
G3HRP2	1	1	2.61931	0.00408889	2.76771	31C	37C	Canopy FGF signaling regulator 2 |CNPY2	771675	780528	587840	334381	235816	203021	1.43051e+06	577847	587840	195216	175582	332853
G3GUU4	1	1	2.99147	0.00412694	1.5191	31C	37C	mRNA-decapping enzyme 1A |	1.47647e+06	1.58815e+06	1.36274e+06	1.01891e+06	866710	1.02884e+06	2.73705e+06	1.17575e+06	1.36274e+06	594852	645329	1.68679e+06
G3HQH4	1	1	5.32201	0.0041412	1.54538	31C	37C	Pre-mRNA-splicing factor SPF27 |	6.12986e+06	6.07309e+06	5.65495e+06	4.27819e+06	3.36499e+06	3.91247e+06	1.13634e+07	4.49609e+06	5.65495e+06	2.49767e+06	2.50548e+06	6.41451e+06
G3HWC3	8	8	32.8192	0.00419474	2.50633	31C	37C	Ezrin |EZR	5.5149e+07	3.97823e+07	3.55691e+07	1.46751e+07	1.88927e+07	1.85006e+07	1.02234e+08	2.9452e+07	3.55691e+07	8.5675e+06	1.4067e+07	3.03318e+07
G3HYC4	1	1	2.42221	0.004232	2.09748	31C	37C	Serine palmitoyltransferase 1 |SPTLC1	4.29397e+06	3.79443e+06	3.28608e+06	2.17068e+06	1.54444e+06	1.70779e+06	7.96007e+06	2.80912e+06	3.28608e+06	1.26727e+06	1.14995e+06	2.79993e+06
G3I2Q7	1	1	2.50848	0.00433786	7.94918	31C	37C	Transcription intermediary factor 1-beta |TRIM28	7.62293e+06	8.16229e+06	3.88481e+06	1.31117e+06	605697	557609	1.41312e+07	6.04278e+06	3.88481e+06	765477	450986	914202
G3HQX0	2	2	6.71743	0.0043714	1.6802	31C	37C	40S ribosomal protein SA |RPSA	1.2099e+08	1.58805e+08	1.2381e+08	8.09335e+07	8.12587e+07	7.80212e+07	2.24289e+08	1.17568e+08	1.2381e+08	4.72501e+07	6.0503e+07	1.27916e+08
G3HV90	1	1	2.5273	0.00439419	1.6504	31C	37C	55 kDa erythrocyte membrane protein |MPP1	1.82619e+06	1.38598e+06	1.52663e+06	985090	905152	981064	3.38535e+06	1.02608e+06	1.52663e+06	575109	673952	1.60846e+06
G3IFV9	2	2	5.54256	0.00444265	2.23876	31C	37C	Methyltransferase-like protein 11A |NTMT1	1.95804e+06	2.79894e+06	1.97669e+06	1.1176e+06	1.0169e+06	873274	3.62978e+06	2.07214e+06	1.97669e+06	652470	757157	1.43173e+06
G3GWH3	1	1	2.76244	0.00447695	4.66801	31C	37C	POMP |	3.6989e+06	3.7827e+06	1.95396e+06	511836	860102	649387	6.85695e+06	2.80044e+06	1.95396e+06	298817	640408	1.06467e+06
G3GRW1	1	1	2.25029	0.00450274	22.411	31C	37C	Cytochrome c oxidase subunit 4 isoform 1, mitochondrial |COX4I1	960200	1.12862e+06	575693	63137.4	10941.8	44814.1	1.78e+06	835549	575693	36860.5	8146.96	73472.8
G3HFM4	8	8	21.0246	0.00454051	1.69771	31C	37C	Filamin-B |FLNB	1.11255e+07	1.25923e+07	9.91781e+06	6.15632e+06	6.22775e+06	7.42835e+06	2.06242e+07	9.32247e+06	9.91781e+06	3.59415e+06	4.63701e+06	1.21788e+07
G3GXQ3	1	1	2.68437	0.00454571	1.72784	31C	37C	Trifunctional enzyme subunit alpha, mitochondrial |HADHA	9.23783e+06	9.52406e+06	8.30426e+06	6.15535e+06	4.84285e+06	4.66656e+06	1.71249e+07	7.05093e+06	8.30426e+06	3.59358e+06	3.60586e+06	7.65083e+06
G3GU78	1	1	3.29186	0.00458249	2.47616	31C	37C	Paxillin |	761414	880078	786590	427010	303111	250465	1.41149e+06	651547	786590	249294	225688	410638
G3GS61	1	1	2.28389	0.00464621	9.74514	31C	37C	PRA1 family protein |ARL6IP5	726117	1.18151e+06	517370	123524	40520.1	84797	1.34606e+06	874704	517370	72115.2	30170.2	139025
P55072	9	9	30.0304	0.00468997	2.4327	31C	37C	Transitional endoplasmic reticulum ATPase |VCP	8.10809e+07	6.44748e+07	4.81696e+07	2.70642e+07	2.54187e+07	2.7151e+07	1.50306e+08	4.77326e+07	4.81696e+07	1.58004e+07	1.89261e+07	4.45141e+07
G3IAQ0	5	5	23.0516	0.00470667	2.03349	31C	37C	Alpha-enolase |ENO1	482324462	4.64439e+08	3.29915e+08	2.02213e+08	2.09488e+08	2.16127e+08	8.94122e+08	3.43837e+08	3.29915e+08	1.18054e+08	1.55979e+08	3.5434e+08
G3H4Q7	1	1	2.84528	0.00477264	5.83236	31C	37C	Ras-related protein Rab-21 |RAB21	1.98909e+06	1.07641e+06	908663	317947	197825	165627	3.68733e+06	796897	908663	185622	147295	271546
G3I1S5	4	4	9.50501	0.00479315	4.13504	31C	37C	Glyceraldehyde-3-phosphate dehydrogenase |GAPDH	1.95893e+08	1.6356e+08	9.80968e+07	4.30939e+07	2.78666e+07	3.96915e+07	363142527	1.21088e+08	9.80968e+07	2.51588e+07	2.07487e+07	6.50743e+07
G3IJJ7	1	1	2.13028	0.00479781	2.87319	31C	37C	Phosphomannomutase |	8.9356e+06	9.04607e+06	6.97805e+06	2.24755e+06	2.5105e+06	3.92907e+06	1.65646e+07	6.69706e+06	6.97805e+06	1.31215e+06	1.86925e+06	6.44172e+06
G3IFY1	4	4	10.9316	0.00482454	2.65495	31C	37C	TYMS |TYMS	4.4547e+06	3.32267e+06	2.5692e+06	1.15648e+06	1.35862e+06	1.38199e+06	8.25803e+06	2.45987e+06	2.5692e+06	675171	1.01159e+06	2.26578e+06
G3HKZ1	3	3	8.98995	0.00503274	4.91881	31C	37C	14-3-3 protein zeta/delta |YWHAZ	1.78555e+07	1.70477e+07	7.76941e+06	3.09148e+06	2.64933e+06	2.93458e+06	3.31001e+07	1.26209e+07	7.76941e+06	1.80485e+06	1.97262e+06	4.81125e+06
G3HD44	1	1	2.80126	0.0050367	1.86034	31C	37C	Vacuolar protein sorting-associated protein 4B (Fragment) |VPS4B	6.23992e+06	8.42716e+06	7.30482e+06	3.51382e+06	3.84914e+06	4.44772e+06	1.15674e+07	6.23887e+06	7.30482e+06	2.05142e+06	2.86596e+06	7.29205e+06
G3GVW2	2	2	5.10994	0.00506751	3.50431	31C	37C	Putative hydrolase RBBP9 |	1.53655e+06	796882	1.10933e+06	270780	399134	312521	2.84841e+06	589955	1.10933e+06	158085	297185	512380
G3IMD1	1	1	2.71324	0.00517673	3.69021	31C	37C	S-(hydroxymethyl)glutathione dehydrogenase |ADH5	1.6631e+07	9.94416e+06	8.11083e+06	3.32338e+06	2.65606e+06	3.42004e+06	3.08302e+07	7.36194e+06	8.11083e+06	1.94024e+06	1.97763e+06	5.60717e+06
G3IAY3	1	1	2.6408	0.00519143	7.28047	31C	37C	SEC23-interacting protein |SEC23IP	1.47682e+06	1.22875e+06	597149	215830	137626	100185	2.73769e+06	909682	597149	126005	102473	164254
G3HHM7	1	1	2.39413	0.00523005	1.82829	31C	37C	Guanylate kinase |	247674	224440	174689	111659	121468	120647	459132	166159	174689	65188	90442.2	197802
G3IPV6	1	1	4.65183	0.00523546	1.8586	31C	37C	26S proteasome non-ATPase regulatory subunit 3 |PSMD3	3.94888e+06	5.33568e+06	4.29282e+06	2.75795e+06	2.33197e+06	2.21524e+06	7.32034e+06	3.95016e+06	4.29282e+06	1.61013e+06	1.73633e+06	3.63189e+06
G3H3F8	1	1	2.82662	0.00523905	3.11682	31C	37C	Thymidine kinase |TK1	2.30355e+06	2.55196e+06	2.89949e+06	1.08145e+06	545506	861154	4.27026e+06	1.88929e+06	2.89949e+06	631366	406169	1.41186e+06
G3HLW9	1	1	2.03929	0.00526306	1.98646	31C	37C	Signal transducer and activator of transcription |STAT3	581657	599439	466765	311224	291768	226555	1.07826e+06	443782	466765	181697	217242	371437
G3HA46	1	1	3.1536	0.00528828	2.3805	31C	37C	Mitochondrial fission 1 protein |	426716	421646	514053	187899	144277	240146	791037	312157	514053	109698	107425	393721
G3I5L3	11	11	39.3471	0.00541272	1.75761	31C	37C	Annexin |ANXA1	4.42559e+08	363856589	3.2843e+08	2.2791e+08	1.93296e+08	2.24471e+08	8.20406e+08	2.69373e+08	3.2843e+08	1.33057e+08	1.43923e+08	3.68021e+08
G3GUY5	2	2	7.11131	0.00542009	1.93464	31C	37C	Protein KIAA1967-like |CCAR2	3.44454e+06	3.88757e+06	2.6407e+06	1.81952e+06	1.63497e+06	1.70036e+06	6.3854e+06	2.87808e+06	2.6407e+06	1.06226e+06	1.21736e+06	2.78774e+06
G3HDQ1	1	1	2.67603	0.00543797	6.18369	31C	37C	UTP--glucose-1-phosphate uridylyltransferase |UGP2	150427	119190	66888.8	25650	11583.1	17185.4	278858	88240	66888.8	14974.8	8624.43	28175.4
G3HRY2	1	1	2.3737	0.00545634	2.46675	31C	37C	Peroxisomal carnitine O-octanoyltransferase |CROT	2.43217e+06	1.68437e+06	1.43366e+06	801989	703716	744302	4.5087e+06	1.24699e+06	1.43366e+06	468212	523968	1.22028e+06
G3H2P6	1	1	2.17368	0.00545977	1.98539	31C	37C	Cytoplasmic dynein 1 light intermediate chain 1 |DYNC1LI1	2.33788e+06	2.14192e+06	2.04553e+06	852268	1.15772e+06	1.2767e+06	4.33391e+06	1.58573e+06	2.04553e+06	497566	862005	2.09315e+06
G3HRN0	7	7	34.8233	0.00550628	2.21323	31C	37C	ATP synthase subunit beta |ATP5B	5.49257e+07	3.97861e+07	3.6258e+07	2.23815e+07	1.91089e+07	1.76855e+07	1.0182e+08	2.94548e+07	3.6258e+07	1.30667e+07	1.4228e+07	2.89955e+07
G3H3Q1	6	6	28.6673	0.00563562	5.57186	31C	37C	Pyruvate kinase |PKM	5.60281e+07	3.52946e+07	2.51812e+07	5.78727e+06	4.99886e+06	1.01232e+07	1.03864e+08	2.61296e+07	2.51812e+07	3.37869e+06	3.72201e+06	1.6597e+07
G3HFQ4	1	1	2.78654	0.0057078	5.48776	31C	37C	Dihydrolipoamide acetyltransferase component of pyruvate dehydrogenase complex |DLST	2.33664e+07	2.91001e+07	1.4966e+07	6.22313e+06	3.43683e+06	2.62783e+06	4.3316e+07	2.15436e+07	1.4966e+07	3.63315e+06	2.55897e+06	4.30834e+06
G3IDM9	1	1	2.82955	0.00585133	16.9916	31C	37C	Transcription factor p65 |RELA	1.4401e+06	1.79633e+06	930956	44004	173185	28072.8	2.66962e+06	1.32987e+06	930956	25690.2	128949	46025.4
G3HF56	1	1	2.23727	0.00587265	3.57277	31C	37C	Calponin |CNN2	947560	1.02358e+06	897182	157903	359689	285235	1.75657e+06	757783	897182	92186.1	267815	467644
G3IFX1	3	3	8.45668	0.00590721	3.4977	31C	37C	Succinate dehydrogenase [ubiquinone] flavoprotein subunit, mitochondrial |SDHA	9.44087e+06	1.57295e+07	8.76795e+06	2.95312e+06	2.59279e+06	4.15715e+06	1.75013e+07	1.1645e+07	8.76795e+06	1.72407e+06	1.93052e+06	6.81566e+06
G3I692	3	3	7.28165	0.00598302	4.34656	31C	37C	Carnosine dipeptidase 2 |CNDP2	2.56182e+06	2.27378e+06	1.34689e+06	317426	495659	609300	4.74905e+06	1.68334e+06	1.34689e+06	185318	369054	998949
G3HW36	1	1	4.37289	0.00598968	1.50635	31C	37C	Serine hydroxymethyltransferase |SHMT2	7.03406e+06	7.35085e+06	8.74302e+06	4.87484e+06	5.50684e+06	4.97199e+06	1.30396e+07	5.44204e+06	8.74302e+06	2.846e+06	4.10024e+06	8.15159e+06
G3GXD7	5	5	18.9204	0.00601042	2.08758	31C	37C	Fatty acid synthase |FASN	1.77174e+07	1.88968e+07	1.26539e+07	8.74876e+06	7.30081e+06	7.55101e+06	3.28442e+07	1.39899e+07	1.26539e+07	5.10765e+06	5.43599e+06	1.23799e+07
G3H2Z7	5	5	14.3201	0.00609679	1.77278	31C	37C	26S proteasome non-ATPase regulatory subunit 4 |PSMD4	2.0475e+07	2.17774e+07	1.59576e+07	1.18644e+07	1.09527e+07	1.00182e+07	3.7956e+07	1.61224e+07	1.59576e+07	6.92663e+06	8.15507e+06	1.64248e+07
G3I0Q0	2	2	5.89273	0.00612333	2.81863	31C	37C	Non-muscle caldesmon |CALD1	1.67727e+06	1.2522e+06	939704	424531	546695	401486	3.10928e+06	927041	939704	247847	407054	658238
G3I315	1	1	2.14404	0.00614195	2.66489	31C	37C	Endothelin-converting enzyme 2 |	455005	595364	642303	266736	212766	155674	843479	440765	642303	155724	158420	255227
G3I2H0	3	3	11.169	0.00617548	1.53926	31C	37C	Dipeptidyl peptidase 3 |DPP3	1.53499e+07	1.50566e+07	1.22268e+07	8.92057e+06	8.88033e+06	9.8964e+06	2.84554e+07	1.11469e+07	1.22268e+07	5.20795e+06	6.61205e+06	1.62252e+07
G3HBG8	6	6	17.6062	0.00619581	2.06032	31C	37C	Calmodulin |CALM2-B	3.29186e+07	2.45707e+07	3.22412e+07	1.17848e+07	1.61175e+07	1.56493e+07	6.10238e+07	1.81904e+07	3.22412e+07	6.88014e+06	1.20007e+07	2.5657e+07
G3GYM8	1	1	2.03081	0.00622281	1.7813	31C	37C	Fatty-acid amide hydrolase 1 |FAAH	546544	636665	552713	359975	350706	263847	1.01317e+06	471341	552713	210158	261126	432578
G3H777	2	2	5.91643	0.00626741	2.15609	31C	37C	ADP/ATP translocase 2 |SLC25A5	9.80917e+06	8.3532e+06	6.17199e+06	3.53767e+06	3.64655e+06	4.10212e+06	1.8184e+07	6.18412e+06	6.17199e+06	2.06534e+06	2.71512e+06	6.72544e+06
G3HWJ2	2	2	6.49504	0.00640604	1.83651	31C	37C	Plectin-1 |PLEC	1.01514e+07	7.95525e+06	7.15591e+06	5.04087e+06	4.42581e+06	4.28904e+06	1.88184e+07	5.8895e+06	7.15591e+06	2.94293e+06	3.29534e+06	7.0319e+06
G3HCT4	3	3	10.0093	0.00641994	1.82371	31C	37C	Putative ATP-dependent RNA helicase DDX5 |DDX5	2.82539e+07	2.61996e+07	2.02278e+07	1.25147e+07	1.49625e+07	1.3473e+07	5.23765e+07	1.93963e+07	2.02278e+07	7.30626e+06	1.11407e+07	2.2089e+07
G3HEN3	1	1	2.10634	0.0064683	2.72942	31C	37C	Protein HIRA |HIRA	1.40525e+06	1.12647e+06	1.07994e+06	308398	441428	573409	2.60502e+06	833958	1.07994e+06	180047	328675	940105
G3HXY1	1	1	3.15363	0.00647447	1.62479	31C	37C	PDZ and LIM domain protein 1 |PDLIM1	4.7483e+06	4.44432e+06	4.78137e+06	3.243e+06	2.38318e+06	2.97433e+06	8.8023e+06	3.29025e+06	4.78137e+06	1.89331e+06	1.77445e+06	4.87642e+06
G3IFE7	1	1	2.72452	0.00655837	1.5796	31C	37C	Phosphoglucomutase-2 |PGM2	3.1954e+06	3.31051e+06	2.92106e+06	1.84997e+06	1.79675e+06	2.32122e+06	5.92357e+06	2.45087e+06	2.92106e+06	1.08004e+06	1.33781e+06	3.80564e+06
G3HSJ6	1	1	2.92124	0.00657672	1.84315	31C	37C	Deoxyhypusine hydroxylase |	3.65821e+06	3.42173e+06	2.53526e+06	1.69852e+06	1.82952e+06	1.68867e+06	6.78151e+06	2.5332e+06	2.53526e+06	991620	1.36221e+06	2.76858e+06
G3I9P1	1	1	3.35149	0.00663921	3.06877	31C	37C	LDLR chaperone MESD |MESD	546207	284453	304442	124825	126691	118373	1.01255e+06	210589	304442	72874.5	94330.8	194072
G3I4K5	1	1	3.13522	0.00670079	2.39644	31C	37C	RNA-binding protein 14 |RBM14	379274	313077	373725	182328	105784	156745	703090	231780	373725	106445	78764.2	256984
G3GS14	3	3	11.3108	0.0067286	1.94587	31C	37C	Transmembrane protein 43 |TMEM43	1.90829e+07	2.56861e+07	1.85437e+07	1.20647e+07	9.36655e+06	1.11057e+07	3.53754e+07	1.90162e+07	1.85437e+07	7.04353e+06	6.97408e+06	1.82079e+07
G3H256	1	1	2.20497	0.00680599	1.61603	31C	37C	26S proteasome non-ATPase regulatory subunit 9 |PSMD9	7.38399e+06	9.30773e+06	8.12515e+06	5.77712e+06	4.93039e+06	4.64915e+06	1.36883e+07	6.89078e+06	8.12515e+06	3.37276e+06	3.67104e+06	7.62229e+06
G3H4Z5	2	2	4.67884	0.0068212	1.70035	31C	37C	C-1-tetrahydrofolate synthase, cytoplasmic |MTHFD1	5.53943e+06	3.99001e+06	4.47244e+06	2.57204e+06	2.87838e+06	2.7843e+06	1.02689e+07	2.95392e+06	4.47244e+06	1.50159e+06	2.14316e+06	4.56487e+06
G3HMG7	2	2	4.63803	0.00694628	2.95873	31C	37C	39S ribosomal protein L39, mitochondrial |P18859	6.01017e+06	5.12287e+06	3.19127e+06	1.44053e+06	1.51724e+06	1.8836e+06	1.11415e+07	3.79261e+06	3.19127e+06	841004	1.1297e+06	3.08816e+06
G3HBG5	2	2	8.50453	0.00695568	1.6734	31C	37C	26S protease regulatory subunit 4 |PSMC1	33692677	3.86972e+07	2.88736e+07	2.2347e+07	1.93717e+07	1.8795e+07	6.24587e+07	2.86486e+07	2.88736e+07	1.30465e+07	1.44237e+07	3.08145e+07
G3I198	1	1	2.94592	0.0069746	14.7185	31C	37C	Rab effector MyRIP |EIF1	521559	441052	252689	20467.9	53457.6	8644.28	966854	326524	252689	11949.4	39803.1	14172.3
G3I2K8	2	2	5.18569	0.00717761	1.99308	31C	37C	RRM2 |RRM2	2.9252e+06	2.57824e+06	1.91616e+06	1.15713e+06	1.2123e+06	1.35326e+06	5.42268e+06	1.90874e+06	1.91616e+06	675549	902645	2.21867e+06
G3HSA2	1	1	3.42131	0.00722138	3.54108	31C	37C	Myb-binding protein 1A |MYBBP1A	7.06852e+06	9.67751e+06	6.22289e+06	3.04429e+06	1.42049e+06	2.02164e+06	1.31035e+07	7.16453e+06	6.22289e+06	1.7773e+06	1.05766e+06	3.31448e+06
G3IJ29	1	1	2.95267	0.00741096	21.5234	31C	37C	Eukaryotic translation initiation factor 3 subunit D |EIF3D	1.04646e+06	4.32618e+06	929455	161611	68243.2	62948.5	1.93991e+06	3.2028e+06	929455	94350.7	50812.1	103204
G3HSN1	1	1	2.28481	0.00742117	4.69766	31C	37C	Protein CWC15-like |	249559	315241	166489	74192.3	50523.3	30955.2	462628	233382	166489	43314.5	37618.3	50751.1
G3IAS8	2	2	5.17651	0.00756757	4.17381	31C	37C	Kinesin-like protein KIF27 |HNRNPK	1.05239e+06	1.39975e+06	795065	321279	305052	151664	1.95089e+06	1.03627e+06	795065	187567	227133	248653
G3GUS6	1	1	2.61065	0.00757792	2.80182	31C	37C	2',5'-phosphodiesterase 12 |PDE12	4.95706e+06	3.78406e+06	2.50501e+06	1.30762e+06	1.38132e+06	1.32493e+06	9.18928e+06	2.80145e+06	2.50501e+06	763408	1.02849e+06	2.17222e+06
G3HFI6	1	1	5.19728	0.00769222	2.77732	31C	37C	ATP-dependent RNA helicase DDX1 |DDX1	4.04119e+07	3.25319e+07	2.11025e+07	1.00882e+07	1.22648e+07	1.15093e+07	7.49146e+07	2.40843e+07	2.11025e+07	5.88962e+06	9.13205e+06	1.88695e+07
G3IDM2	2	2	6.51961	0.00784227	1.67271	31C	37C	Cofilin-1 |CFL1	3.84831e+08	3.36822e+08	2.81769e+08	1.80589e+08	2.09965e+08	2.09323e+08	7.13391e+08	2.49359e+08	2.81769e+08	1.05431e+08	1.56334e+08	3.43186e+08
G3HSE5	1	1	2.43469	0.00803039	5.02516	31C	37C	Coatomer subunit beta |COPB1	3.56474e+06	1.78045e+06	1.64885e+06	333414	384059	674331	6.60824e+06	1.31812e+06	1.64885e+06	194652	285960	1.10557e+06
G3HMF9	1	1	3.10159	0.00803249	2.87635	31C	37C	Small acidic protein |	1.87897e+06	1.52136e+06	1.19408e+06	541585	681305	374417	3.48318e+06	1.12631e+06	1.19408e+06	316185	507282	613858
G3IND2	1	1	2.42548	0.00806673	2.98258	31C	37C	26S proteasome non-ATPase regulatory subunit 13 |PSMD13	424303	348318	219995	98228.6	101044	133532	786563	257870	219995	57347.2	75234.4	218926
G3H2T7	2	2	15.8743	0.00818418	1.71972	31C	37C	Histone H3 |H3_URECA	2.55867e+08	285047578	1.9946e+08	1.51321e+08	1.39032e+08	1.40167e+08	474321255	2.11029e+08	1.9946e+08	8.83432e+07	1.0352e+08	2.29804e+08
G3I9F1	2	2	15.2389	0.00819803	2.06828	31C	37C	Ras GTPase-activating protein-binding protein 2 |G3BP2	1.25875e+07	1.25618e+07	1.14671e+07	7.40654e+06	4.40477e+06	5.89252e+06	2.33343e+07	9.29987e+06	1.14671e+07	4.32404e+06	3.27967e+06	9.6608e+06
G3HI06	1	1	2.68271	0.0084324	2.4811	31C	37C	Peptidylprolyl isomerase |FKBP15	3.165e+06	3.27895e+06	2.19164e+06	1.17488e+06	884725	1.42094e+06	5.8672e+06	2.4275e+06	2.19164e+06	685913	658743	2.32964e+06
G3IE04	2	2	6.63236	0.00851667	1.99178	31C	37C	Pre-mRNA-processing factor 19 |PRPF19	7.08902e+06	6.30212e+06	4.88307e+06	2.93719e+06	2.64389e+06	3.59371e+06	1.31415e+07	4.66564e+06	4.88307e+06	1.71477e+06	1.96857e+06	5.8919e+06
G3HDE3	3	3	7.80287	0.00871638	1.73162	31C	37C	Proteasome activator complex subunit 2 |PSME2	5.00077e+06	7.34452e+06	6.10591e+06	3.43922e+06	3.59797e+06	3.61826e+06	9.27032e+06	5.43736e+06	6.10591e+06	2.00787e+06	2.67895e+06	5.93215e+06
G3HWJ3	9	9	26.4458	0.00878198	1.82944	31C	37C	Uncharacterized protein |MACF1	1.75061e+07	1.83052e+07	1.5063e+07	8.70469e+06	7.73159e+06	1.13723e+07	3.24524e+07	1.35519e+07	1.5063e+07	5.08192e+06	5.75673e+06	1.8645e+07
G3H168	2	2	4.87227	0.00880658	1.6007	31C	37C	PDZ and LIM domain protein 7 |PDLIM7	4.10117e+06	3.67831e+06	3.17447e+06	1.99974e+06	2.45702e+06	2.38645e+06	7.60266e+06	2.72316e+06	3.17447e+06	1.16747e+06	1.82943e+06	3.9126e+06
G3GXB0	1	1	6.52958	0.00894062	2.01566	31C	37C	ARHGDIA |ARHGDIA	6.82359e+07	5.96633e+07	4.73394e+07	3.35015e+07	2.37142e+07	2.97231e+07	1.26494e+08	4.41705e+07	4.73394e+07	1.95586e+07	1.76569e+07	4.87312e+07
G3I501	1	1	2.54487	0.00894511	1.62239	31C	37C	H1F0 |H1F0	2.58608e+07	2.61803e+07	1.94553e+07	1.54122e+07	1.42739e+07	1.43823e+07	4.79401e+07	1.9382e+07	1.94553e+07	8.99784e+06	1.0628e+07	2.35799e+07
G3HQR1	1	1	2.45824	0.00899	2.15365	31C	37C	Guanine nucleotide-binding protein-like 1 (Fragment) |GNL1	3.13751e+06	2.91946e+06	1.90754e+06	1.2828e+06	1.22909e+06	1.18627e+06	5.81624e+06	2.16136e+06	1.90754e+06	748916	915145	1.94489e+06
G3HNZ4	1	1	2.91976	0.00905504	6.18941	31C	37C	COMM domain-containing protein 10 |COMMD10	1.32266e+08	116783239	4.76803e+07	1.09673e+07	1.58871e+07	2.10871e+07	2.45192e+08	8.6458e+07	4.76803e+07	6.40287e+06	1.18291e+07	3.45723e+07
G3HUP4	1	1	3.88943	0.00909912	5.54585	31C	37C	Uncharacterized protein C7orf50-like |CG050_RAT	1.40198e+06	3.21171e+06	1.67901e+06	522907	394731	217029	2.59896e+06	2.37772e+06	1.67901e+06	305280	293906	355820
G3GTF9	1	1	5.34368	0.00912578	3.57963	31C	37C	ATP synthase subunit d, mitochondrial |ATP5H	2.77643e+07	1.78919e+07	1.26022e+07	5.73955e+06	6.37497e+06	4.16047e+06	5.14689e+07	1.32459e+07	1.26022e+07	3.35083e+06	4.74663e+06	6.8211e+06
G3HS67	1	1	5.88732	0.00920274	3.75037	31C	37C	Heme oxygenase |HMOX2	1.13579e+06	620618	564798	260044	211989	146892	2.10549e+06	459462	564798	151817	157841	240830
G3HPJ9	1	1	3.38506	0.00920927	1.93809	31C	37C	Regulator of differentiation 1 |PTBP3	509350	588763	623542	260376	250879	377071	944221	435878	623542	152011	186798	618209
G3HIC5	2	2	6.2511	0.00923508	1.64297	31C	37C	RuvB-like helicase |RUVBL1	1.22345e+07	9.27698e+06	9.44269e+06	5.66574e+06	6.36925e+06	6.80543e+06	2.26801e+07	6.86802e+06	9.44269e+06	3.30774e+06	4.74237e+06	1.11575e+07
G3GWX6	4	4	12.7729	0.00924678	1.70902	31C	37C	Leukocyte elastase inhibitor A |SERPINB1A	1.66896e+07	1.38873e+07	1.26418e+07	7.75707e+06	7.71749e+06	9.81408e+06	3.09388e+07	1.02812e+07	1.26418e+07	4.52869e+06	5.74624e+06	1.60902e+07
G3GRX4	1	1	5.46651	0.0093952	2.55046	31C	37C	Coactosin-like protein |	4.00126e+06	2.51237e+06	2.23733e+06	1.05163e+06	1.32887e+06	1.05064e+06	7.41745e+06	1.85998e+06	2.23733e+06	613956	989438	1.72252e+06
G3GR73	1	1	8.42303	0.00941358	1.81914	31C	37C	Rab GDP dissociation inhibitor |GDI2	7.66824e+07	7.4413e+07	5.79147e+07	3.57187e+07	3.36881e+07	4.54881e+07	1.42152e+08	5.50901e+07	5.79147e+07	2.08531e+07	2.50832e+07	7.45778e+07
G3HNY0	2	2	5.25494	0.0094156	2.81144	31C	37C	Transcriptional regulator ATRX |ATRX	100980	94709.6	85381.3	47600.9	30552.1	21821.2	187195	70116.2	85381.3	27790.1	22748.3	35775.9
G3GVX1	4	4	10.5696	0.00942143	2.69937	31C	37C	Ribosome-binding protein 1 |RRBP1	2.627e+06	2.76317e+06	2.24647e+06	1.23693e+06	604740	987379	4.86988e+06	2.04565e+06	2.24647e+06	722135	450273	1.61881e+06
G3HAI5	1	1	3.09755	0.00943052	2.75032	31C	37C	NADH dehydrogenase [ubiquinone] 1 beta subcomplex subunit 4 |NDUFB4	2.69773e+06	2.55669e+06	1.8339e+06	1.01886e+06	576885	981524	5.00098e+06	1.89279e+06	1.8339e+06	594826	429533	1.60921e+06
G3H7Z2	8	8	20.1676	0.00945311	1.61888	31C	37C	Transgelin |TAGLN2	5.34589e+07	5.28317e+07	3.97034e+07	2.98522e+07	2.8719e+07	3.16111e+07	9.91009e+07	3.91128e+07	3.97034e+07	1.74281e+07	2.13834e+07	5.18264e+07
G3HX77	1	1	2.67718	0.00950025	5.05429	31C	37C	La-related protein 4 |LARP4	1.34319e+06	1.2244e+06	702167	119151	198377	329399	2.48997e+06	906458	702167	69561.9	147706	540051
G3HJ91	1	1	3.07275	0.00957917	1.95994	31C	37C	Peptidyl-tRNA hydrolase 2, mitochondrial |PTRH2	7.05757e+06	5.888e+06	5.86665e+06	3.11295e+06	2.50275e+06	3.98266e+06	1.30832e+07	4.35905e+06	5.86665e+06	1.81738e+06	1.86348e+06	6.52958e+06
G3HJS0	2	2	5.26822	0.00958188	1.80513	31C	37C	Spectrin beta chain, brain 1 |SPTBN1	6.56276e+06	5.01792e+06	4.93224e+06	3.2256e+06	2.55293e+06	3.36924e+06	1.21659e+07	3.71491e+06	4.93224e+06	1.88315e+06	1.90084e+06	5.52388e+06
G3GXA9	1	1	4.61635	0.0098102	2.15963	31C	37C	Protein disulfide-isomerase |P4HB	4.59807e+06	5.38629e+06	4.05156e+06	2.83767e+06	1.90902e+06	1.75253e+06	8.5238e+06	3.98762e+06	4.05156e+06	1.65667e+06	1.42141e+06	2.87328e+06
G3I2I1	3	3	9.84628	0.0098916	1.97591	31C	37C	DNA helicase |MCM4	9.63425e+06	8.15418e+06	6.19233e+06	3.85603e+06	3.69327e+06	4.58724e+06	1.78598e+07	6.03677e+06	6.19233e+06	2.2512e+06	2.74991e+06	7.5208e+06
G3HQS9	1	1	3.93183	0.00994009	2.81258	31C	37C	Antigen peptide transporter 1 |TAP1	4.67976e+06	5.85359e+06	3.46962e+06	1.16778e+06	2.02212e+06	1.7888e+06	8.67524e+06	4.33358e+06	3.46962e+06	681764	1.50562e+06	2.93274e+06
G3HUJ4	1	1	2.69169	0.0101034	1.53835	31C	37C	Amyotrophic lateral sclerosis 2 chromosomal region candidate gene 11 protein |	1.09894e+07	1.14667e+07	8.94611e+06	7.35584e+06	6.91646e+06	6.14054e+06	2.03719e+07	8.4891e+06	8.94611e+06	4.29444e+06	5.14981e+06	1.00674e+07
G3H4F5	1	1	3.33447	0.0104996	3.58768	31C	37C	Myosin-IXb |MYO9B	1.50834e+06	826348	978003	191441	334497	397411	2.79612e+06	611769	978003	111766	249058	651557
G3I4K4	1	1	2.16759	0.0106462	4.9967	31C	37C	Copper chaperone for superoxide dismutase | CCS	244747	418204	296651	112165	38969.4	40912.5	453706	309609	296651	65483.7	29015.6	67076.1
G3IG23	2	2	5.84173	0.0106659	4.07064	31C	37C	Alanyl-tRNA synthetase, cytoplasmic |AARS	2.67003e+06	2.62484e+06	1.25559e+06	650807	590365	368023	4.94965e+06	1.94324e+06	1.25559e+06	379950	439570	603375
G3HGB3	2	2	5.27047	0.0107281	2.14367	31C	37C	Dolichyl-phosphate beta-glucosyltransferase |ALG5	1.98793e+06	2.11728e+06	1.27011e+06	823401	798144	885985	3.68519e+06	1.56748e+06	1.27011e+06	480713	594276	1.45257e+06
G3HRX0	1	1	2.10394	0.0107674	1.52602	31C	37C	Sorcin (Fragment) |SRI	1.47628e+07	1.4843e+07	1.14471e+07	9.30422e+06	9.24075e+06	8.35695e+06	2.7367e+07	1.09887e+07	1.14471e+07	5.43194e+06	6.88041e+06	1.37012e+07
G3IN81	1	1	2.1691	0.0108603	1.54029	31C	37C	Uncharacterized protein C10orf78-like |SFR1	725867	540448	606508	421636	373353	420902	1.3456e+06	400109	606508	246157	277988	690070
G3HG16	1	1	3.23275	0.0110087	3.01765	31C	37C	Actin-related protein 2/3 complex subunit 5 |ARPC5	1.13273e+06	584616	632785	234082	323336	221378	2.09983e+06	432808	632785	136660	240747	362950
G3IGI9	1	1	3.05911	0.0111835	1.5064	31C	37C	STE20-like serine/threonine-protein kinase |SLK	950216	1.01798e+06	1.16916e+06	787536	672400	622750	1.76149e+06	753641	1.16916e+06	459774	500651	1.021e+06
G3IH63	6	6	17.784	0.011204	2.40109	31C	37C	Myosin-9 |MYH10	4.45586e+06	3.83875e+06	2.49037e+06	1.68278e+06	1.28433e+06	1.5246e+06	8.26017e+06	2.84193e+06	2.49037e+06	982433	956275	2.49958e+06
G3HKC5	1	1	2.42938	0.0112574	1.51128	31C	37C	Splicing factor, arginine/serine-rich 3 |SRSF3	8.72149e+07	8.65663e+07	6.61944e+07	5.28607e+07	5.36843e+07	5.22443e+07	1.61677e+08	6.40875e+07	6.61944e+07	3.08608e+07	3.99719e+07	8.56546e+07
G3I9X6	1	1	1.96745	0.0112845	9.39521	31C	37C	Spectrin alpha chain, brain |SPTAN1	896111	581777	259810	60408	29018.4	95529.4	1.66119e+06	430706	259810	35267	21606.3	156621
G3HNT9	2	2	5.15238	0.011351	2.2709	31C	37C	Proteasome subunit beta type-1 |PSMB1	8.56666e+06	1.0035e+07	6.18136e+06	4.46048e+06	3.44057e+06	3.01228e+06	1.58807e+07	7.42921e+06	6.18136e+06	2.60409e+06	2.56176e+06	4.93865e+06
G3IJF2	1	1	2.28309	0.0114548	2.54748	31C	37C	Nuclear fragile X mental retardation-interacting protein 2 |NUFIP2	6.17457e+06	7.17522e+06	4.3606e+06	1.69969e+06	2.40899e+06	2.84344e+06	1.14463e+07	5.31202e+06	4.3606e+06	992301	1.79367e+06	4.66183e+06
G3HHR3	22	22	87.8634	0.0114955	2.38982	31C	37C	Vimentin |VIM	3.74391e+08	2.631e+08	2.11935e+08	1.37281e+08	9.78571e+07	1.20297e+08	6.94039e+08	194780425	2.11935e+08	8.01466e+07	7.28618e+07	1.97228e+08
G3IG05	5	5	20.2128	0.0115876	2.55156	31C	37C	Annexin |ANXA2	3.83985e+07	2.93503e+07	1.93227e+07	1.21262e+07	1.05304e+07	1.14682e+07	7.11822e+07	2.17289e+07	1.93227e+07	7.07945e+06	7.84063e+06	1.88022e+07
G3GWQ3	3	3	7.72067	0.0117029	3.0468	31C	37C	Adenosine kinase |ADK	3.22684e+06	1.94884e+06	1.42151e+06	688048	721012	756226	5.98185e+06	1.44278e+06	1.42151e+06	401692	536846	1.23984e+06
G3I4Z7	2	2	6.12737	0.011787	2.89392	31C	37C	Galectin |LGALS1	4.0123e+06	5.12166e+06	2.5012e+06	1.08381e+06	1.39915e+06	1.53759e+06	7.43791e+06	3.79171e+06	2.5012e+06	632742	1.04177e+06	2.52088e+06
G3HIS0	1	1	2.17456	0.011836	7.9142	31C	37C	26S proteasome non-ATPase regulatory subunit 6 |PSMD6	1.11339e+06	427112	391734	40223.5	122692	81233.6	2.06399e+06	316203	391734	23483	91352.9	133183
G3I5B0	2	2	4.65404	0.0118664	1.85841	31C	37C	Carnitine O-palmitoyltransferase 1, liver isoform |CPT1A	2.65173e+06	1.75424e+06	1.87085e+06	1.04722e+06	1.08968e+06	1.24063e+06	4.91571e+06	1.29872e+06	1.87085e+06	611382	811346	2.03402e+06
G3HKN1	1	1	3.49461	0.0118927	1.54786	31C	37C	Protein SET |SET	3.06869e+08	2.88928e+08	2.51926e+08	1.54766e+08	1.8959e+08	203317821	5.68866e+08	2.13902e+08	2.51926e+08	9.03546e+07	1.41163e+08	3.3334e+08
G3IB32	1	1	2.63927	0.0119584	11.6395	31C	37C	Twinfilin-1 |TWF1	409557	321606	198207	31995.3	6627.96	41223.1	759228	238094	198207	18679.3	4935	67585.4
G3HP75	2	2	10.0936	0.0119987	2.0827	31C	37C	D-3-phosphoglycerate dehydrogenase |PHGDH	8.92777e+06	1.08081e+07	8.65151e+06	5.67021e+06	4.65562e+06	3.30425e+06	1.65501e+07	8.00155e+06	8.65151e+06	3.31034e+06	3.46645e+06	5.41733e+06
G3HGP4	1	1	2.36737	0.0120441	2.93055	31C	37C	acetyl-CoA acetyltransferase 2 |ACAT2	3.37087e+07	5.3082e+07	3.55283e+07	1.98978e+07	1.00011e+07	1.18405e+07	6.24885e+07	3.92981e+07	3.55283e+07	1.16166e+07	7.44655e+06	1.94125e+07
G3GYP9	1	1	7.64859	0.0120677	2.48291	31C	37C	Peroxiredoxin-1 |PRDX1	8.19907e+07	9.8651e+07	5.53023e+07	3.40707e+07	2.49779e+07	3.59788e+07	1.51993e+08	7.30341e+07	5.53023e+07	1.9891e+07	1.85979e+07	5.89873e+07
G3IEB3	1	1	2.63122	0.0121604	1.70283	31C	37C	OCIA domain-containing protein 2 |	976632	755058	796945	583648	421052	480258	1.81046e+06	558991	796945	340742	313504	787385
G3HLL4	1	1	2.55953	0.012206	1.79641	31C	37C	116 kDa U5 small nuclear ribonucleoprotein component |EFTUD2	3.60104e+06	3.19604e+06	4.31284e+06	2.35428e+06	2.1627e+06	1.66754e+06	6.67552e+06	2.36612e+06	4.31284e+06	1.37446e+06	1.61028e+06	2.73394e+06
G3H3I9	1	1	2.5986	0.0122577	1.53866	31C	37C	Cysteine and glycine-rich protein 1 |CSRP1	3.16181e+07	2.69258e+07	2.38769e+07	15972435	1.91824e+07	1.84116e+07	5.86128e+07	1.9934e+07	2.38769e+07	9.32493e+06	1.42827e+07	3.01859e+07
G3GUB3	1	1	2.46506	0.0122606	1.61767	31C	37C	Calcium-binding mitochondrial carrier protein Aralar1 |SLC25A12	1.55656e+07	1.15127e+07	1.16003e+07	7.67574e+06	7.5386e+06	8.69576e+06	2.88552e+07	8.52319e+06	1.16003e+07	4.4812e+06	5.61304e+06	1.42567e+07
G3I5H3	1	1	2.11029	0.0122706	1.71881	31C	37C	Elongation factor 1-delta |EEF1D	1.44782e+07	1.79686e+07	1.34727e+07	9.52728e+06	7.3844e+06	9.80422e+06	2.68394e+07	1.33027e+07	1.34727e+07	5.56216e+06	5.49822e+06	1.60741e+07
G3HXL6	2	2	8.80612	0.0122876	1.54907	31C	37C	Annexin |ANXA4	2.92397e+07	2.8805e+07	2.164e+07	1.7511e+07	1.67267e+07	1.72028e+07	5.42038e+07	2.13252e+07	2.164e+07	1.02232e+07	1.24542e+07	2.8204e+07
G3HAN1	1	1	2.42994	0.0123123	2.75951	31C	37C	Charged multivesicular body protein 4b |CHMP4B	1.53755e+07	1.70907e+07	1.13554e+07	3.91376e+06	4.33121e+06	7.63522e+06	2.85027e+07	1.26528e+07	1.13554e+07	2.28491e+06	3.2249e+06	1.2518e+07
G3IH96	3	3	7.12481	0.0124842	2.63793	31C	37C	Eukaryotic translation initiation factor 4B |EIF4B	5.15576e+06	4.73052e+06	2.78561e+06	1.5152e+06	1.35448e+06	1.93404e+06	9.55764e+06	3.50214e+06	2.78561e+06	884596	1.00851e+06	3.17087e+06
G3IEG2	2	2	5.87602	0.0125204	1.82248	31C	37C	Serpin B6 |SERPINB6	8.62121e+06	8.5582e+06	5.84829e+06	4.57346e+06	4.151e+06	3.91094e+06	1.59818e+07	6.33588e+06	5.84829e+06	2.67005e+06	3.09072e+06	6.412e+06
G3IBK4	1	1	7.06944	0.0126088	6.48153	31C	37C	60S ribosomal protein L10 |RPL10	2.58027e+07	4.57909e+07	2.30195e+07	9.25824e+06	2.75394e+06	2.58516e+06	4.78325e+07	3.39003e+07	2.30195e+07	5.40509e+06	2.05051e+06	4.23838e+06
G3HEQ3	1	1	5.10927	0.0126261	1.9069	31C	37C	Ran-specific GTPase-activating protein |RANBP1	7.87335e+06	5.8825e+06	5.90397e+06	2.78398e+06	3.36569e+06	4.16014e+06	1.45954e+07	4.35498e+06	5.90397e+06	1.62532e+06	2.506e+06	6.82056e+06
G3H4A9	1	1	2.99687	0.0129349	1.6329	31C	37C	Mpv17-like protein 2 |MPV17L2	948927	654357	755158	498675	492153	453502	1.7591e+06	484439	755158	291133	366444	743518
G3GUB2	1	1	2.74875	0.0131692	1.61048	31C	37C	Cytoplasmic dynein 1 intermediate chain 2 (Fragment) |DYNC1I2	6.24007e+06	6.64895e+06	5.91187e+06	4.76024e+06	3.60201e+06	3.31188e+06	1.15677e+07	4.92241e+06	5.91187e+06	2.77909e+06	2.68196e+06	5.42983e+06
G3GY75	2	2	4.85436	0.0131949	2.31391	31C	37C	Eukaryotic initiation factor 4A-I |EIF4A1	1.11615e+07	1.48479e+07	9.68607e+06	6.12239e+06	3.70689e+06	5.5972e+06	2.06909e+07	1.09923e+07	9.68607e+06	3.57434e+06	2.76005e+06	9.17663e+06
G3I9G7	1	1	2.21725	0.0133299	7.49653	31C	37C	Proteasome subunit alpha type |PSMA3	1.04024e+07	1.11516e+07	3.57098e+06	800297	728859	1.8224e+06	1.92837e+07	8.25587e+06	3.57098e+06	467224	542688	2.98782e+06
G3IEE6	1	1	2.48472	0.0133344	2.61277	31C	37C	Spermidine synthase |SRM	9.19217e+06	6.67765e+06	4.61024e+06	2.29226e+06	2.44249e+06	3.10369e+06	1.70402e+07	4.94366e+06	4.61024e+06	1.33825e+06	1.81861e+06	5.08851e+06
G3HHA9	1	1	3.17484	0.0133852	2.31084	31C	37C	Annexin |ANXA11	674432	684940	603883	292443	371405	185735	1.25025e+06	507080	603883	170732	276538	304514
G3HWE6	1	1	2.88585	0.0134282	1.78171	31C	37C	Ubiquitin carboxyl-terminal hydrolase 47 |USP47	4.21752e+06	3.70815e+06	2.72563e+06	1.91264e+06	2.11462e+06	1.95088e+06	7.81834e+06	2.74525e+06	2.72563e+06	1.11663e+06	1.57449e+06	3.19848e+06
G3HQ88	1	1	3.68069	0.0134882	1.56676	31C	37C	Bcl-2-like protein 13 |BCL2L13	1.06295e+07	1.0323e+07	1.01753e+07	5.44063e+06	7.91942e+06	6.50758e+06	1.97047e+07	7.64241e+06	1.01753e+07	3.17632e+06	5.89659e+06	1.06692e+07
G3GYD3	1	1	2.21281	0.0135878	2.11045	31C	37C	Nuclear pore complex protein Nup88 |NUP88	5.3132e+06	3.99273e+06	3.53372e+06	2.27078e+06	1.53764e+06	2.27544e+06	9.84949e+06	2.95593e+06	3.53372e+06	1.32571e+06	1.14488e+06	3.73058e+06
G3H8Z9	1	1	3.07309	0.0136508	8.01343	31C	37C	Sodium/potassium-transporting ATPase subunit alpha |ATP1A1	4.11071e+07	1.75934e+07	1.01812e+07	2.14741e+06	2.11789e+06	4.33049e+06	7.62035e+07	1.30249e+07	1.01812e+07	1.25369e+06	1.57692e+06	7.09985e+06
G3GXU1	1	1	2.14743	0.0136859	7.36194	31C	37C	Protein phosphatase 1G |PPM1G	835606	1.13207e+06	408668	66545	198775	57467.3	1.54903e+06	838102	408668	38849.9	148003	94217.8
G3H4Z8	5	5	12.086	0.013732	1.9483	31C	37C	HSPA2 |HSPA2	2.16817e+07	1.55386e+07	1.45533e+07	8.46305e+06	7.56085e+06	1.05498e+07	4.01931e+07	1.15037e+07	1.45533e+07	4.94085e+06	5.6296e+06	1.72964e+07
G3GXQ4	2	2	5.43682	0.0138419	4.30737	31C	37C	Trifunctional enzyme subunit beta, mitochondrial |HADHB	1.57786e+06	1.13773e+06	699904	415388	192614	184938	2.925e+06	842293	699904	242509	143415	303206
G3HF60	1	1	2.4505	0.0138434	1.94049	31C	37C	Glutathione peroxidase |	1.05352e+06	837727	1.09165e+06	547314	384086	605785	1.953e+06	620193	1.09165e+06	319530	285980	993186
Q15819	1	1	2.9326	0.0141439	1.84776	31C	37C	Ubiquitin-conjugating enzyme E2 variant 2 |UBE2V2	1.21835e+06	998489	1.26395e+06	610611	494199	778970	2.25854e+06	739210	1.26395e+06	356483	367967	1.27712e+06
G3H5P2	1	1	5.11617	0.0141546	2.17013	31C	37C	Four and a half LIM domains protein 2 |FHL2	3.19469e+06	2.5886e+06	2.89041e+06	896326	1.58983e+06	1.51071e+06	5.92224e+06	1.91642e+06	2.89041e+06	523287	1.18374e+06	2.47681e+06
G3H6U1	2	2	8.13878	0.0141841	1.84826	31C	37C	Nucleolar RNA helicase 2 |DDX21	1.22136e+07	1.19874e+07	1.001e+07	6.91477e+06	4.6068e+06	6.98828e+06	2.26412e+07	8.87465e+06	1.001e+07	4.03694e+06	3.4301e+06	1.14573e+07
G3H543	1	1	3.49985	0.0142704	2.01279	31C	37C	Spermine synthase |	3.2228e+06	5.35551e+06	4.54427e+06	1.99412e+06	2.47791e+06	2.04758e+06	5.97436e+06	3.96484e+06	4.54427e+06	1.16419e+06	1.84499e+06	3.35701e+06
G3H2G5	1	1	2.21684	0.0144072	2.42642	31C	37C	Serine/threonine-protein phosphatase 2A 65 kDa regulatory subunit A beta isoform |PPP2R1B	1.82882e+07	1.60035e+07	9.75557e+06	5.71856e+06	5.39373e+06	7.04093e+06	3.39023e+07	1.18479e+07	9.75557e+06	3.33858e+06	4.01603e+06	1.15436e+07
G3IPH0	1	1	2.0581	0.0145891	2.23098	31C	37C	Pre-mRNA-processing-splicing factor 8 |PRPF8	2.47166e+06	2.86299e+06	2.77487e+06	1.64357e+06	1.16566e+06	825723	4.58191e+06	2.11956e+06	2.77487e+06	959541	867917	1.35378e+06
G3GVN0	1	1	2.02787	0.014665	1.87709	31C	37C	Phosphomannomutase |PMM2	9.15118e+06	6.88724e+06	5.68103e+06	4.2787e+06	3.7325e+06	3.55963e+06	1.69643e+07	5.09882e+06	5.68103e+06	2.49796e+06	2.77912e+06	5.83602e+06
G3I1J6	1	1	3.59448	0.0147872	3.50837	31C	37C	[Protein ADP-ribosylarginine] hydrolase |ADPRH	1.28293e+06	852235	872389	189840	197534	469878	2.37827e+06	630934	872389	110831	147079	770367
G3GSQ5	1	1	2.06851	0.0148407	3.87782	31C	37C	Poly [ADP-ribose] polymerase |PARP14	369583	537507	594086	177332	63394.4	146393	685125	397932	594086	103529	47201.7	240012
G3HBD4	1	1	2.44452	0.0148908	13.6519	31C	37C	Nucleoside diphosphate kinase |NME1	5.33695e+06	3.96586e+06	3.43216e+06	336325	544403	52108.2	9.89353e+06	2.93604e+06	3.43216e+06	196351	405348	85431.5
G3I6Z3	1	1	2.75469	0.0148912	2.15132	31C	37C	Mitochondrial-processing peptidase subunit alpha |PMPCA	3.65185e+06	3.82843e+06	2.75413e+06	1.34777e+06	1.28218e+06	2.12732e+06	6.76971e+06	2.83429e+06	2.75413e+06	786845	954676	3.48775e+06
G3H134	1	1	2.83613	0.0149287	2.15249	31C	37C	MKI67 FHA domain-interacting nucleolar phosphoprotein |NIFK	2.25554e+06	2.06819e+06	1.75534e+06	1.14626e+06	641967	1.03598e+06	4.18126e+06	1.53114e+06	1.75534e+06	669204	477991	1.69849e+06
G3IPS2	1	1	2.01648	0.0149706	1.92094	31C	37C	Vesicle-fusing ATPase |NSF	3.85851e+06	3.54769e+06	2.61108e+06	2.03629e+06	1.76318e+06	1.41532e+06	7.15282e+06	2.62646e+06	2.61108e+06	1.18881e+06	1.31281e+06	2.32041e+06
G3I8Z5	1	1	3.25663	0.0150571	1.81364	31C	37C	Sulfiredoxin |SRXN1	1.91879e+06	2.61633e+06	1.90698e+06	1.32379e+06	958722	1.26953e+06	3.55702e+06	1.93695e+06	1.90698e+06	772844	713839	2.0814e+06
G3IFV3	1	1	2.37746	0.0150933	6.4009	31C	37C	Exportin-1 |XPO1	8.95648e+06	9.31934e+06	3.54693e+06	1.81717e+06	1.02276e+06	569397	1.66033e+07	6.89937e+06	3.54693e+06	1.06089e+06	761517	933529
G3IDD9	3	3	18.6821	0.0154734	1.7045	31C	37C	40S ribosomal protein S3 |RPS3	8.11782e+07	5.53089e+07	5.57165e+07	3.66427e+07	3.8623e+07	3.74968e+07	1.50486e+08	4.09468e+07	5.57165e+07	2.13925e+07	2.87576e+07	6.14761e+07
G3H3X1	1	1	2.50281	0.0155468	1.77084	31C	37C	Apoptosis-inducing factor 1 |AIFM1	365211	374470	258192	212917	167197	183389	677021	277231	258192	124304	124490	300667
G3GUC8	1	1	3.25471	0.0156978	1.76853	31C	37C	Obg-like ATPase 1 |OLA1	1.27984e+07	1.05697e+07	1.21075e+07	5.9722e+06	8.54452e+06	5.54271e+06	2.37255e+07	7.82509e+06	1.21075e+07	3.48666e+06	6.36201e+06	9.08728e+06
G3HTF8	1	1	4.01502	0.0159451	2.65659	31C	37C	Proto-oncogene C-crk |CRK	2.51365e+06	3.12062e+06	1.95714e+06	1.30651e+06	630702	920368	4.65974e+06	2.31028e+06	1.95714e+06	762757	469603	1.50895e+06
G3IB40	1	1	3.65676	0.016244	6.20381	31C	37C	SH3 and PX domain-containing protein 2A |SH3PXD2A	4.33858e+06	4.49254e+06	3.16305e+06	1.09068e+06	638907	203767	8.04275e+06	3.32596e+06	3.16305e+06	636755	475713	334076
G3HUI7	1	1	3.03976	0.0163042	8.53195	31C	37C	Protein ERGIC-53 |LMAN1	1.57313e+06	979139	603704	199286	132765	37849.7	2.91623e+06	724885	603704	116346	98853.2	62054.7
G3I1L1	1	1	3.39692	0.0164742	1.52515	31C	37C	Anthrax toxin receptor |ANTXR2	1.7916e+06	1.98578e+06	1.90514e+06	1.50418e+06	1.06129e+06	1.1604e+06	3.32122e+06	1.47013e+06	1.90514e+06	878162	790209	1.90248e+06
G3HZD7	1	1	2.47181	0.0165353	3.49556	31C	37C	Helicase SKI2W |SKIV2L	4.703e+06	2.67674e+06	2.06208e+06	878740	621511	1.20084e+06	8.71832e+06	1.98167e+06	2.06208e+06	513021	462760	1.96878e+06
G3I6H5	2	2	7.76606	0.0165363	1.71508	31C	37C	Fermitin family-like 2 |FERMT2	9.95639e+06	1.17481e+07	9.77982e+06	5.46761e+06	5.15811e+06	7.73163e+06	1.84569e+07	8.69743e+06	9.77982e+06	3.19206e+06	3.84059e+06	1.2676e+07
G3I5V3	1	1	2.39466	0.0165628	1.70605	31C	37C	Short/branched chain specific acyl-CoA dehydrogenase, mitochondrial |ACADSB	7.58149e+06	6.99316e+06	4.96432e+06	3.9246e+06	3.73914e+06	3.78898e+06	1.40544e+07	5.17724e+06	4.96432e+06	2.29124e+06	2.78407e+06	6.21204e+06
G3HRA9	1	1	2.98137	0.0165846	1.69876	31C	37C	Serine/threonine-protein kinase MST4 |STK24	1.11259e+07	7.84267e+06	7.384e+06	5.13321e+06	5.00817e+06	5.37146e+06	2.06249e+07	5.80616e+06	7.384e+06	2.99684e+06	3.72895e+06	8.80652e+06
Q60459	1	1	2.74525	0.0166269	2.00067	31C	37C	Nucleolar transcription factor 1 |UBF1	1.02707e+06	737598	727237	497599	315049	432891	1.90397e+06	546065	727237	290505	234577	709725
G3IDU3	2	2	8.47121	0.0166518	2.17034	31C	37C	MICOS complex subunit |APOOL	4.21929e+06	2.49599e+06	2.73939e+06	1.22663e+06	1.38938e+06	1.74029e+06	7.82162e+06	1.84785e+06	2.73939e+06	716124	1.0345e+06	2.85322e+06
G3HVG9	1	1	2.35713	0.0167431	1.92854	31C	37C	Matrin-3 |MATR3	986523	904547	881869	611602	341406	484837	1.82879e+06	669662	881869	357062	254202	794891
G3HHC3	1	1	3.69702	0.0167666	1.50945	31C	37C	Importin subunit alpha |KPNA4	1.49711e+06	1.56822e+06	1.42432e+06	1.11895e+06	801226	1.05419e+06	2.7753e+06	1.161e+06	1.42432e+06	653259	596571	1.72834e+06
G3HEK9	1	1	3.246	0.0167878	2.31948	31C	37C	Opioid growth factor receptor |	1.28079e+06	836251	769849	384791	328962	530876	2.37431e+06	619101	769849	224646	244937	870372
G3HJN1	2	2	5.70627	0.0169355	1.84085	31C	37C	Calcium-binding and coiled-coil domain-containing protein 2 |CALCOCO2	563371	365983	380925	244310	209781	257687	1.04436e+06	270948	380925	142631	156197	422478
G3HBD6	1	1	2.65689	0.0171231	1.6194	31C	37C	C-jun-amino-terminal kinase-interacting protein 4 |SPAG9	522998	542646	507108	408157	290084	272955	969522	401736	507108	238287	215989	447510
G3H7U0	2	2	5.3611	0.0171657	2.14531	31C	37C	3-hydroxyacyl-CoA dehydrogenase type-2 |HSD17B10	1.69497e+07	1.10481e+07	1.14092e+07	5.02122e+06	5.48297e+06	7.86477e+06	3.14209e+07	8.17924e+06	1.14092e+07	2.93146e+06	4.08247e+06	1.28943e+07
G3HZ50	1	1	3.2457	0.017245	1.82307	31C	37C	Succinyl-CoA ligase [ADP-forming] subunit beta, mitochondrial |SUCLA2	6.14286e+06	5.10618e+06	3.79348e+06	2.50194e+06	2.78401e+06	2.96527e+06	1.13875e+07	3.78025e+06	3.79348e+06	1.46067e+06	2.0729e+06	4.86156e+06
G3GSW3	1	1	2.47922	0.0174336	1.66935	31C	37C	Coatomer subunit beta |COPB2	5.87337e+06	6.346e+06	4.75567e+06	4.09443e+06	3.0743e+06	2.99992e+06	1.08879e+07	4.69812e+06	4.75567e+06	2.39038e+06	2.28904e+06	4.91838e+06
G3HI96	1	1	2.75182	0.017459	1.59401	31C	37C	Coronin |CORO1C	1.43019e+07	1.77506e+07	1.20914e+07	9.7342e+06	8.63476e+06	9.32456e+06	2.65125e+07	1.31412e+07	1.20914e+07	5.68296e+06	6.4292e+06	1.52876e+07
B2Z3Z4	1	1	2.16558	0.0184654	2.08409	31C	37C	Bcl-xL |BCL2L1	949539	955052	604875	399755	479949	324399	1.76023e+06	707052	604875	233383	357357	531853
G3H6M5	4	4	16.6982	0.0184848	1.74935	31C	37C	Fumarate hydratase |FH	1.81875e+07	1.49522e+07	1.27258e+07	7.4577e+06	8.22467e+06	1.05361e+07	3.37156e+07	1.10695e+07	1.27258e+07	4.35391e+06	6.12386e+06	1.7274e+07
G3HHV6	1	1	2.64463	0.0185492	1.92832	31C	37C	Protein FAM98B |FAM98B	1.41356e+07	8.62853e+06	9.0988e+06	5.32935e+06	6.09401e+06	5.10028e+06	2.62043e+07	6.38795e+06	9.0988e+06	3.11135e+06	4.53744e+06	8.36193e+06
G3H5A2	1	1	3.06914	0.0185586	1.69209	31C	37C	U2 small nuclear ribonucleoprotein A |SNRPA1	800433	577033	567818	428273	330280	391085	1.48382e+06	427194	567818	250032	245917	641185
G3HT18	1	1	4.72525	0.0187583	1.83325	31C	37C	Nucleosome assembly protein 1-like 1 |NAP1L1	4.21622e+07	6.12044e+07	4.16437e+07	2.41678e+07	2.35079e+07	3.14246e+07	7.81594e+07	4.53114e+07	4.16437e+07	1.41095e+07	1.75034e+07	5.15207e+07
G3I6W3	1	1	2.06025	0.0188795	1.86874	31C	37C	Tapasin |TAPBP	738827	517408	599602	342826	254990	395282	1.36962e+06	383052	599602	200147	189858	648065
G3H7A8	1	1	5.12957	0.0189608	1.74483	31C	37C	Kinectin |KTN1	7.42792e+06	5.76195e+06	5.45945e+06	3.92156e+06	2.81322e+06	3.95355e+06	1.37697e+07	4.26574e+06	5.45945e+06	2.28946e+06	2.09465e+06	6.48186e+06
G3IMJ8	1	1	2.92566	0.0194496	1.94568	31C	37C	Nucleolar protein 9 |NOL9	807707	773811	530601	301478	442816	341250	1.49731e+06	572874	530601	176007	329708	559481
G3I783	1	1	2.57427	0.0198455	1.9409	31C	37C	Heterogeneous nuclear ribonucleoprotein D-like |HNRNPDL	9.37167e+06	6.32649e+06	5.61832e+06	3.20617e+06	4.14406e+06	3.63254e+06	1.7373e+07	4.68368e+06	5.61832e+06	1.87181e+06	3.08556e+06	5.95555e+06
G3I3Y6	1	1	2.87085	0.0198996	1.81397	31C	37C	Glutathione S-transferase P |GSTP1	3.01713e+06	4.23657e+06	2.83224e+06	1.57483e+06	1.80319e+06	2.18212e+06	5.59309e+06	3.13646e+06	2.83224e+06	919409	1.34261e+06	3.57759e+06
G3H4T5	1	1	2.8086	0.0200022	2.01509	31C	37C	Glypican-1 |GPC1	2.93516e+06	1.79823e+06	1.92942e+06	1.29576e+06	913752	1.09694e+06	5.44114e+06	1.33128e+06	1.92942e+06	756486	680355	1.79844e+06
G3IBG3	1	1	4.77076	0.020071	24.3435	31C	37C	Ubiquitin activating enzyme E1 |UBA1	1.08027e+06	1.00901e+06	340644	66769.1	3278.32	29770.8	2.00258e+06	747001	340644	38980.7	2440.95	48809.4
G3HSK8	1	1	2.75044	0.0200879	2.07513	31C	37C	39S ribosomal protein L54, mitochondrial |MRPL54	1.25818e+06	762247	747288	406008	519341	408404	2.33238e+06	564314	747288	237033	386687	669580
G3HPZ5	2	2	5.18584	0.0202666	1.6314	31C	37C	Macrophage-capping protein |CAPG	1.62898e+07	2.16963e+07	1.69322e+07	1.30542e+07	1.12406e+07	9.36847e+06	3.01977e+07	1.60624e+07	1.69322e+07	7.62122e+06	8.36942e+06	1.53596e+07
G3HV18	1	1	2.17893	0.0203891	8.68559	31C	37C	60S ribosomal protein L12 |RPL12	3.7973e+07	3.61839e+07	1.07503e+07	4.99763e+06	3.50279e+06	1.27521e+06	7.03934e+07	2.6788e+07	1.07503e+07	2.91769e+06	2.60808e+06	2.09071e+06
G3I905	1	1	3.03268	0.0205271	1.73074	31C	37C	E3 ubiquitin-protein ligase UBR4 |UBR4	1.26696e+06	1.65825e+06	1.38946e+06	1.02251e+06	656687	813771	2.34865e+06	1.22765e+06	1.38946e+06	596954	488952	1.33418e+06
G3HAU8	1	1	2.30881	0.0205406	2.11532	31C	37C	Transcription and mRNA export factor ENY2 |	5.35284e+06	4.75726e+06	2.89062e+06	2.01572e+06	1.92439e+06	2.20587e+06	9.92297e+06	3.52193e+06	2.89062e+06	1.1768e+06	1.43285e+06	3.61653e+06
G3IJG2	1	1	2.12159	0.0207152	1.80959	31C	37C	Fatty acyl-CoA reductase |FAR1	4.05339e+06	2.47909e+06	3.45519e+06	1.65552e+06	1.85301e+06	2.01077e+06	7.51408e+06	1.83534e+06	3.45519e+06	966515	1.3797e+06	3.29666e+06
G3IH46	1	1	7.07717	0.020861	3.23549	31C	37C	Prothymosin alpha |PTMA	1.27795e+07	9.19681e+06	5.99758e+06	3.777e+06	3.11778e+06	1.75119e+06	2.36904e+07	6.80866e+06	5.99758e+06	2.20506e+06	2.32142e+06	2.87107e+06
G3I854	1	1	2.7734	0.0210274	10.3588	31C	37C	Ubiquitin-associated protein 2 |UBAP2	1.38364e+06	1.2238e+06	328421	40330.2	60881.1	182207	2.56497e+06	906016	328421	23545.3	45330.4	298730
G3HYU7	1	1	2.69937	0.0210975	2.00513	31C	37C	Exportin-5 |XPO5	3.209e+06	5.50124e+06	3.89243e+06	2.46473e+06	2.04912e+06	1.77136e+06	5.94878e+06	4.07273e+06	3.89243e+06	1.43894e+06	1.52572e+06	2.90415e+06
G3HAN5	4	4	11.6716	0.0212361	2.13098	31C	37C	Eukaryotic translation initiation factor 2 subunit 2 |EIF2S2	2.15365e+06	4.11509e+06	2.97402e+06	1.62488e+06	1.40126e+06	1.31118e+06	3.9924e+06	3.04652e+06	2.97402e+06	948630	1.04334e+06	2.14969e+06
G3HN65	1	1	2.45533	0.0213443	2.33426	31C	37C	Ras suppressor protein 1 |RSU1	2.0832e+06	2.38567e+06	1.43028e+06	729451	645425	1.15233e+06	3.86179e+06	1.76618e+06	1.43028e+06	425864	480566	1.88924e+06
G3HRT6	2	2	4.8192	0.021399	1.68344	31C	37C	Solute carrier family 12 member 1 |DUT	5.50998e+06	4.24685e+06	4.5465e+06	2.25567e+06	3.43397e+06	2.80687e+06	1.02143e+07	3.14406e+06	4.5465e+06	1.31689e+06	2.55684e+06	4.60186e+06
G3HHJ3	1	1	2.78794	0.0218933	1.87889	31C	37C	Cytoskeleton-associated protein 2 |CKAP2	550533	720596	841984	415168	418726	290767	1.02057e+06	533478	841984	242381	311772	476712
G3GY31	1	1	3.5511	0.0221186	1.50577	31C	37C	Cleavage and polyadenylation specificity factor subunit 6 |CPSF6	2.72751e+06	3.07732e+06	2.21806e+06	1.77285e+06	1.95129e+06	1.60397e+06	5.0562e+06	2.27823e+06	2.21806e+06	1.03502e+06	1.45288e+06	2.62971e+06
G3GTA2	1	1	2.26993	0.0222177	1.73666	31C	37C	B-cell receptor-associated protein 31 |	338409	394971	354814	274585	167278	184737	627336	292408	354814	160307	124551	302876
G3HQ89	1	1	2.44271	0.0222908	2.29031	31C	37C	V-type proton ATPase subunit E 1 |ATP6V1E1	3.02158e+06	3.55704e+06	1.80228e+06	1.07519e+06	1.17769e+06	1.4064e+06	5.60133e+06	2.63338e+06	1.80228e+06	627710	876875	2.3058e+06
G3HFP5	1	1	2.98941	0.0230449	1.64044	31C	37C	RNA helicase |DDX10	6.21081e+06	8.06822e+06	7.50806e+06	4.11275e+06	3.70117e+06	5.46736e+06	1.15135e+07	5.97313e+06	7.50806e+06	2.40108e+06	2.75579e+06	8.96375e+06
Q99816	1	1	3.30112	0.0231429	1.61793	31C	37C	HUMAN Tumor susceptibility gene 101 protein |TSG101	587152	542126	422343	379510	291862	287646	1.08845e+06	401352	422343	221563	217313	471597
G3HZ17	1	1	2.30661	0.0231766	1.91023	31C	37C	Protein phosphatase 1 regulatory subunit |PPP1R12A	1.96784e+06	1.23492e+06	1.29683e+06	697291	944855	713379	3.64794e+06	914246	1.29683e+06	407088	703513	1.16959e+06
G3I5S9	1	1	3.12879	0.023274	4.25446	31C	37C	Pleckstrin-likey-like domain family B member 1 |PHLDB1	740795	823577	743550	294697	63598.5	184176	1.37327e+06	609718	743550	172048	47353.7	301957
G3I1V4	2	2	5.65161	0.0238523	2.4499	31C	37C	Bifunctional purine biosynthesis protein PURH |ATIC	2.59188e+06	2.22898e+06	1.54756e+06	604540	765509	1.22941e+06	4.80477e+06	1.65017e+06	1.54756e+06	352939	569977	2.01563e+06
G3IKN5	1	1	2.04652	0.0241707	1.62089	31C	37C	Glutathione S-transferase omega-1 |GSTO1	4.08703e+06	2.74878e+06	3.58788e+06	2.07895e+06	1.93233e+06	2.41956e+06	7.57645e+06	2.035e+06	3.58788e+06	1.21372e+06	1.43876e+06	3.96687e+06
G3HSF3	1	1	7.06318	0.0242912	1.68879	31C	37C	Proteasome subunit alpha type |PSMA2	4.52706e+07	4.56124e+07	3.13224e+07	2.24661e+07	2.19354e+07	2.79612e+07	8.39216e+07	3.37682e+07	3.13224e+07	1.3116e+07	1.63325e+07	4.58425e+07
G3HDB3	1	1	2.22581	0.024396	1.50094	31C	37C	Splicing factor, arginine/serine-rich 6 |SRSF4	3.33575e+06	4.32333e+06	3.82065e+06	2.86687e+06	2.64872e+06	2.13275e+06	6.18374e+06	3.20068e+06	3.82065e+06	1.67372e+06	1.97217e+06	3.49665e+06
G3HW17	1	1	3.40198	0.0246519	1.95591	31C	37C	Cell division cycle 5-like protein |CDC5L	3.41061e+06	3.7122e+06	2.07547e+06	1.58717e+06	1.50783e+06	1.60781e+06	6.32252e+06	2.74825e+06	2.07547e+06	926612	1.12269e+06	2.63601e+06
G3H605	1	1	3.13281	0.0246823	1.71044	31C	37C	Heterogeneous nuclear ribonucleoprotein H2 |HNRNPH1	1.65697e+07	1.5722e+07	1.53759e+07	1.15273e+07	6.72831e+06	9.61311e+06	3.07166e+07	1.16395e+07	1.53759e+07	6.72978e+06	5.00972e+06	1.57607e+07
G3H7V9	1	1	6.08168	0.0247654	2.33905	31C	37C	DNA helicase |MCM2	1.49393e+06	1.04831e+06	802282	635911	378707	415249	2.76942e+06	776095	802282	371254	281975	680801
G3IB71	1	1	2.22559	0.0251104	8.60625	31C	37C	Glutaminyl-tRNA synthetase |QARS	1.09543e+06	703087	694918	161630	16954.4	111140	2.03068e+06	520516	694918	94361.6	12623.8	182214
G3I7W5	1	1	2.8591	0.025284	1.69014	31C	37C	Myosin-XVIIIa |MYO18A	4.04391e+06	4.5726e+06	2.82904e+06	2.17967e+06	2.29866e+06	2.29362e+06	7.49651e+06	3.38523e+06	2.82904e+06	1.27252e+06	1.71152e+06	3.7604e+06
G3HKD0	1	1	3.16053	0.0254939	1.55189	31C	37C	Peptidyl-prolyl cis-trans isomerase |PPIL1	931459	993227	1.30147e+06	733490	598172	747199	1.72672e+06	735314	1.30147e+06	428222	445383	1.22503e+06
G3I668	1	1	4.73129	0.025582	1.85427	31C	37C	Guanine nucleotide-binding protein G(I)/G(S)/G(T) subunit beta-2 |GNB1	8.78211e+06	1.11912e+07	9.07367e+06	6.93854e+06	3.89984e+06	4.82648e+06	1.62801e+07	8.28513e+06	9.07367e+06	4.05081e+06	2.90371e+06	7.91303e+06
G3IKS9	2	2	5.92395	0.0256364	2.59353	31C	37C	Glutaredoxin-3 |GLRX3	2.80896e+06	3.39721e+06	1.46107e+06	968739	936010	1.05155e+06	5.20719e+06	2.51505e+06	1.46107e+06	565563	696928	1.72402e+06
G3HBN7	1	1	2.95862	0.0258011	1.65365	31C	37C	28S ribosomal protein S34, mitochondrial |MRPS34	1.13098e+06	827097	1.21355e+06	596256	746862	574843	2.09659e+06	612324	1.21355e+06	348102	556093	942457
G3I9S5	1	1	3.17622	0.0259447	1.89343	31C	37C	Surfeit locus protein 6 |SURF6	629598	691009	571126	421950	225906	351248	1.16714e+06	511574	571126	246340	168203	575871
G3H723	1	1	1.95868	0.025987	1.58296	31C	37C	2-oxoisovalerate dehydrogenase subunit beta, mitochondrial |	1.45136e+06	1.86669e+06	1.39598e+06	992639	1.15824e+06	827119	2.6905e+06	1.38197e+06	1.39598e+06	579516	862395	1.35606e+06
G3HE28	1	1	3.20091	0.0265685	1.85886	31C	37C	Mitochondrial-processing peptidase subunit beta |PMPCB	2.33164e+06	2.81814e+06	2.45793e+06	1.68517e+06	1.47729e+06	930207	4.32234e+06	2.08635e+06	2.45793e+06	983828	1.09995e+06	1.52508e+06
G3I1H5	1	1	2.24779	0.0274597	4.42387	31C	37C	LGMN |LGMN	2.40389e+06	3.35249e+06	1.66068e+06	1.00976e+06	223290	443546	4.45628e+06	2.48194e+06	1.66068e+06	589515	166256	727195
G3GVA5	1	1	2.00584	0.027615	2.35658	31C	37C	Phosphoinositide phospholipase C |PLCD1	2.00364e+06	2.03397e+06	1.02545e+06	659867	645237	843373	3.71431e+06	1.50581e+06	1.02545e+06	385240	480426	1.38271e+06
G3HZ42	2	2	5.93393	0.027638	3.25199	31C	37C	T-complex protein 1 subunit beta |CCT2	5.92226e+06	3.15166e+06	2.38278e+06	811678	1.0662e+06	1.6451e+06	1.09786e+07	2.33326e+06	2.38278e+06	473869	793862	2.69715e+06
G3IEX0	2	2	4.93611	0.0277402	1.80358	31C	37C	Prolyl 3-hydroxylase 1 |P3H1	1.8314e+06	2.62622e+06	1.63731e+06	1.34724e+06	1.00463e+06	1.0275e+06	3.39501e+06	1.94427e+06	1.63731e+06	786535	748019	1.68458e+06
G3H8M2	1	1	3.33277	0.028304	2.06369	31C	37C	Protein quaking (Fragment) |QKI	4.98607e+06	3.56866e+06	2.80529e+06	1.38894e+06	2.07776e+06	2.03801e+06	9.24307e+06	2.64198e+06	2.80529e+06	810884	1.54704e+06	3.34132e+06
G3GXB1	1	1	3.53476	0.0285219	1.69403	31C	37C	THO complex subunit 4 |ALYREF	4.93704e+06	4.4139e+06	3.06482e+06	2.23e+06	2.64101e+06	2.45813e+06	9.15218e+06	3.26773e+06	3.06482e+06	1.30191e+06	1.96642e+06	4.03011e+06
G3HHX7	1	1	3.28118	0.0285626	2.73422	31C	37C	Superkiller viralicidic activity 2-like 2 |SKIV2L2	1.62636e+07	8.8769e+06	6.53869e+06	3.46138e+06	3.60373e+06	4.52111e+06	3.01492e+07	6.57182e+06	6.53869e+06	2.0208e+06	2.68324e+06	7.41238e+06
G3IGH5	1	1	3.02164	0.0286921	6.20069	31C	37C	UPF0378 protein KIAA0100 |	220032	106394	140992	6836.82	54013.1	14531.6	407891	78766.3	140992	3991.43	40216.7	23824.6
G3GUB4	1	1	2.18268	0.0287717	1.53782	31C	37C	Histone acetyltransferase type B catalytic subunit |HAT1	8.30731e+06	7.30615e+06	6.04112e+06	5.38697e+06	4.73533e+06	3.95908e+06	1.53999e+07	5.40895e+06	6.04112e+06	3.14499e+06	3525801	6.49091e+06
G3HKG8	2	2	6.42956	0.0288177	1.98825	31C	37C	40S ribosomal protein S3a |RPS3A	2.72951e+07	1.93598e+07	1.63883e+07	1.24619e+07	1.13375e+07	7.90843e+06	5.0599e+07	1.43326e+07	1.63883e+07	7.27544e+06	8.44161e+06	1.29659e+07
G3HH39	6	6	24.155	0.0288834	1.87938	31C	37C	Elongation factor 1-alpha 1 |EEF1A1	4.41522e+08	5.25314e+08	3.38324e+08	2.55314e+08	171868002	2.6728e+08	8.18483e+08	3.88905e+08	3.38324e+08	149056110	1.27968e+08	4.38206e+08
G3IEN3	1	1	2.29279	0.0289187	1.64929	31C	37C	39S ribosomal protein L1, mitochondrial |MRPL1	2.01425e+06	2.07954e+06	2.27146e+06	929925	1.49714e+06	1.43233e+06	3.73396e+06	1.53954e+06	2.27146e+06	542903	1.11473e+06	2.34831e+06
G3H9W7	1	1	2.45351	0.0291787	1.54258	31C	37C	Thyroid hormone receptor-associated protein 3 |THRAP3	874367	657064	735685	588315	416816	464558	1.62088e+06	486443	735685	343466	310350	761644
G3GRX2	1	1	2.80761	0.0292422	5.18451	31C	37C	Ubiquitin carboxyl-terminal hydrolase 10 |USP10	2.00976e+06	1.03837e+06	538598	280523	121608	289685	3.72565e+06	768732	538598	163773	90546.3	474939
G3I5S7	1	1	2.65139	0.0295584	1.67917	31C	37C	Coatomer subunit delta |ARCN1	309020	229602	217259	176559	153206	120388	572855	169981	217259	103078	114073	197376
G3H832	2	2	6.60026	0.0295993	2.03041	31C	37C	Translationally-controlled tumor protein |TPT1	1.25756e+08	2.48233e+08	1.7682e+08	9.96055e+07	8.82445e+07	8.34288e+07	2.33123e+08	1.83774e+08	1.7682e+08	5.8151e+07	6.57045e+07	1.36782e+08
G3HKD6	2	2	10.4561	0.0297483	1.89581	31C	37C	Histone-binding protein RBBP7 |RBBP7	1.48229e+07	1.06346e+07	8.90015e+06	5.07371e+06	7.50997e+06	5.53925e+06	2.74784e+07	7.87309e+06	8.90015e+06	2.9621e+06	5.59172e+06	9.08161e+06
G3I2J8	1	1	3.08002	0.0298463	533.65	31C	37C	Mitochondrial import receptor subunit TOM22-like |TOMM22	4.87652e+06	5.70379e+06	685369	0	21110.6	0	9.03998e+06	4.22268e+06	685369	0	15718.4	0
G3I1H8	1	1	2.47642	0.0301772	1.53439	31C	37C	NADH dehydrogenase [ubiquinone] 1 beta subcomplex subunit 1 |	4.73237e+06	3.52357e+06	3.74417e+06	2.39845e+06	2.30681e+06	3.11553e+06	8.77276e+06	2.6086e+06	3.74417e+06	1.40025e+06	1.71759e+06	5.10792e+06
G3HF76	1	1	2.6764	0.03027	2.00208	31C	37C	DAZ-associated protein 1 |DAZAP1	1.51116e+06	2.06537e+06	1.31363e+06	1.09704e+06	630748	714756	2.80135e+06	1.52905e+06	1.31363e+06	640469	469638	1.17184e+06
G3HQV4	1	1	3.615	0.0304343	3.00388	31C	37C	3-ketoacyl-CoA thiolase B, peroxisomal (Fragment) |ACAA1B	643409	1.08602e+06	637145	132400	331463	323974	1.19274e+06	804009	637145	77296.7	246798	531157
G3H7M8	1	1	2.544	0.0309359	3.76858	31C	37C	Heterogeneous nuclear ribonucleoprotein U |HNRNPU	685420	738061	477448	247146	195374	61895.7	1.27062e+06	546408	477448	144287	145470	101478
G3I863	1	1	1.94849	0.0313685	8.54256	31C	37C	Ephrin type-A receptor 2 |EPHA2	847798	613572	692839	152390	88430.5	11353.4	1.57163e+06	454245	692839	88967.4	65843	18613.9
G3H170	1	1	2.03337	0.0317714	1.77585	31C	37C	Drebrin |DBN1	8.2913e+06	7.73765e+06	7.63301e+06	6.0873e+06	4.01354e+06	3.22348e+06	15370226	5.7284e+06	7.63301e+06	3.55385e+06	2.98837e+06	5.2849e+06
G3GUG7	1	1	2.72663	0.0319358	2.18831	31C	37C	Protein DEK |DEK	3.41602e+06	2.95397e+06	2.22091e+06	1.69164e+06	1.41259e+06	821586	6.33253e+06	2.18691e+06	2.22091e+06	987604	1.05178e+06	1.34699e+06
G3I1D1	1	1	2.28066	0.0319848	1.63343	31C	37C	Guanine nucleotide-binding protein subunit beta-4 |GNB4	1.3047e+06	981353	1.12737e+06	833685	533755	722293	2.41862e+06	726524	1.12737e+06	486717	397419	1.1842e+06
G3IBL5	1	1	2.09322	0.0328106	2.13189	31C	37C	NF-kappa-B essential modulator |	337260	173645	230858	93916.9	109638	144383	625206	128555	230858	54830	81633.6	236716
G3HAT2	1	1	3.69375	0.0331134	2.31203	31C	37C	NMDA receptor-regulated protein 1 |NAA15	5.78843e+06	9.60345e+06	5.69165e+06	4.32367e+06	2.59895e+06	2.19644e+06	1.07305e+07	7.10971e+06	5.69165e+06	2.52422e+06	1.93511e+06	3.60107e+06
G3H1U2	4	4	15.6851	0.0335471	1.74521	31C	37C	Heterogeneous nuclear ribonucleoprotein A3 |HNRNPA3	4.80162e+07	3.36432e+07	3.33101e+07	2.02394e+07	2.76441e+07	1.79936e+07	8.90114e+07	2.4907e+07	3.33101e+07	1.1816e+07	2.0583e+07	2.95006e+07
G3H3L4	1	1	2.49371	0.0338012	2.01922	31C	37C	NADH-cytochrome b5 reductase |CYB5R1	5.6533e+06	5.94321e+06	3.74e+06	3.25757e+06	1.81565e+06	2.52202e+06	1.048e+07	4.39993e+06	3.74e+06	1.90182e+06	1.35188e+06	4.13486e+06
Q6E6J6	1	1	3.41465	0.0341372	1.61365	31C	37C	Chromobox protein-like 5 |CBX5	3.77094e+06	2.6102e+06	2.33963e+06	1.78737e+06	1.78823e+06	1.82878e+06	6.99049e+06	1.93241e+06	2.33963e+06	1.04349e+06	1.33147e+06	2.99829e+06
G3HUZ5	1	1	2.06746	0.0342271	1.56317	31C	37C	Pleckstrin-likey domain-containing family O member 2 |PLEKHO2	626163	518735	500488	445018	307670	299906	1.16077e+06	384034	500488	259808	229083	491697
G3GYZ1	1	1	7.36162	0.0342415	12.0876	31C	37C	CD44 antigen |CD44	2.22154e+07	4.24927e+06	2.62295e+06	673909	955981	776502	4.11823e+07	3.14585e+06	2.62295e+06	393437	711798	1.27308e+06
G3I3Y5	1	1	2.75721	0.0345023	2.10005	31C	37C	NADH dehydrogenase [ubiquinone] flavoprotein 1, mitochondrial |NDUFV1	520921	250603	313850	164316	164754	187763	965671	185529	313850	95930.2	122672	307838
G3H2J8	1	1	2.74948	0.0352195	3.85859	31C	37C	Heterogeneous nuclear ribonucleoproteins A2/B1 |HNRNPA2B1	401563	301880	119846	97507.8	58120.2	57737.3	744408	223491	119846	56926.4	43274.7	94660.5
G3HRK8	1	1	3.01735	0.035239	628.766	31C	37C	Partner of Y14 and mago |PYM1	1.53602e+06	16977.7	662233	0	0	3523.14	2.84744e+06	12569.1	662233	0	0	5776.2
G3HL16	2	2	5.54478	0.0352411	1.40158	31C	37C	Splicing factor 3B subunit 1 |SF3B1	5.35756e+06	4.88029e+06	4.11674e+06	3.39232e+06	3.86944e+06	2.97998e+06	9.93173e+06	3.61302e+06	4.11674e+06	1.98048e+06	2.88108e+06	4.88568e+06
G3GY22	1	1	2.4711	0.0355862	1.67111	31C	37C	Ras-related protein Rap-1b |RAB3D	2.60921e+06	2.52948e+06	1.64848e+06	1.30793e+06	1.24401e+06	1.50952e+06	4.83689e+06	1.87265e+06	1.64848e+06	763590	926256	2.47487e+06
G3IIU8	1	1	2.73913	0.0356249	2.47092	31C	37C	Acyl carrier protein |NDUFAB1	1.70781e+07	2.18407e+07	9.8503e+06	8.49392e+06	4.99942e+06	6.24389e+06	3.16591e+07	1.61693e+07	9.8503e+06	4.95887e+06	3.72243e+06	1.02369e+07
G3HEN4	1	1	4.22533	0.0356293	1.66483	31C	37C	39S ribosomal protein L40 |MRPL40	880063	742502	705887	621552	385214	391844	1.63144e+06	549695	705887	362871	286820	642429
G3H6A8	1	1	2.92189	0.0357871	2.2061	31C	37C	Uncharacterized protein C19orf52-like |C19orf52	1.73098e+06	1.98447e+06	1.04007e+06	926876	542566	686181	3.20885e+06	1.46916e+06	1.04007e+06	541123	403980	1.125e+06
G3HSN6	1	1	2.22909	0.0358146	1.61222	31C	37C	Double-strand break repair protein |MRE11	449585	361583	275751	243061	209927	221185	833430	267690	275751	141902	156306	362634
G3I7Z7	1	1	3.39363	0.0361727	2.12509	31C	37C	Ras GTPase-activating protein 3 |	391554	197693	250189	120274	164673	110065	725854	146358	250189	70217.6	122611	180451
G3HFY1	1	1	2.70183	0.0362263	1.95714	31C	37C	Protein phosphatase 1F | PPM1F	325893	288722	185436	161948	141169	105669	604134	213749	185436	94547.2	105110	173245
G3IF39	1	1	3.30972	0.0362954	1.56517	31C	37C	Carbonyl reductase [NADPH] 1 |CBR1	8.20883e+07	7.04871e+07	5.40942e+07	4.64664e+07	3.79413e+07	4.76355e+07	1.52173e+08	5.21836e+07	5.40942e+07	2.71277e+07	2.82501e+07	7.80986e+07
G3HFT8	1	1	2.88764	0.0365808	1.99244	31C	37C	Clathrin interactor 1 |CLINT1	308756	236590	193245	168770	111598	90328.4	572364	175155	193245	98530	83092.9	148094
G3H5G6	3	3	12.5959	0.0366443	1.57188	31C	37C	Thioredoxin-like protein 1 |TXNL1	4.06118e+06	2.88114e+06	3.24764e+06	2.18283e+06	1.75826e+06	2.54155e+06	7.52852e+06	2.13299e+06	3.24764e+06	1.27436e+06	1.30915e+06	4.16688e+06
G3GUQ4	1	1	2.36955	0.0369936	1.68703	31C	37C	GRCC10 |	1.49624e+06	2.36594e+06	1.82099e+06	906968	1.21636e+06	1.24542e+06	2.77369e+06	1.75158e+06	1.82099e+06	529500	905666	2.04186e+06
G3HUW4	1	1	2.79331	0.0372004	1.67928	31C	37C	Coiled-coil domain-containing protein 75 |GPATCH11	952313	625922	791564	511267	531626	368308	1.76538e+06	463388	791564	298485	395834	603842
Q9EPP7	1	1	2.52491	0.0372547	2.21289	31C	37C	cathepsin X |CTSZ	2.00042e+06	2.18399e+06	1.59502e+06	1.11936e+06	1.00284e+06	489516	3.70834e+06	1.61687e+06	1.59502e+06	653500	746686	802563
G3GU60	1	1	5.34224	0.0372847	3.864	31C	37C	Phosphatidylethanolamine-binding protein 1 |PEBP1	5.8211e+07	1.18303e+08	3.39227e+07	2.17783e+07	1.19973e+07	2.06852e+07	1.0791e+08	8.75831e+07	3.39227e+07	1.27145e+07	8.93287e+06	3.39135e+07
G3HB62	1	1	2.55722	0.0373593	1.93186	31C	37C	ATP-binding cassette sub-family F member 2 |ABCF2	755374	651069	837481	520298	248487	392754	1.4003e+06	482005	837481	303757	185016	643921
G3I7T3	1	1	2.95509	0.038342	2.57174	31C	37C	Pre-mRNA 3'-end-processing factor FIP1 |FIP1L1	460697	1.00501e+06	418714	276502	221769	234469	854030	744035	418714	161426	165124	384413
G3IED5	2	2	8.06834	0.0384101	1.82376	31C	37C	Peptidyl-prolyl cis-trans isomerase A |	4.48331e+07	3.35165e+07	2.58373e+07	1.51411e+07	2.13781e+07	2.06084e+07	8.31105e+07	2.48132e+07	2.58373e+07	8.83959e+06	1.59176e+07	3.37876e+07
G3HA24	2	2	9.4779	0.0384473	1.65914	31C	37C	Heat shock protein beta-1 (Fragment) |HSPB1	1.09157e+08	7.71118e+07	6.47833e+07	5.46128e+07	4.95627e+07	4.71393e+07	2.02353e+08	5.70881e+07	6.47833e+07	3.18837e+07	3.6903e+07	7.7285e+07
G3IFU4	1	1	2.99447	0.0386244	1.71522	31C	37C	von Willebrand factor A domain-containing protein 5A |VWA5A	1.56706e+06	1.16055e+06	1.1546e+06	643319	622894	997176	2.90499e+06	859188	1.1546e+06	375578	463790	1.63487e+06
G3H8D0	2	2	5.48135	0.0394237	2.01423	31C	37C	Guanine nucleotide-binding protein G(I), alpha-2 subunit |GNAI2	4.06636e+06	4.95605e+06	2.63179e+06	1.75983e+06	2.43614e+06	1.58995e+06	7.53813e+06	3.66911e+06	2.63179e+06	1.02742e+06	1.81388e+06	2.60673e+06
G3HNK4	1	1	2.59366	0.0405584	2.44846	31C	37C	Dihydropyrimidinase-related protein 2 |DPYSL2	616990	1.13142e+06	1.17087e+06	482774	463282	246238	1.14376e+06	837626	1.17087e+06	281850	344948	403708
G3IJQ6	1	1	3.08435	0.0406752	2.02055	31C	37C	Pre-mRNA-processing-splicing factor 8 |PRPF8	2.29038e+06	4.25888e+06	2.1485e+06	1.40535e+06	1.40437e+06	1.49493e+06	4.24586e+06	3.15297e+06	2.1485e+06	820462	1.04566e+06	2.45094e+06
G3IGI6	1	1	3.87728	0.0408044	1.53207	31C	37C	Cytosolic purine 5'-nucleotidase |NT5C2	6.83734e+06	7.70027e+06	5.90468e+06	4.76201e+06	3.43025e+06	5.15066e+06	1.26749e+07	5.70073e+06	5.90468e+06	2.78013e+06	2.55407e+06	8.44452e+06
G3HL13	3	3	8.74194	0.0408325	1.55829	31C	37C	60 kDa heat shock protein, mitochondrial |HSPD1	2.00135e+07	2.70672e+07	1.69688e+07	1.33815e+07	1.48484e+07	1.28725e+07	3.71006e+07	2.00386e+07	1.69688e+07	7.81228e+06	1.10557e+07	2.11045e+07
G3HJ27	1	1	3.82957	0.0408635	1.50057	31C	37C	Coiled-coil domain-containing protein 109A |MCU	1.99896e+06	1.32947e+06	1.57542e+06	1.00511e+06	1.04008e+06	1.22281e+06	3.70563e+06	984244	1.57542e+06	586799	774412	2.0048e+06
G3HLP4	1	1	3.04326	0.0409897	1.50879	31C	37C	Eukaryotic translation initiation factor 4H |EIF4H	3.3096e+07	3.34897e+07	2.25275e+07	2.07573e+07	1.93656e+07	1.89401e+07	6.13527e+07	2.47934e+07	2.25275e+07	1.21184e+07	1.44191e+07	3.10523e+07
G3I8T3	1	1	2.54051	0.0416866	1.54059	31C	37C	Wiskott-Aldrich syndrome protein family member 2 |	1.72785e+06	1.55582e+06	1.41244e+06	958215	1.29151e+06	798520	3.20305e+06	1.15182e+06	1.41244e+06	559419	961626	1.30918e+06
G3HYT5	2	2	7.94806	0.0417057	1.6678	31C	37C	2'-deoxynucleoside 5'-phosphate N-hydrolase 1 |	5.00493e+06	3.65004e+06	2.89179e+06	2.38289e+06	2.10862e+06	2.43182e+06	9.27803e+06	2.70223e+06	2.89179e+06	1.39117e+06	1.57002e+06	3.98698e+06
G3HFL6	1	1	5.42143	0.0423739	1.56925	31C	37C	ATP-binding cassette sub-family G member 3 |PDHB	1.73793e+07	1.43622e+07	1.06559e+07	9.49144e+06	8.38899e+06	9.13726e+06	3.22174e+07	1.06328e+07	1.06559e+07	5.54123e+06	6.24622e+06	1.49806e+07
G3GYN0	1	1	2.15194	0.042683	1.50644	31C	37C	Cytochrome b-c1 complex subunit 6, mitochondrial |	1.11588e+07	1.00827e+07	7.4732e+06	5.96925e+06	5.90076e+06	7.19134e+06	2.0686e+07	7.4645e+06	7.4732e+06	3.48493e+06	4.39355e+06	1.17902e+07
G3H6Z4	1	1	2.34179	0.0428852	10.9625	31C	37C	Alpha-1,4 glucan phosphorylase |PYGB	590503	682487	145734	6347.29	31847.6	91221.1	1.09466e+06	505265	145734	3705.63	23712.8	149557
G3H1B3	5	5	13.4956	0.0429508	1.88218	31C	37C	Lamin-L(I) |LMNB1	1.52923e+07	1.3067e+07	7.97e+06	5.80826e+06	7.1107e+06	6.38274e+06	2.83485e+07	9.6739e+06	7.97e+06	3.39094e+06	5.29443e+06	1.04645e+07
G4Y369	2	2	5.03659	0.0429588	1.45744	31C	37C	Glucose-6-phosphate 1-dehydrogenase |G6PD	1.38942e+06	1.60075e+06	1.06528e+06	985907	873660	923027	2.57568e+06	1.18508e+06	1.06528e+06	575586	650504	1.5133e+06
G3IC99	1	1	3.2579	0.0431252	1.725	31C	37C	Septin-11 |SEPTIN11	5.84802e+06	4.90816e+06	4.33838e+06	2.88311e+06	2.07779e+06	3.78959e+06	1.08409e+07	3.63365e+06	4.33838e+06	1.6832e+06	1.54707e+06	6.21305e+06
G3H8E7	1	1	3.27339	0.0437417	1.74599	31C	37C	Mannose-1-phosphate guanyltransferase beta |GMPPB	6.51567e+06	5.05552e+06	4.10226e+06	2.58684e+06	2.5247e+06	3.8653e+06	1.20786e+07	3.74275e+06	4.10226e+06	1.51023e+06	1.87982e+06	6.33716e+06
G3HQ40	1	1	2.5078	0.0437785	1.60412	31C	37C	Eukaryotic peptide chain release factor GTP-binding subunit ERF3B |	1.07156e+07	1.16876e+07	7.14223e+06	5.83392e+06	6.531e+06	6.05359e+06	1.98643e+07	8.6527e+06	7.14223e+06	3.40593e+06	4.86281e+06	9.92487e+06
G3I7W3	1	1	3.50466	0.0440189	3.00191	31C	37C	Dynactin subunit 1 |DCTN1	118920	134727	165733	80717.5	18662.2	40324.5	220451	99742.4	165733	47124	13895.4	66112.2
G3HQ33	1	1	3.3164	0.0441807	5.37848	31C	37C	Methylmalonyl-CoA epimerase |	61547.3	219060	102555	16439.3	8449.31	46351.2	114095	162176	102555	9597.51	6291.13	75993
G3HZK7	1	1	2.85807	0.0447299	1.52207	31C	37C	Heat shock factor protein 4 |	1.02724e+06	765008	727815	451757	587339	616587	1.90427e+06	566358	727815	263742	437317	1.0109e+06
G3HUU6	1	1	2.20282	0.0451097	2.12476	31C	37C	Protein S100 |S100A11	1.79085e+06	1.67295e+06	942318	494622	781886	797186	3.31983e+06	1.23853e+06	942318	288767	582171	1.30699e+06
G3HC89	1	1	3.1135	0.0453181	2.44748	31C	37C	39S ribosomal protein L14, mitochondrial |MRPL14	2.18185e+06	1.17908e+06	1.16234e+06	366861	756890	724381	4.04466e+06	872908	1.16234e+06	214179	563560	1.18762e+06
G3HCF8	1	1	2.85782	0.0454831	13.9172	31C	37C	Endophilin-A2 |SH3GL1	452062	321730	91959	3860.12	1051.55	57295.5	838023	238186	91959	2253.59	782.956	93936.1
G3GZ25	1	1	2.42268	0.0455697	1.64461	31C	37C	RPP40 |RPP40	4.21598e+06	4.45182e+06	2.81234e+06	2.73733e+06	2.19552e+06	2.04761e+06	7.81549e+06	3.29581e+06	2.81234e+06	1.59809e+06	1.63473e+06	3.35706e+06
G3I2B6	1	1	3.08778	0.0457916	1.80708	31C	37C	Serine/threonine-protein phosphatase 2A 65 kDa regulatory subunit A alpha isoform (Fragment) |PPP2R1A	4.98256e+07	3.62929e+07	2.58133e+07	2.12033e+07	1.89035e+07	2.18339e+07	9.23655e+07	2.68687e+07	2.58133e+07	1.23788e+07	1.40751e+07	3.57967e+07
G3HF44	2	2	7.09462	0.0459471	2.47775	31C	37C	Paralemmin |PALM	3.5793e+06	1.73817e+06	1.86426e+06	609831	1.09384e+06	1.19482e+06	6.63522e+06	1.28682e+06	1.86426e+06	356028	814441	1.95891e+06
G3HCK9	1	1	2.85145	0.0460097	1.61764	31C	37C	Far upstream element-binding protein 2 |KHSRP	1.29312e+06	1.56359e+06	1.66205e+06	1.10874e+06	666613	1.01807e+06	2.39715e+06	1.15757e+06	1.66205e+06	647300	496342	1.66914e+06
G3H155	1	1	2.03514	0.0465491	2.26653	31C	37C	Core histone macro-H2A.1 |H2AFY	1.30835e+06	1.61075e+06	908969	786035	566579	336344	2.42538e+06	1.19249e+06	908969	458898	421860	551436
G3HTI3	1	1	2.05239	0.0468754	1.50343	31C	37C	Putative G-protein coupled receptor 111 |CD2AP	877606	832220	651558	416126	549002	605535	1.62689e+06	616116	651558	242940	408772	992776
G3ID21	1	1	3.11686	0.0469157	1.64952	31C	37C	Lysosome membrane protein 2 |SCARB2	3.13119e+06	3.07068e+06	2.15525e+06	1.51915e+06	2.14169e+06	1.40555e+06	5.80452e+06	2.27331e+06	2.15525e+06	886902	1.59465e+06	2.3044e+06
G3GUN0	3	3	8.72696	0.0470402	1.37201	31C	37C	Chromodomain-helicase-DNA-binding protein 4 |CHD4	1.51682e+06	1.16468e+06	1.06734e+06	902341	946774	883250	2.81185e+06	862243	1.06734e+06	526799	704942	1.44809e+06
G3GXY1	1	1	2.37477	0.0472117	1.96636	31C	37C	Beta-catenin-like protein 1 |CTNNBL1	247218	318098	215518	194587	110598	91909.7	458288	235497	215518	113603	82348.5	150686
G3HT11	1	1	2.3258	0.0475393	5.55069	31C	37C	Cysteine and glycine-rich protein 2 |	1.739e+06	1.06814e+06	969430	335766	304828	39783.6	3.22371e+06	790775	969430	196025	226967	65225.3
G3I3W0	1	1	2.36685	0.0478896	2.50663	31C	37C	Calponin |CNN3	1.78308e+06	2.66105e+06	2.11289e+06	1.06923e+06	1.14343e+06	403210	3.30544e+06	1.97005e+06	2.11289e+06	624229	851367	661064
G3I5T3	1	1	2.7958	0.0478991	1.65055	31C	37C	Putative ATP-dependent RNA helicase DDX6 |DDX6	1.07484e+07	6.74041e+06	7.45803e+06	4.15791e+06	5.06324e+06	5.89309e+06	1.99252e+07	4.99012e+06	7.45803e+06	2.42745e+06	3.76995e+06	9.66174e+06
G3HGF4	1	1	2.54148	0.0484125	2.29162	31C	37C	STE20-related kinase adapter protein alpha |CCDC47	799220	1.63554e+06	1.27507e+06	703061	566714	349090	1.48158e+06	1.21084e+06	1.27507e+06	410457	421960	572333
G3H1D5	1	1	2.88825	0.0484564	1.54369	31C	37C	Carboxypeptidase |SCPEP1	1.12213e+07	1.35483e+07	8.55478e+06	8.21738e+06	6.72001e+06	6.65011e+06	2.08018e+07	1.00302e+07	8.55478e+06	4.79742e+06	5.00354e+06	1.09029e+07
G3ICY6	1	1	3.68533	0.048614	1.6403	31C	37C	40S ribosomal protein S17 |RPS17	2.21549e+07	3.15692e+07	2.16187e+07	1.94413e+07	1.33164e+07	1.31747e+07	4.10703e+07	2.33716e+07	2.16187e+07	1.13501e+07	9.91506e+06	2.15999e+07
G3H8Y0	1	1	2.84857	0.0487218	6.73373	31C	37C	Terpene cyclase/mutase family member |LSS	925636	2.42058e+06	758635	503445	65160.3	40990.4	1.71592e+06	1.79203e+06	758635	293918	48516.6	67204
G3HXW0	1	1	2.72281	0.0487545	2.04008	31C	37C	Nuclear factor NF-kappa-B p100 subunit |NFKB2	703814	639509	721437	464398	184125	363576	1.30472e+06	473447	721437	271122	137094	596083
G3HCU8	1	1	2.7463	0.049233	1.50948	31C	37C	26S protease regulatory subunit 8 | PSMD8	6.27871e+06	8.22549e+06	7.23414e+06	6.0591e+06	4.42442e+06	3.91772e+06	1.16393e+07	6.08956e+06	7.23414e+06	3.53739e+06	3.2943e+06	6.42311e+06
G3HJB1	2	2	4.69175	0.0511507	1.44984	31C	37C	Alpha-actinin-4 |ACTN1	6.1438e+06	5.63962e+06	4.60077e+06	4.31674e+06	3.94917e+06	3.03475e+06	1.13892e+07	4.17517e+06	4.60077e+06	2.52017e+06	2.94045e+06	4.97547e+06
G3H533	3	3	8.09714	0.0524351	1.403	31C	37C	Peptidyl-prolyl cis-trans isomerase |PPIB	1.28651e+07	9.46098e+06	9.02573e+06	7.50711e+06	6.8383e+06	8.00084e+06	2.3849e+07	7.00424e+06	9.02573e+06	4.38276e+06	5.09161e+06	1.31174e+07
G3H0Y9	2	2	5.50097	0.0603946	1.41279	31C	37C	EH domain-containing protein 4 |EHD4	2.00745e+06	2.6172e+06	2.27784e+06	1.43634e+06	1.43701e+06	2.01236e+06	3.72137e+06	1.93759e+06	2.27784e+06	838556	1.06996e+06	3.29927e+06
G3HCW9	2	2	10.3759	0.0718593	1.55705	31C	37C	PRDX2 |PRDX2	4.86319e+07	3.46566e+07	2.78081e+07	2.19809e+07	2.65461e+07	2.28238e+07	9.01527e+07	2.56573e+07	2.78081e+07	1.28328e+07	1.97655e+07	3.74196e+07
G3IF62	4	4	11.3776	0.0720313	1.76123	31C	37C	Ras GTPase-activating-like protein IQGAP1 |IQGAP1	1.61574e+07	1.15673e+07	7.82691e+06	6.34046e+06	6.35684e+06	7.48842e+06	2.99523e+07	8.56361e+06	7.82691e+06	3.70165e+06	4.73313e+06	1.22773e+07
G3HJ15	3	3	7.61329	0.0722024	1.45698	31C	37C	E3 SUMO-protein ligase RanBP2 |RANBP2	1.58789e+06	2.08501e+06	1.62653e+06	1.44665e+06	924008	1.26662e+06	2.94359e+06	1.54359e+06	1.62653e+06	844573	687991	2.07662e+06
G3HXU0	2	2	4.97831	0.0771217	1.6627	31C	37C	Tubulin--tyrosine ligase-like protein 12 |TTLL12	4.26766e+06	5.38603e+06	2.87548e+06	2.41582e+06	2.16319e+06	2.95645e+06	7.91129e+06	3.98744e+06	2.87548e+06	1.41039e+06	1.61065e+06	4.8471e+06
G3I6F9	4	4	10.6165	0.0775483	1.82321	31C	37C	EH domain-containing protein 1 |EHD1	3.16744e+06	1.71668e+06	1.94247e+06	879181	1.34576e+06	1.51932e+06	5.87174e+06	1.27091e+06	1.94247e+06	513278	1.00202e+06	2.49093e+06
G3HP69	3	3	9.71282	0.0871697	1.17142	31C	37C	Calnexin |CANX	8.52021e+06	9.29184e+06	7.71215e+06	7.8975e+06	6.808e+06	7.08366e+06	1.57946e+07	6.87901e+06	7.71215e+06	4.61067e+06	5.06905e+06	1.16137e+07
G3HIM4	2	2	4.73321	0.0874618	1.31494	31C	37C	CDC42 |CDC42	2.1207e+07	2.77142e+07	1.94778e+07	1.7283e+07	1.58571e+07	1.88769e+07	3.93131e+07	2.05177e+07	1.94778e+07	1.00901e+07	1.18068e+07	3.09488e+07
G3H4V0	3	3	10.9265	0.0903405	1.19835	31C	37C	Vigilin |HDLBP	4.2219e+06	3.907e+06	3.80083e+06	3.22779e+06	2.91885e+06	3.80848e+06	7.82646e+06	2.89247e+06	3.80083e+06	1.88443e+06	2.1733e+06	6.24401e+06
Q60455	9	9	40.1034	0.0928041	1.30954	31C	37C	Tubulin beta chain |TBB7_CHICK	2.9504e+08	3.04227e+08	2.1749e+08	1.9858e+08	1.95389e+08	2.2973e+08	546938050	2.25228e+08	2.1749e+08	1.15934e+08	1.45481e+08	3.76643e+08
G3IBF1	3	3	11.1705	0.105988	1.36583	31C	37C	Nucleophosmin |NPM1	4.63813e+07	4.69829e+07	3.18304e+07	3.37571e+07	2.67831e+07	3.11215e+07	8.59807e+07	3.47828e+07	3.18304e+07	1.97079e+07	1.9942e+07	5.10238e+07
G3HNP6	2	2	6.06729	0.10925	1.48438	31C	37C	26S protease regulatory subunit 6B (Fragment) |PSMC4	5.5099e+06	7.00715e+06	3.86911e+06	4.05124e+06	3.46934e+06	3.51844e+06	1.02141e+07	5.18759e+06	3.86911e+06	2.36517e+06	2.58318e+06	5.76849e+06
G3HC84	3	3	7.62674	0.111112	1.17543	31C	37C	Heat shock protein HSP 90-beta |HSP90AB1	1.69719e+07	2.15905e+07	1.90323e+07	1.74273e+07	1.60354e+07	1.55361e+07	3.14621e+07	1.59841e+07	1.90323e+07	1.01743e+07	1.19395e+07	2.54714e+07
G3IBK2	9	9	31.7794	0.133998	1.35328	31C	37C	Filamin-A |FLNA	2.14512e+07	2.22759e+07	1.5534e+07	1.14878e+07	1.62286e+07	1.60744e+07	3.97657e+07	1.64915e+07	1.5534e+07	6.70675e+06	1.20834e+07	2.63541e+07
G3H2C4	4	4	16.8511	0.134272	1.95681	31C	37C	Heat shock 70 kDa protein 4 (Fragment) |HSPA4	2.77674e+06	1.07335e+06	1.53955e+06	697179	763632	1.29349e+06	5.14745e+06	794633	1.53955e+06	407023	568580	2.12068e+06
G3HDL6	2	2	8.87975	0.15531	1.40558	31C	37C	Elongation factor 1-beta |EEF1B	1.05088e+07	1.3719e+07	1.01639e+07	1.14148e+07	6.78744e+06	6.26575e+06	1.9481e+07	1.01565e+07	1.01639e+07	6.66409e+06	5.05374e+06	1.02727e+07
G3GZE6	2	2	5.14549	0.15622	1.44162	31C	37C	Actin-related protein 3 |ACTR3	1.82443e+06	2.22778e+06	1.46134e+06	871048	1.33739e+06	1.61611e+06	3.38209e+06	1.64929e+06	1.46134e+06	508530	995787	2.64962e+06
G3IEY9	4	4	11.2112	0.156361	1.93434	31C	37C	14-3-3 protein theta |YWHAQ	7.47851e+06	3.84886e+06	2.68382e+06	1.75026e+06	3.02126e+06	2.47186e+06	1.38635e+07	2.84942e+06	2.68382e+06	1.02183e+06	2.24955e+06	4.05261e+06
G3HX83	3	3	9.37739	0.17678	1.54485	31C	37C	Ras-related protein Rab-14 |RAB14	4.32164e+06	2.84971e+06	2.03885e+06	1.66974e+06	1.85836e+06	2.43378e+06	8.01137e+06	2.10973e+06	2.03885e+06	974815	1.38369e+06	3.99019e+06
G3I7M1	2	2	5.29609	0.204368	1.15212	31C	37C	Ataxin-2-like protein |ATXN2L	783384	650929	615998	625119	626144	528336	1.45222e+06	481902	615998	364953	466210	866208
G3HWP7	1	1	2.85267	0.209678	8.41795	31C	37C	FACT complex subunit SPT16 |SUPT16H	13755.8	29998.2	61419.5	0	8116.27	4377.67	25500.1	22208.5	61419.5	0	6043.16	7177.2
G3GUU5	4	4	10.2787	0.222869	1.22612	31C	37C	Transketolase |TKT	4.09193e+07	6.33924e+07	5.52247e+07	4.34037e+07	4.20519e+07	4.46594e+07	7.58553e+07	4.69312e+07	5.52247e+07	2.53397e+07	3.13107e+07	7.32191e+07
G3GZA9	2	2	5.06969	0.232572	1.28324	31C	37C	Reticulocalbin-1 (Fragment) |RCN1	2.29882e+06	3.85083e+06	2.83766e+06	2.56629e+06	2.39841e+06	2.03894e+06	4.26151e+06	2.85088e+06	2.83766e+06	1.49823e+06	1.78579e+06	3.34285e+06
G3IGL0	3	3	8.8665	0.238763	1.23754	31C	37C	Putative heterogeneous nuclear ribonucleoprotein A1-like protein 3 |HNRNPA1	1.13416e+07	7.39695e+06	8.46413e+06	6.57457e+06	6.99061e+06	8.41615e+06	2.10248e+07	5.47618e+06	8.46413e+06	3.83832e+06	5.20502e+06	1.37983e+07
G3HJS1	4	4	10.5075	0.245475	1.29641	31C	37C	Spectrin beta chain, brain 1 |SPTBN1	1.41986e+06	1.38113e+06	865781	871528	1.09008e+06	866778	2.6321e+06	1.02249e+06	865781	508810	811646	1.42108e+06
G3H8N3	2	2	10.3942	0.278392	1.20507	31C	37C	60S ribosomal protein L4 |RPL4	6.19614e+07	3.95841e+07	5.00133e+07	3.93803e+07	4.57754e+07	4.06117e+07	1.14863e+08	2.93053e+07	5.00133e+07	2.29908e+07	3.40832e+07	6.65831e+07
G3H2J7	2	2	5.30195	0.278438	1.16666	31C	37C	Chromobox protein-like 3 |CBX3	6.5646e+06	4.67662e+06	5.185e+06	4.39943e+06	5.29176e+06	4.38853e+06	1.21693e+07	3.46224e+06	5.185e+06	2.56845e+06	3.9401e+06	7.19501e+06
G3GRK8	2	2	9.92427	0.32205	1.17441	31C	37C	E3 ubiquitin-protein ligase NEDD4 |NEDD4	6.96398e+06	8.2116e+06	5.85667e+06	5.65148e+06	5.03774e+06	7.21959e+06	1.29097e+07	6.07928e+06	5.85667e+06	3.29941e+06	3.75097e+06	1.18365e+07
G3HG83	4	4	13.9833	0.324405	1.10472	31C	37C	T-complex protein 1 subunit gamma |CCT3	1.47735e+07	1.42621e+07	1.23355e+07	1.18051e+07	1.13306e+07	1.43136e+07	2.73867e+07	1.05586e+07	1.23355e+07	6.89197e+06	8.43648e+06	2.34673e+07
F7J0L2	6	6	13.8085	0.344521	1.20725	31C	37C	Splicing factor, arginine/serine-rich 1, transcript variant 1 (Fragment) |SRSF1	8.197e+06	9.91244e+06	5.99506e+06	6.2452e+06	7.54404e+06	6.17725e+06	1.51954e+07	7.33846e+06	5.99506e+06	3.64603e+06	5.61709e+06	1.01276e+07
G3GWQ1	10	10	25.7997	0.380679	1.12461	31C	37C	Vinculin |VCL	2.29144e+07	2.05369e+07	1.67479e+07	1.54402e+07	1.87254e+07	1.93633e+07	4.24783e+07	1.5204e+07	1.67479e+07	9.01423e+06	1.39425e+07	3.17462e+07
G3I9X8	11	11	40.1704	0.380986	1.12774	31C	37C	Spectrin alpha chain, brain |SPTAN1	1.15654e+07	9.3669e+06	8.3015e+06	7.69828e+06	9.65564e+06	8.56856e+06	2.14397e+07	6.93458e+06	8.3015e+06	4.49436e+06	7.18932e+06	1.40482e+07
G3I0C8	2	2	5.0746	0.384706	1.35905	31C	37C	Acetyl-CoA acetyltransferase, mitochondrial |ACAT1	877089	498856	417424	318064	358872	642645	1.62593e+06	369317	417424	185690	267206	1.05362e+06
G3HG69	2	2	10.1133	0.388537	1.78491	31C	37C	Hepatoma-derived growth factor |HDGF	5.31534e+06	1.45633e+06	1.66427e+06	1.65338e+06	1.55131e+06	1.52157e+06	9.85346e+06	1.07816e+06	1.66427e+06	965267	1.15506e+06	2.49461e+06
G3HZF4	2	2	10.0445	0.487791	1.16775	31C	37C	Chloride intracellular channel protein |CLIC1	2.93189e+07	3.00569e+07	1.81719e+07	2.26216e+07	1.9601e+07	2.41852e+07	5.43506e+07	2.2252e+07	1.81719e+07	1.32068e+07	1.45943e+07	3.96518e+07
G3H6Y6	2	2	5.48563	0.507973	1.13397	31C	37C	NSFL1 cofactor p47 |NSFL1C	555075	396987	341422	369225	384599	386848	1.02898e+06	293901	341422	215559	286362	634239
G3I073	2	2	5.53657	0.573845	1.03855	31C	37C	Elongation factor 1-gamma |EEF1G	3.31559e+07	3.04682e+07	3.02933e+07	2.69212e+07	3.30126e+07	3.04974e+07	6.14637e+07	2.25565e+07	3.02933e+07	1.5717e+07	2.45803e+07	5.00006e+07
G3HB04	3	3	10.5024	0.578947	1.08921	31C	37C	Protein disulfide-isomerase A6 |PDIA6	3.85442e+06	3.93217e+06	3.61192e+06	5.19759e+06	2.87538e+06	2.39194e+06	7.14524e+06	2.9111e+06	3.61192e+06	3.03443e+06	2.14093e+06	3.9216e+06
G3I0H2	2	2	4.22905	0.917133	1.00152	31C	37C	40S ribosomal protein S4 |RPS4	3.07963e+06	3.17829e+06	2.67922e+06	3.66898e+06	2.90706e+06	2.34753e+06	5.70895e+06	2.35298e+06	2.67922e+06	2.142e+06	2.16451e+06	3.84878e+06
G3I2F2	2	2	6.0966	1.46e-05	2.35417	37C	31C	Splicing factor 3B subunit 2 |SF3B2	2.04764e+06	2.12512e+06	2.21268e+06	4.90486e+06	5.26741e+06	4.86011e+06	3.79587e+06	1.57329e+06	2.21268e+06	2.86353e+06	3.92197e+06	7.96816e+06
G3GVP7	1	1	3.46133	1.91e-05	1.54181	37C	31C	ADP-sugar pyrophosphatase |	5.0122e+06	5.02589e+06	4.99156e+06	7.97578e+06	7.48862e+06	7.70848e+06	9.2915e+06	3.72081e+06	4.99156e+06	4.65637e+06	5.57582e+06	1.26381e+07
G3H8W5	3	3	8.66065	4.55e-05	1.61564	37C	31C	6-phosphofructokinase |PFKL	3.25895e+06	3.31977e+06	3.51326e+06	5.45744e+06	5.31878e+06	5.52874e+06	6.04138e+06	2.45772e+06	3.51326e+06	3.18613e+06	3.96022e+06	9.06439e+06
G3GUM5	1	1	2.14628	9.15e-05	7.97712	37C	31C	Condensin complex subunit 1 |NCAPD2	59432.3	72474.8	66630.3	459449	467257	657049	110174	53655.1	66630.3	268233	347907	1.07723e+06
B2ZA78	4	4	10.3236	0.000155574	1.89527	37C	31C	Trifunctional purine biosynthetic protein adenosine-3 |GART	2.54446e+06	2.42501e+06	2.42102e+06	4.67894e+06	4.31839e+06	5.00963e+06	4.71686e+06	1.7953e+06	2.42102e+06	2.73163e+06	3.21536e+06	8.2133e+06
G3HHL5	1	1	2.31253	0.000223943	2.02111	37C	31C	TXNDC9 |	869096	914057	989750	2.01974e+06	1.81735e+06	1.76724e+06	1.61111e+06	676703	989750	1.17915e+06	1.35315e+06	2.8974e+06
G3HSM3	4	4	10.066	0.000241776	1.36875	37C	31C	Thimet oligopeptidase |THOP1	2.29799e+06	2.369e+06	2.45902e+06	3.26374e+06	3.15583e+06	3.33415e+06	4.25997e+06	1.75384e+06	2.45902e+06	1.90542e+06	2.34974e+06	5.46634e+06
G3I027	3	3	8.26679	0.000269236	1.72561	37C	31C	Heat shock protein 75 kDa, mitochondrial |TRAP1	5.89531e+06	6.00005e+06	6.50067e+06	1.02502e+07	1.13044e+07	1.01898e+07	1.09286e+07	4.44201e+06	6.50067e+06	5.98423e+06	8.41693e+06	1.67063e+07
G3I3B7	1	1	2.31634	0.000275253	2.86887	37C	31C	Ribonucleoside-diphosphate reductase |RRM1	548754	510214	676634	1.58207e+06	1.67305e+06	1.72409e+06	1.01727e+06	377726	676634	923634	1.24571e+06	2.82665e+06
G3HDE8	1	1	2.00543	0.000309055	1.69257	37C	31C	Phosphoenolpyruvate carboxykinase [GTP], mitochondrial |PCK2	1.86442e+06	1.83086e+06	1.69617e+06	2.96077e+06	2.91138e+06	3.25325e+06	3.45622e+06	1.35544e+06	1.69617e+06	1.72854e+06	2.16773e+06	5.33372e+06
G3HN02	1	1	2.32381	0.000406414	6.62663	37C	31C	Talin-1 |TLN1	145384	87650.2	152004	842370	857445	851692	269509	64889.9	152004	491787	638431	1.39635e+06
G3IDJ8	1	1	2.79959	0.000490941	4.00776	37C	31C	ATP-dependent 6-phosphofructokinase |PFKL	714167	688164	597507	2.10651e+06	2.71099e+06	3.19738e+06	1.32391e+06	509468	597507	1.22981e+06	2.01853e+06	5.24212e+06
G3GZL2	1	1	2.5118	0.000496002	15.8452	37C	31C	Aspartyl-tRNA synthetase |	26519.6	12860.2	11101.6	279342	282278	238269	49161.4	9520.79	11101.6	163083	210176	390643
G3H8W6	3	3	13.3531	0.000496883	1.92309	37C	31C	Autoimmune regulator |D10JHU81E	2.40819e+06	2.08845e+06	2.59193e+06	4.56664e+06	4.48571e+06	4.57957e+06	4.46424e+06	1.54614e+06	2.59193e+06	2.66607e+06	3.33994e+06	7.50822e+06
G3HWP9	3	3	6.86335	0.000576911	1.84945	37C	31C	Heterogeneous nuclear ribonucleoprotein C-like 1-like isoform 5 |HNRNPC	7.31264e+06	6.27674e+06	7.51472e+06	1.26341e+07	1.26779e+07	1.37191e+07	1.3556e+07	4.64685e+06	7.51472e+06	7.37594e+06	9.43962e+06	2.24925e+07
G3H0D2	1	1	2.79401	0.000600192	9.42174	37C	31C	Reticulocalbin-2 |RCN2	250186	182107	342128	2.03034e+06	2.11827e+06	3.14778e+06	463790	134819	342128	1.18534e+06	1.57721e+06	5.1608e+06
G3I6B2	3	3	6.60694	0.000616354	1.96292	37C	31C	Methylmalonyl-CoA mutase, mitochondrial |MUT	827636	693330	818729	1.41757e+06	1.56144e+06	1.61364e+06	1.53425e+06	513292	818729	827595	1.1626e+06	2.64557e+06
G3H8Q4	1	1	2.25707	0.000639067	5.8361	37C	31C	Acidic leucine-rich nuclear phosphoprotein 32 family member A |ANP32A	1.06974e+06	982902	1.69703e+06	6.58091e+06	6.9256e+06	8.37695e+06	1.98306e+06	727671	1.69703e+06	3.84203e+06	5.15661e+06	1.3734e+07
G3HR63	2	2	6.56907	0.000642185	2.81395	37C	31C	Protein canopy-like 3 |CNPY3	1.71659e+06	1.68329e+06	2.28964e+06	4.91197e+06	5.44412e+06	5.65398e+06	3.18218e+06	1.24619e+06	2.28964e+06	2.86767e+06	4.05354e+06	9.26971e+06
G3H2U6	1	1	2.77013	0.000685917	Infinity	37C	31C	Splicing factor 3B subunit 4 |	0	0	0	11345.4	602704	23508.5	0	0	0	6623.61	448757	38542.2
G3GSG4	1	1	2.03219	0.000707678	2.8006	37C	31C	Renin receptor |ATP6AP2	106789	126593	106706	315055	267954	369442	197962	93720.7	106706	183933	199512	605701
G3HV73	2	2	5.73728	0.00071957	1.77	37C	31C	Poly [ADP-ribose] polymerase |PARP1	2.05885e+06	1.68664e+06	1.9391e+06	3.25619e+06	3.3644e+06	3.4411e+06	3.81665e+06	1.24867e+06	1.9391e+06	1.90101e+06	2.50504e+06	5.6417e+06
G3GZ85	7	7	18.1301	0.000742674	1.63194	37C	31C	Staphylococcal nuclease domain-containing protein |SND1	7.14221e+06	6.88925e+06	7.88723e+06	1.16394e+07	1.1402e+07	1.27285e+07	1.32401e+07	5.10031e+06	7.88723e+06	6.79524e+06	8.48964e+06	2.08684e+07
G3H4E0	1	1	2.82583	0.000780025	2.0607	37C	31C	Bone marrow stromal antigen 2 |BST2	2.64532e+06	2.11341e+06	2.17475e+06	4.42978e+06	4.89299e+06	4.96505e+06	4.90384e+06	1.56462e+06	2.17475e+06	2.58617e+06	3.64319e+06	8.14022e+06
G3I5N5	7	7	17.6058	0.000808155	1.85085	37C	31C	DNA topoisomerase 2 |TOP2A	3.01162e+06	2.75239e+06	3.27257e+06	5.13658e+06	6.01624e+06	5.57251e+06	5.58287e+06	2.03768e+06	3.27257e+06	2.99881e+06	4.47953e+06	9.13615e+06
G3IDT6	4	4	11.0357	0.000821426	3.74829	37C	31C	Protein disulfide-isomerase A4 |PDIA4	2.96802e+06	2.01886e+06	2.83687e+06	8.45953e+06	9.63628e+06	1.12299e+07	5.50206e+06	1.49462e+06	2.83687e+06	4.93879e+06	7.17491e+06	1.84114e+07
G3H1D2	2	2	8.02756	0.000939687	2.27062	37C	31C	Tripartite motif-containing protein 25 |COIL	491546	608876	456235	1.11053e+06	1.2634e+06	1.16064e+06	911217	450768	456235	648343	940695	1.90288e+06
G3I0R8	3	3	7.91424	0.00103481	1.81608	37C	31C	Actin-binding protein anillin |ANLN	2.20958e+06	2.25922e+06	1.91903e+06	4.18027e+06	3.87708e+06	3.54344e+06	4.09607e+06	1.67257e+06	1.91903e+06	2.4405e+06	2.88677e+06	5.80949e+06
G3I3H2	1	1	3.20873	0.00105409	2.59647	37C	31C	60S acidic ribosomal protein P2 |RPLP2	4.92085e+07	3.83969e+07	3.85671e+07	9.33328e+07	1.20114e+08	1.14157e+08	9.12217e+07	2.84263e+07	3.85671e+07	5.4489e+07	8.94335e+07	187160743
G3H0V2	2	1	5.52628	0.00107949	1.78535	37C	31C	Tumor suppressor p53-binding protein 1 |TP53BP1	1.02452e+06	819184	919686	1.70174e+06	1.66451e+06	1.56738e+06	1.89923e+06	606466	919686	993501	1.23935e+06	2.56972e+06
G3IIZ6	4	4	9.99944	0.00113211	1.80171	37C	31C	Structural maintenance of chromosomes protein 3 |SMC3	1.14331e+06	1.07316e+06	1.31898e+06	1.97804e+06	2.23394e+06	2.1579e+06	2.11945e+06	794492	1.31898e+06	1.15481e+06	1.66333e+06	3.53788e+06
G3HCX8	5	5	29.4241	0.00113492	1.80475	37C	31C	Calreticulin |CALR	7.63483e+07	7.14214e+07	7.82953e+07	1.2503e+08	1.28969e+08	1.53993e+08	1.41533e+08	5.28753e+07	7.82953e+07	7.29942e+07	9.60265e+07	2.52471e+08
G3HH63	3	3	7.92709	0.00118304	1.80656	37C	31C	Phospholipase A-2-activating protein |PLAA	1.24519e+06	1.04773e+06	1.07621e+06	1.91613e+06	1.94402e+06	2.22638e+06	2.3083e+06	775662	1.07621e+06	1.11866e+06	1.44747e+06	3.65016e+06
G3I9Z3	4	4	10.8743	0.00128649	2.34951	37C	31C	Ribose-phosphate pyrophosphokinase 2 |PRPS1	3.69318e+06	3.21757e+06	4.43637e+06	8.15699e+06	8.74216e+06	9.76098e+06	6.84633e+06	2.38206e+06	4.43637e+06	4.76216e+06	6.50917e+06	1.60032e+07
G3H337	1	1	2.87635	0.00134423	2.23453	37C	31C	tRNA-nucleotidyltransferase 1, mitochondrial |TRNT1	559752	531982	599812	1.09229e+06	1.19179e+06	1.49572e+06	1.03766e+06	393841	599812	637694	887377	2.45224e+06
G3HMM2	3	3	7.7773	0.0013886	1.76505	37C	31C	Peptidyl-prolyl cis-trans isomerase |PPID	7.33368e+06	6.29908e+06	6.15121e+06	1.07415e+07	1.26135e+07	1.15646e+07	1.3595e+07	4.66339e+06	6.15121e+06	6.27105e+06	9.3917e+06	1.89602e+07
G3GYY6	2	2	4.25941	0.00146549	2.2211	37C	31C	Catalase |CAT	3.21004e+06	2.50538e+06	3.42821e+06	6.48892e+06	6.50333e+06	7.3167e+06	5.95071e+06	1.8548e+06	3.42821e+06	3.78832e+06	4.8422e+06	1.19957e+07
G3INU6	1	1	2.75005	0.00149307	1.74381	37C	31C	UDP-glucose 6-dehydrogenase |UGDH	9.28193e+06	1.09393e+07	9.33342e+06	1.79008e+07	1.80485e+07	1.55884e+07	1.72066e+07	8.09865e+06	9.33342e+06	1.04507e+07	1.34384e+07	2.55573e+07
G3I973	4	4	11.4988	0.00149314	1.96131	37C	31C	Hypoxia up-regulated protein 1 |HYOU1	5.43656e+06	5.17162e+06	6.46565e+06	1.00871e+07	1.12053e+07	1.21947e+07	1.00782e+07	3.8287e+06	6.46565e+06	5.88898e+06	8.34318e+06	1.99933e+07
G3HMY0	3	3	8.59879	0.00156755	2.09781	37C	31C	3-hydroxy-3-methylglutaryl coenzyme A synthase |HMGCS1	8.6368e+06	9.511e+06	1.12869e+07	2.16728e+07	1.82815e+07	2.17941e+07	1.60107e+07	7.04126e+06	1.12869e+07	1.26529e+07	1.36119e+07	3.57316e+07
G3HV48	1	1	2.36589	0.00161359	1.58354	37C	31C	Aladin |AAAS	1.25057e+06	1.38887e+06	1.34837e+06	2.14689e+06	1.9026e+06	2.26538e+06	2.31827e+06	1.02822e+06	1.34837e+06	1.25338e+06	1.41663e+06	3.7141e+06
G3GXB5	1	1	2.07934	0.00163469	1.58382	37C	31C	Ethanolamine-phosphate cytidylyltransferase |	1.11817e+06	1.21159e+06	1.27814e+06	2.084e+06	1.83722e+06	1.79304e+06	2.07284e+06	896975	1.27814e+06	1.21667e+06	1.36794e+06	2.93969e+06
G3H8H3	1	1	2.14369	0.00169903	1.68743	37C	31C	Nck-associated protein 1 (Fragment) |NCKAP1	1.16827e+06	1.43347e+06	1.31307e+06	2.20357e+06	2.05846e+06	2.34396e+06	2.16572e+06	1.06124e+06	1.31307e+06	1.28647e+06	1.53267e+06	3.84292e+06
G3ILN5	5	5	24.8732	0.00174501	1.64707	37C	31C	Reticulocalbin-3 |RCN3	9.29283e+06	1.11351e+07	1.08671e+07	1.79505e+07	1.76275e+07	1.59671e+07	1.72268e+07	8.24364e+06	1.08671e+07	1.04798e+07	1.3125e+07	2.61781e+07
G3HYB7	2	2	4.30111	0.00175046	2.41265	37C	31C	T-complex protein 1 subunit eta |CCT7	4.61479e+06	4.69619e+06	5.84198e+06	1.25256e+07	1.01804e+07	1.38527e+07	8.55478e+06	3.47672e+06	5.84198e+06	7.31264e+06	7.58008e+06	2.27115e+07
G3HYG2	3	3	8.14272	0.00186137	2.81178	37C	31C	Eukaryotic initiation factor 4A-II |EIF4A2	1.18946e+06	901029	813262	2.42471e+06	2.54174e+06	3.19826e+06	2.205e+06	667058	813262	1.41558e+06	1.89251e+06	5.24355e+06
G3HNJ3	1	1	2.27122	0.00217915	2.03682	37C	31C	Clusterin |CLU	442860	351918	373294	828526	681548	869085	820964	260535	373294	483705	507462	1.42487e+06
G3I710	1	1	2.97765	0.00222054	2.20548	37C	31C	AP-2 complex subunit alpha |AP2A1	1.31418e+06	1.90335e+06	1.70749e+06	3.65518e+06	3.39754e+06	3.8093e+06	2.43619e+06	1.4091e+06	1.70749e+06	2.13395e+06	2.52972e+06	6.24535e+06
G3H4L4	2	2	5.43789	0.00223073	3.32891	37C	31C	Serine/threonine-protein kinase Nek10 |SLC4A7	123927	194931	147378	535561	603911	412588	229732	144313	147378	312668	449656	676440
G3HQP7	1	1	2.74029	0.00228513	1.93351	37C	31C	Flotillin-1 |FLOT1	361413	331070	408028	647584	664332	815939	669980	245101	408028	378069	494644	1.33773e+06
G3HTU8	2	2	4.71904	0.00237604	1.5499	37C	31C	Galactokinase |GALK1	2.35306e+06	2.11563e+06	2.43594e+06	3.81939e+06	3.24929e+06	3.63283e+06	4.36205e+06	1.56626e+06	2.43594e+06	2.22981e+06	2.41933e+06	5.95604e+06
G3H9D1	2	2	4.45282	0.00243596	2.6237	37C	31C	Acetyl-CoA carboxylase 1 |ACACA	780696	538236	840294	1.73295e+06	1.96834e+06	1.96387e+06	1.44724e+06	398471	840294	1.01172e+06	1.46557e+06	3.21977e+06
G3GVT2	1	1	2.32446	0.00245933	1.51698	37C	31C	Far upstream element-binding protein 1 |FUBP1	1.33703e+06	1.1708e+06	1.2067e+06	1.81031e+06	1.77031e+06	2.05424e+06	2.47855e+06	866779	1.2067e+06	1.05688e+06	1.31812e+06	3.36793e+06
G3H5A9	1	1	2.02035	0.00248693	1.96442	37C	31C	Exosome complex exonuclease RRP44 |DIS3	257181	355548	281935	589215	553662	614622	476757	263223	281935	343992	412242	1.00768e+06
G3GZR1	3	3	7.27459	0.00253367	1.9852	37C	31C	Aspartyl-tRNA synthetase, cytoplasmic |DARS	1.71768e+06	1.70633e+06	2.27962e+06	3.71974e+06	3.55104e+06	4.05206e+06	3.1842e+06	1.26325e+06	2.27962e+06	2.17164e+06	2.64401e+06	6.64337e+06
G3I732	1	1	2.60309	0.00258755	1.81987	37C	31C	DNA polymerase |POLD1	267815	263976	339497	541878	489180	554571	496469	195429	339497	316356	364230	909220
G3HQM6	4	4	15.5777	0.00262539	3.3494	37C	31C	CRIGR Endoplasmin |Hsp90b1	7.09587e+06	5.14469e+06	8.92885e+06	2.47355e+07	1.9649e+07	2.65202e+07	1.31542e+07	3.80876e+06	8.92885e+06	1.44409e+07	1.46301e+07	4.34799e+07
G3HHF3	1	1	2.33718	0.00267044	1.5169	37C	31C	Succinyl-CoA:3-ketoacid-coenzyme A transferase |OXCT1	1.31697e+06	1.29164e+06	1.26382e+06	2.18903e+06	1.77828e+06	1.90678e+06	2.44138e+06	956241	1.26382e+06	1.27798e+06	1.32406e+06	3.12617e+06
G3H487	1	1	2.362	0.00280649	2.7804	37C	31C	Regulator of nonsense transcripts 1 |UPF1	694752	562007	576716	1.27104e+06	1.82222e+06	2.00453e+06	1.28791e+06	416070	576716	742051	1.35678e+06	3.28644e+06
G3HZ55	2	2	5.17432	0.00299007	4.62629	37C	31C	Integrin beta |ITGB1	418596	363212	272604	1.21435e+06	1.36123e+06	2.30244e+06	775984	268896	272604	708952	1.01354e+06	3.77486e+06
G3H2H8	1	1	2.25311	0.00313883	11.1841	37C	31C	Import inner membrane translocase subunit Tim8 B-like protein |	86981.9	97567.1	277861	1.42893e+06	1.46655e+06	2.27615e+06	161245	72231.7	277861	834227	1.09195e+06	3.73175e+06
G3GYR9	3	3	9.23917	0.00314943	1.7942	37C	31C	40S ribosomal protein S8 |RPS8	13393555	1.19864e+07	1.59243e+07	2.26615e+07	2.56226e+07	2.58239e+07	2.48287e+07	8.87385e+06	1.59243e+07	1.32301e+07	1.90779e+07	4.23383e+07
G3H6Y5	1	1	2.68357	0.00322125	2.13785	37C	31C	Peptidylprolyl isomerase |FKBP1A	9.79944e+06	1.39747e+07	1.20113e+07	2.75085e+07	2.23536e+07	2.66418e+07	1.8166e+07	1.03459e+07	1.20113e+07	1.60598e+07	1.66439e+07	4.36794e+07
G3HFY9	2	2	4.8774	0.00330382	2.95674	37C	31C	Ubiquitin-conjugating enzyme E2 L3 |NUMA1	572027	689954	973691	1.95184e+06	2.56239e+06	2.09607e+06	1.06041e+06	510793	973691	1.13951e+06	1.90788e+06	3.43651e+06
G3GRA0	1	1	3.331	0.00331436	5.149	37C	31C	Lamin-B receptor |LBR	115616	72829.9	131304	634221	649199	362970	214326	53918.1	131304	370267	483376	595091
G3ICB9	1	1	2.86227	0.00342757	1.63165	37C	31C	Nucleolysin TIAR |TIAL1	1.16171e+06	1.08605e+06	1.3078e+06	2.01948e+06	1.72047e+06	2.06146e+06	2.15356e+06	804032	1.3078e+06	1.179e+06	1.28101e+06	3.37977e+06
G3H8A8	2	2	4.50125	0.00350212	2.50089	37C	31C	Mesencephalic astrocyte-derived neurotrophic factor |	977550	914514	827348	1.71148e+06	2.72571e+06	2.36377e+06	1.81216e+06	677041	827348	999185	2.02949e+06	3.8754e+06
G3I757	1	1	3.28065	0.00352004	1.64084	37C	31C	ADP-ribosylation factor-like protein 3 |ARL3	4.81643e+06	5.57236e+06	4.24681e+06	8.33497e+06	7.91436e+06	7.76533e+06	8.92859e+06	4.12538e+06	4.24681e+06	4.86607e+06	5.89282e+06	1.27313e+07
G3H6D9	2	2	5.66052	0.00356401	2.27192	37C	31C	DNA (cytosine-5)-methyltransferase |DNMT1	1.05092e+06	946737	1.21177e+06	2.20981e+06	2.09028e+06	2.99147e+06	1.94817e+06	700896	1.21177e+06	1.29012e+06	1.55637e+06	4.90453e+06
G3HIT7	11	11	32.2215	0.00357594	2.3537	37C	31C	Microtubule-associated protein 1B |MAP1B	1.67897e+06	2.26163e+06	2.63966e+06	5.42987e+06	5.39831e+06	4.65977e+06	3.11245e+06	1.67435e+06	2.63966e+06	3.17004e+06	4.01944e+06	7.63971e+06
G3HW44	2	2	5.01552	0.00357601	4.46557	37C	31C	Methionyl-tRNA synthetase, cytoplasmic |MARS	223201	154636	311549	840720	907860	1.32992e+06	413764	114482	311549	490824	675968	2.1804e+06
G3HXH2	1	1	1.95745	0.00360435	1.53121	37C	31C	Microtubule-associated proteins 1A/1B light chain 3B |	917267	1.15315e+06	979418	1.60099e+06	1.50651e+06	1.56243e+06	1.70041e+06	853711	979418	934683	1.12171e+06	2.5616e+06
G3HWN7	1	1	2.5171	0.00366363	1.89999	37C	31C	Phosphoinositide phospholipase C (Fragment) |PLCG1	338590	272675	271478	581567	479391	616247	627670	201869	271478	339527	356942	1.01034e+06
G3HSZ4	1	1	2.05466	0.00367531	2.05492	37C	31C	Splicing factor, arginine/serine-rich 7 (Fragment) |SRSF7	4.27349e+06	4.00678e+06	4.41908e+06	7.67259e+06	7.66914e+06	1.07545e+07	7.9221e+06	2.96633e+06	4.41908e+06	4.47936e+06	5.71023e+06	1.7632e+07
G3I7I9	1	1	2.28031	0.00369144	2.86104	37C	31C	Dolichyl-diphosphooligosaccharide--protein glycosyltransferase subunit STT3A |STT3A	2.06886e+06	2.04188e+06	3.43713e+06	7.06361e+06	7.83428e+06	6.6969e+06	3.83521e+06	1.51166e+06	3.43713e+06	4.12383e+06	5.83319e+06	1.09796e+07
G3IFZ0	2	2	4.53242	0.00374029	2.25977	37C	31C	Antigen KI-67 |MKI67	760989	857249	1.0586e+06	1.70857e+06	2.36347e+06	1.97701e+06	1.41071e+06	634646	1.0586e+06	997486	1.75977e+06	3.24131e+06
G3HES3	4	4	12.9097	0.00381283	2.19086	37C	31C	Exportin-2 |CSE1L	2.52332e+06	2.00316e+06	2.99607e+06	4.88545e+06	5.57094e+06	6.02448e+06	4.67767e+06	1.483e+06	2.99607e+06	2.85219e+06	4.14797e+06	9.87715e+06
G3GWP1	1	1	2.40702	0.00381376	2.02273	37C	31C	Protein transport protein Sec24C |SEC24C	923437	782611	840177	1.58369e+06	1.48044e+06	2.08619e+06	1.71185e+06	579389	840177	924582	1.1023e+06	3.42031e+06
G3I2L9	1	1	4.92039	0.00399441	1.96512	37C	31C	Sulfatase-modifying factor 2 |SUMF2	1.06255e+06	736935	1.01334e+06	1.80342e+06	1.88346e+06	1.84065e+06	1.96973e+06	545574	1.01334e+06	1.05286e+06	1.40237e+06	3.01775e+06
G3GXT2	5	5	15.7445	0.00400652	2.04048	37C	31C	CAD protein |CAD	2.29614e+06	2.46739e+06	2.9678e+06	4.48588e+06	5.13146e+06	6.15834e+06	4.25654e+06	1.82668e+06	2.9678e+06	2.61892e+06	3.82074e+06	1.00966e+07
G3H381	1	1	3.25297	0.00401572	1.50197	37C	31C	Kinesin light chain 1 |KLC1	2.0037e+06	2.0448e+06	1.65458e+06	2.9423e+06	2.80874e+06	2.81482e+06	3.71441e+06	1.51382e+06	1.65458e+06	1.71776e+06	2.09131e+06	4.6149e+06
G3HZI0	1	1	2.24553	0.0040353	3.38532	37C	31C	Golgin subfamily A member 2 |	219678	171158	328593	781419	952997	701079	407235	126713	328593	456203	709576	1.14942e+06
G3HG78	1	1	3.14094	0.00406137	3.97838	37C	31C	Apolipoprotein A-I-binding protein |NAXE	389383	308756	608083	1.81367e+06	2.05297e+06	1.32999e+06	721829	228581	608083	1.05885e+06	1.52859e+06	2.18053e+06
G3HA07	2	2	5.23618	0.00426664	2.32007	37C	31C	Uncharacterized methyltransferase WBSCR22 |BUD23	206057	158264	194135	368419	389328	537910	381984	117167	194135	215088	289883	881906
G3GU92	1	1	2.38534	0.00442092	11.6024	37C	31C	Lupus La protein-like |SSB	36734.6	36586.7	145441	929661	778602	829912	68097.8	27086.2	145441	542749	579726	1.36064e+06
G3HZA3	1	1	2.6457	0.00448585	1.60956	37C	31C	Inhibitor of nuclear factor kappa-B kinase subunit alpha |ERLIN1	2.70547e+06	2.59451e+06	2.32947e+06	3.67559e+06	3.96157e+06	4.6429e+06	5.01534e+06	1.92079e+06	2.32947e+06	2.14586e+06	2.94968e+06	7.61206e+06
G3IDD4	7	7	25.9102	0.0046643	2.44194	37C	31C	SERPINH1 |SERPINH1	1.55599e+07	2.41005e+07	2.5482e+07	4.95476e+07	5.32532e+07	5.62734e+07	2.88446e+07	1.78423e+07	2.5482e+07	2.89266e+07	3.96509e+07	9.22603e+07
G3HBY5	1	1	2.18165	0.00470206	3.16314	37C	31C	Phosphomevalonate kinase |	117858	233545	186654	519072	557138	625733	218482	172900	186654	303041	414830	1.02589e+06
G3HEJ5	2	2	5.01107	0.00484221	1.95559	37C	31C	ADP-dependent glucokinase |ADPGK	1.29848e+06	1.10131e+06	1.35697e+06	2.01703e+06	2.49644e+06	2.83321e+06	2.40709e+06	815332	1.35697e+06	1.17757e+06	1.85878e+06	4.64506e+06
G3IF52	1	1	2.11965	0.00493341	3.06222	37C	31C	Nucleobindin-2 |NUCB2	641478	500064	579406	1.36922e+06	1.47238e+06	2.42832e+06	1.18916e+06	370212	579406	799369	1.09629e+06	3.98124e+06
G3HID0	2	2	7.06776	0.00504135	2.05241	37C	31C	Dolichyl-diphosphooligosaccharide--protein glycosyltransferase subunit 1 |RPN1	4.08034e+06	6.02827e+06	5.68323e+06	1.18753e+07	1.01962e+07	1.03398e+07	7.56403e+06	4.4629e+06	5.68323e+06	6.93297e+06	7.59182e+06	1.69521e+07
G3HGS2	1	1	3.15828	0.00512054	2.08551	37C	31C	Propionyl-CoA carboxylase alpha chain, mitochondrial |PCCA	768721	693696	1.01749e+06	1.73207e+06	1.51539e+06	1.9244e+06	1.42504e+06	513563	1.01749e+06	1.01121e+06	1.12832e+06	3.15507e+06
G3HXI0	1	1	3.12426	0.00513845	2.05804	37C	31C	Peptidyl-prolyl cis-trans isomerase SDCCAG10 |CWC27	573813	530413	808029	1.38353e+06	1.24331e+06	1.30865e+06	1.06372e+06	392680	808029	807724	925735	2.14553e+06
G3H352	7	7	17.5177	0.00520528	1.69336	37C	31C	Cytoplasmic dynein 1 heavy chain 1 (Fragment) |DYNC1H1	2.99956e+06	2.74819e+06	3.75673e+06	5.14619e+06	5.62344e+06	5.32486e+06	5.56053e+06	2.03457e+06	3.75673e+06	3.00442e+06	4.18706e+06	8.73013e+06
G3GZL7	2	2	4.9787	0.00525773	1.65132	37C	31C	Calcyclin-binding protein |CACYBP	8.63477e+06	9.62927e+06	9.04252e+06	1.26655e+07	1.57153e+07	1.67112e+07	1.60069e+07	7.12882e+06	9.04252e+06	7.39428e+06	1.17012e+07	2.7398e+07
G3IHR8	1	1	2.52653	0.00534586	3.58731	37C	31C	Adenosylhomocysteinase |AHCYL1	122269	106131	172042	425523	356730	654258	226660	78572.1	172042	248426	265612	1.07266e+06
G3I6I6	5	5	13.7747	0.00539885	1.28335	37C	31C	Tubulin alpha chain |TUBA1B	3.4891e+07	3.5952e+07	4.0252e+07	4.87011e+07	4.6333e+07	4.75397e+07	6.46801e+07	2.66163e+07	4.0252e+07	2.84324e+07	3.44983e+07	7.79415e+07
G3GYL0	1	1	3.04309	0.00547359	2.38859	37C	31C	CUG-BP-and ETR-3-like factor 1 |CELF1	127331	148225	118731	234245	378257	329288	236043	109736	118731	136756	281640	539869
G3HGP6	3	3	9.71104	0.0056993	2.11107	37C	31C	T-complex protein 1 subunit alpha |TCP1	3.99397e+06	3.91032e+06	5.92793e+06	9.36795e+06	9.27094e+06	1.05619e+07	7.40394e+06	2.89492e+06	5.92793e+06	5.46914e+06	6.90289e+06	1.73162e+07
G3IGZ8	1	1	2.06792	0.00597629	2.52927	37C	31C	Torsin-1B |TOR1B	581204	816495	717472	1.66995e+06	2.27462e+06	1.40527e+06	1.07742e+06	604475	717472	974939	1.69362e+06	2.30394e+06
G3H9T1	2	2	4.88665	0.00602452	3.03171	37C	31C	Dolichyl-diphosphooligosaccharide--protein glycosyltransferase 48 kDa subunit |DDOST	1.64094e+06	1.62061e+06	3.05704e+06	6.19111e+06	7.08733e+06	5.87773e+06	3.04194e+06	1.19978e+06	3.05704e+06	3.61445e+06	5.27703e+06	9.63655e+06
G3HMB4	4	4	11.8411	0.00616255	1.70692	37C	31C	2-oxoglutarate dehydrogenase E1 component, mitochondrial |OGDH	5.13978e+06	4.80082e+06	4.21364e+06	6.81818e+06	8.39663e+06	8.94534e+06	9.52801e+06	3.55419e+06	4.21364e+06	3.98055e+06	6.2519e+06	1.46659e+07
G3GS73	1	1	2.91058	0.00631296	3.00205	37C	31C	Heterogeneous nuclear ribonucleoprotein A3-like 1 |HNRNPA3	8.42714e+06	1.25271e+07	1.22658e+07	2.63356e+07	2.88203e+07	4.45725e+07	1.56221e+07	9.27416e+06	1.22658e+07	1.53751e+07	2.14588e+07	7.30768e+07
G3I129	2	2	5.23539	0.00632862	1.55592	37C	31C	Ubiquitin |UBA52	2.89179e+07	2.82591e+07	2.88264e+07	4.67575e+07	3.7665e+07	4.93918e+07	5.36073e+07	2.0921e+07	2.88264e+07	2.72977e+07	2.80443e+07	8.09779e+07
Q1ERS4	2	2	5.25117	0.00635888	1.69408	37C	31C	CRILO Dynamin-like protein 1 |DNM1L	796397	781662	1.04703e+06	1.57396e+06	1.4957e+06	1.37744e+06	1.47634e+06	578687	1.04703e+06	918897	1.11366e+06	2.25832e+06
G3HL74	1	1	2.02351	0.00640546	7.68415	37C	31C	Centrin-3 |CETN3	152923	49734.4	156524	665068	975633	1.1193e+06	283485	36819.8	156524	388276	726430	1.8351e+06
G3IJD1	1	1	2.21166	0.00648169	1.50478	37C	31C	Putative ATP-dependent RNA helicase DDX17 |DDX17	1.2348e+06	1.44466e+06	1.49204e+06	1.88477e+06	2.14652e+06	2.2459e+06	2.28905e+06	1.06952e+06	1.49204e+06	1.10036e+06	1.59824e+06	3.68215e+06
G3IG24	1	1	2.03702	0.00666027	1.85161	37C	31C	ATP-dependent RNA helicase DDX19B |	5.19811e+06	4.0714e+06	5.88244e+06	8.39054e+06	9.638e+06	1.00269e+07	9.63615e+06	3.01417e+06	5.88244e+06	4.89852e+06	7.17619e+06	1.64392e+07
G3H6B5	1	1	1.94956	0.00671791	5.08091	37C	31C	Interleukin enhancer-binding factor 3 |ILF3	409160	345857	1.02419e+06	3.19328e+06	2.92333e+06	2.92339e+06	758492	256048	1.02419e+06	1.86428e+06	2.17663e+06	4.7929e+06
G3IPU3	2	2	4.90607	0.00673142	3.05363	37C	31C	14-3-3 protein epsilon |YWHAE	3.74751e+06	2.9408e+06	5.79842e+06	1.31269e+07	1.0397e+07	1.4606e+07	6.94705e+06	2.17716e+06	5.79842e+06	7.66365e+06	7.74129e+06	2.39466e+07
G3IPK9	2	2	9.23211	0.00684366	3.22658	37C	31C	Adenylate kinase 2, mitochondrial |AK2	2.36946e+06	1.52384e+06	1.96521e+06	4.7546e+06	5.41886e+06	8.72955e+06	4.39246e+06	1.12815e+06	1.96521e+06	2.7758e+06	4.03474e+06	1.43121e+07
G3GY52	1	1	4.12636	0.00686837	3.94105	37C	31C	Phosphoribosylformylglycinamidine synthase |PFAS	187477	213190	322367	788777	694526	1.36622e+06	347541	157831	322367	460499	517125	2.23992e+06
G3HA25	1	1	5.56086	0.00689043	1.55186	37C	31C	14-3-3 protein gamma |YWHAG	5.00017e+06	4.71247e+06	4.25501e+06	8.01596e+06	7.37021e+06	6.28974e+06	9.26919e+06	3.48878e+06	4.25501e+06	4.67983e+06	5.48766e+06	1.0312e+07
G3I3Z5	1	1	3.2172	0.00728324	1.6584	37C	31C	Coronin |CORO1B	4.00291e+06	4.40771e+06	5.5028e+06	7.11715e+06	8.07814e+06	7.87877e+06	7.4205e+06	3.26315e+06	5.5028e+06	4.15509e+06	6.01477e+06	1.29173e+07
G3HTE5	1	1	2.4462	0.00730548	20.3095	37C	31C	Lysosomal alpha-glucosidase |GAA	33396	6608.98	36595.7	327327	385330	843065	61908.8	4892.82	36595.7	191098	286906	1.38221e+06
G3HU28	2	2	7.9325	0.00746565	2.38554	37C	31C	F-actin-capping protein subunit beta |CAPZB	5.2056e+06	3.44807e+06	6.13647e+06	1.15835e+07	1.08167e+07	1.28822e+07	9.65002e+06	2.55271e+06	6.13647e+06	6.7626e+06	8.05385e+06	2.11205e+07
G3H6C5	1	1	2.85374	0.00747654	1.61811	37C	31C	Hsp90 co-chaperone Cdc37 |CDC37	5.023e+06	4.57186e+06	5.7787e+06	7.20896e+06	8.93198e+06	8.73523e+06	9.31152e+06	3.38468e+06	5.7787e+06	4.20869e+06	6.65051e+06	1.43214e+07
G3HC45	1	1	2.9134	0.007712	4.55671	37C	31C	Secretory carrier-associated membrane protein |SCAMP3	586375	510425	1.14033e+06	3.16084e+06	2.41138e+06	4.62173e+06	1.08701e+06	377882	1.14033e+06	1.84534e+06	1.79545e+06	7.57734e+06
G3I7Z8	4	4	11.9652	0.00776098	2.48891	37C	31C	Importin-7 |IPO7	1.07254e+06	995498	1.51005e+06	2.33945e+06	2.87246e+06	3.69365e+06	1.98826e+06	736996	1.51005e+06	1.3658e+06	2.13875e+06	6.05575e+06
G3H697	1	1	2.23574	0.00780587	3.12727	37C	31C	Glucosidase 2 subunit beta |PRKCSH	350402	331004	577197	1.22258e+06	1.01304e+06	1.70038e+06	649568	245052	577197	713757	754282	2.78777e+06
G3HX34	1	1	2.432	0.00784787	2.1523	37C	31C	60S ribosomal protein L7 |RPL7	1.3503e+07	1.16868e+07	1.92179e+07	3.43868e+07	2.82758e+07	3.29162e+07	2.50316e+07	8.65207e+06	1.92179e+07	2.00755e+07	2.10534e+07	5.39662e+07
G3GWE9	3	3	12.6899	0.00788709	1.93706	37C	31C	Solute carrier family 2, facilitated glucose transporter member 9 |WDR1	4.99598e+06	4.33562e+06	5.62593e+06	7.68317e+06	1.03706e+07	1.09198e+07	9.26143e+06	3.20978e+06	5.62593e+06	4.48554e+06	7.72165e+06	1.79031e+07
G3I4N3	1	1	2.41395	0.00794131	1.84034	37C	31C	Lysine--tRNA ligase |KARS	1.13929e+07	1.13249e+07	1.04805e+07	2.11434e+07	1.60295e+07	2.39234e+07	2.112e+07	8.38417e+06	1.04805e+07	1.23438e+07	1.19351e+07	3.92225e+07
G3IG19	1	1	2.9096	0.00796932	1.60295	37C	31C	HD domain-containing protein 3 |	1.42215e+06	1.19168e+06	1.12052e+06	1.75018e+06	2.15975e+06	2.07603e+06	2636345	882234	1.12052e+06	1.02178e+06	1.60809e+06	3.40366e+06
G3HS06	1	1	2.76486	0.00813321	3.50518	37C	31C	40S ribosomal protein S10 |RPS10	3.69914e+06	4.1379e+06	8.42195e+06	1.84497e+07	1.66335e+07	2.19075e+07	6.85739e+06	3.0634e+06	8.42195e+06	1.07712e+07	1.23848e+07	3.59175e+07
G3GY44	3	3	8.12504	0.00821911	1.45152	37C	31C	Myosin-10 |MYH10	1.18911e+06	1.44472e+06	1.31689e+06	2.07702e+06	1.92203e+06	1.73549e+06	2.20434e+06	1.06957e+06	1.31689e+06	1.21259e+06	1.43109e+06	2.84533e+06
G3H3H9	2	2	7.00758	0.00830277	2.19274	37C	31C	Aminopeptidase B |RNPEP	1.15019e+06	1.33415e+06	2.00001e+06	3.19946e+06	3.44969e+06	3.18387e+06	2.1322e+06	987710	2.00001e+06	1.86789e+06	2.56854e+06	5.21996e+06
G3H445	1	1	2.45503	0.00843952	1.91648	37C	31C	Vacuolar protein sorting-associated protein 16 homolog |VPS16	122818	140010	92304.7	227186	203230	250189	227677	103653	92304.7	132634	151320	410186
G3I2P6	1	1	2.53072	0.00847111	1.58927	37C	31C	DnaJ-like subfamily C member 9 |DNAJC9	706496	778309	573748	1.01142e+06	1.12415e+06	1.13601e+06	1.30969e+06	576205	573748	590483	837014	1.8625e+06
G3H7B1	1	1	2.95211	0.00850497	2.1297	37C	31C	Disks large-associated protein 5 |DLGAP5	544699	854428	623617	1.2113e+06	1.46924e+06	1.6273e+06	1.00975e+06	632557	623617	707172	1.09396e+06	2.66797e+06
Q9HB90	1	1	2.07921	0.00861105	1.90845	37C	31C	Ras-related GTP-binding protein C| RRAGC	402743	305064	366224	634684	585018	830032	746596	225847	366224	370537	435589	1.36084e+06
G3I7L3	1	1	2.32636	0.00869442	4.65577	37C	31C	Endoplasmic reticulum metallopeptidase 1 |ERMP1	42798.1	49396.5	110506	276075	249472	418182	79338.2	36569.6	110506	161176	185750	685610
G3I4E8	1	1	5.71912	0.00878833	2.22951	37C	31C	Fatty acid-binding protein, adipocyte |FABP4	1.10508e+07	9.08018e+06	1.47477e+07	2.76442e+07	2.12614e+07	2.88568e+07	2.04858e+07	6.72232e+06	1.47477e+07	1.61391e+07	1.58307e+07	4.73109e+07
G3I1R2	2	2	6.67063	0.00882283	2.03902	37C	31C	Purine nucleoside phosphorylase (Fragment) |PNP	1.64136e+06	2.39104e+06	2.15615e+06	4.26553e+06	3.4705e+06	4.88253e+06	3.04272e+06	1.77016e+06	2.15615e+06	2.49028e+06	2.58404e+06	8.00493e+06
G3H951	2	2	6.20921	0.00886119	1.8548	37C	31C	Importin subunit alpha |KPNA6	2.10945e+06	1.69752e+06	1.9709e+06	2.89561e+06	4.24534e+06	3.57582e+06	3.91045e+06	1.25672e+06	1.9709e+06	1.6905e+06	3.16097e+06	5.86257e+06
G3I5Z5	1	1	2.49054	0.00892611	2.82074	37C	31C	Prostaglandin reductase 1 |PTGR1	1.5691e+06	1.84854e+06	3.29516e+06	5.967e+06	6.13685e+06	6.83119e+06	2.90876e+06	1.36853e+06	3.29516e+06	3.48362e+06	4.56933e+06	1.11997e+07
G3I8S7	1	1	2.3997	0.00895549	2.00519	37C	31C	Polyadenylate-binding protein |PABPC1	8.66577e+06	1.08987e+07	1.42809e+07	2.41507e+07	2.28268e+07	2.08886e+07	1.60644e+07	8.06859e+06	1.42809e+07	1.40995e+07	1.69962e+07	3.4247e+07
G3HZA8	1	1	2.36732	0.00896504	1.65596	37C	31C	GAPDH |GAPDH	111579	152984	135212	239777	223894	198340	206843	113259	135212	139985	166706	325178
G3HXK8	2	2	6.06744	0.00897555	2.30179	37C	31C	Prenylcysteine oxidase |PCYOX1	265233	366525	485794	874992	779747	917628	491683	271349	485794	510832	580579	1.50445e+06
G3HQN3	1	1	3.23391	0.00900523	33.9513	37C	31C	H-2 class I histocompatibility antigen, D-D alpha chain |H2-L	6589.71	29847.9	111141	2.51498e+06	1.30808e+06	1.18743e+06	12215.9	22097.3	111141	1.46828e+06	973959	1.9468e+06
G3I064	3	3	6.36712	0.00901058	2.1362	37C	31C	Neutral alpha-glucosidase AB |GANAB	1.59028e+06	1.29844e+06	2.23805e+06	3.96984e+06	3.41973e+06	3.56224e+06	2.94803e+06	961270	2.23805e+06	2.31765e+06	2.54624e+06	5.8403e+06
G3I886	1	1	2.33725	0.00908916	3.74356	37C	31C	TRM112-like protein |	586545	629829	1.42426e+06	3.24504e+06	2.85935e+06	3.78095e+06	1.08732e+06	466281	1.42426e+06	1.8945e+06	2.129e+06	6.19888e+06
G3HPV6	3	3	7.20014	0.00910918	1.82633	37C	31C	Histone H4 |	124918427	1.32576e+08	1.71663e+08	2.92488e+08	2.21334e+08	2.69962e+08	2.31571e+08	9.81499e+07	1.71663e+08	1.70759e+08	1.64799e+08	4.42604e+08
G3GV42	1	1	2.24865	0.00913201	8.98865	37C	31C	Asparaginyl-tRNA synthetase, cytoplasmic |NARS	256305	66941.8	350778	2.14037e+06	1.90043e+06	2.01778e+06	475132	49558.9	350778	1.24958e+06	1.41501e+06	3.30815e+06
G3GZJ6	1	1	2.42499	0.00916566	2.36845	37C	31C	Vesicle-associated membrane protein 4 |	279037	325422	183565	717286	556785	592322	517272	240919	183565	418762	414567	971114
G3IFL3	1	1	2.7048	0.00925272	2.29019	37C	31C	Signal recognition particle 72 kDa protein |SRP72	2.76791e+06	1.94202e+06	2.69435e+06	4.76035e+06	4.96999e+06	7.22691e+06	5.13108e+06	1.43774e+06	2.69435e+06	2.77916e+06	3.70052e+06	1.18485e+07
G3HI85	1	1	2.53642	0.00931095	1.92889	37C	31C	Acetyl-CoA carboxylase 2 |ACACB	822898	1.04617e+06	925717	2.19958e+06	1.73246e+06	1.45879e+06	1.52547e+06	774509	925717	1.28415e+06	1.28994e+06	2.39169e+06
G3ICC2	1	1	2.43278	0.00944258	1.69015	37C	31C	BAG family molecular chaperone regulator 3 |BAG3	3.7294e+06	3.19596e+06	4.24348e+06	5.39641e+06	6.98425e+06	6.49641e+06	6.91348e+06	2.36606e+06	4.24348e+06	3.1505e+06	5.20028e+06	1.06509e+07
G3H9I8	1	1	5.61428	0.00947691	2.03153	37C	31C	Caveolin |CAV1	4.62988e+06	5.48251e+06	6.62063e+06	1.02231e+07	1.39379e+07	9.83271e+06	8.58278e+06	4.05886e+06	6.62063e+06	5.96837e+06	1.03778e+07	1.61208e+07
G3HD67	1	1	3.33947	0.00963644	3.08812	37C	31C	PRPS1 |PRPS1	3.20881e+06	2.26367e+06	5.0255e+06	9.87384e+06	9.4969e+06	1.30483e+07	5.94842e+06	1.67586e+06	5.0255e+06	5.76448e+06	7.07113e+06	2.13927e+07
G3HNI7	1	1	2.29123	0.00968294	1.62693	37C	31C	Lymphokine-activated killer T-cell-originated protein kinase |	476580	493798	594213	939626	882662	723185	883474	365573	594213	548567	657206	1.18566e+06
G3HP24	1	1	2.38241	0.00990928	1.86551	37C	31C	Isoleucyl-tRNA synthetase, cytoplasmic |IARS	2.10575e+06	2.08012e+06	3.01126e+06	3.98771e+06	4.98869e+06	4.44994e+06	3.90359e+06	1.53998e+06	3.01126e+06	2.32808e+06	3.71444e+06	7.29568e+06
G3IBF7	1	1	2.27102	0.00999409	3.76453	37C	31C	Ubiquitin-conjugating enzyme E2 K |UBE2K	623630	821497	1.3042e+06	3.57237e+06	2.3047e+06	4.47286e+06	1.15607e+06	608178	1.3042e+06	2.0856e+06	1.71602e+06	7.33327e+06
G3HMA9	2	2	10.0654	0.0100009	2.93386	37C	31C	NudC domain-containing protein 3 |NUDCD3	438009	820941	977928	2.24722e+06	2.06464e+06	2.25083e+06	811972	607766	977928	1.31196e+06	1.53728e+06	3.69024e+06
G3IIE7	2	2	4.92666	0.0101329	1.98811	37C	31C	Procollagen-lysine,2-oxoglutarate 5-dioxygenase 1 |PLOD1	695600	1.03004e+06	1.07733e+06	1.9994e+06	1.94351e+06	1.62971e+06	1.28949e+06	762565	1.07733e+06	1.16728e+06	1.44709e+06	2.67191e+06
G3HHE4	1	1	2.24247	0.0102694	1.70168	37C	31C	Leucyl-tRNA synthetase, cytoplasmic |LARS	613031	748965	803053	1.087e+06	1.43406e+06	1.16317e+06	1.13642e+06	554480	803053	634605	1.06776e+06	1.90701e+06
G3I2J5	1	1	2.47162	0.010422	2.08556	37C	31C	Protein unc-84-like B |SUN2	2.1863e+06	1.24191e+06	1.77353e+06	3.52278e+06	3.51487e+06	3.8109e+06	4.05292e+06	919420	1.77353e+06	2.05665e+06	2.61708e+06	6.24798e+06
G3HP89	2	2	4.5188	0.010488	1.75991	37C	31C	GTP-binding nuclear protein Ran |RAN	1.4178e+06	1.49746e+06	2.08147e+06	3.1782e+06	2.75385e+06	2.86177e+06	2.62828e+06	1.10861e+06	2.08147e+06	1.85548e+06	2.05045e+06	4.69187e+06
G3HGT4	1	1	2.42333	0.0104922	2.21396	37C	31C	Uncharacterized protein KIAA0564-like |VWA8	65150.2	38376.8	64907.5	135205	119340	118361	120774	28411.4	64907.5	78934.8	88857.4	194053
G3GXZ0	1	1	3.03201	0.0104982	2.17584	37C	31C	Protein-glutamine gamma-glutamyltransferase 2 |TGM2	1.15828e+06	966486	1.37378e+06	1.91116e+06	2.71074e+06	2.99037e+06	2.14719e+06	715518	1.37378e+06	1.11576e+06	2.01835e+06	4.90272e+06
G3I5H1	2	2	4.60381	0.0107031	1.40108	37C	31C	Glutathione S-transferase A4 |GSTA3	2.29629e+06	2.53598e+06	2.83473e+06	3.88086e+06	3.52213e+06	3.3391e+06	4.25681e+06	1.87746e+06	2.83473e+06	2.2657e+06	2.62248e+06	5.47447e+06
G3HW34	1	1	3.70449	0.0107214	4.83605	37C	31C	Prolow-density lipoprotein receptor-related protein 1 |LRP1	297197	79954.4	157890	891534	827360	868594	550936	59192.6	157890	520490	616030	1.42406e+06
G3GTF3	1	1	2.34673	0.0109111	2.00185	37C	31C	5'(3')-deoxyribonucleotidase, cytosolic type (Fragment) |JPT1	1.33464e+07	8.41642e+06	1.13071e+07	1.97733e+07	2.56938e+07	2.07336e+07	2.47412e+07	6.23092e+06	1.13071e+07	1.15439e+07	1.91309e+07	3.39928e+07
G3IP86	1	1	3.04301	0.0109696	2.27943	37C	31C	Replication protein A 70 kDa DNA-binding subunit |RPA1	2.56167e+06	1.76861e+06	3.02285e+06	4.5998e+06	6.46625e+06	5.69486e+06	4.74876e+06	1.30935e+06	3.02285e+06	2.68543e+06	4.81459e+06	9.33673e+06
G3H451	1	1	2.52011	0.0112793	2.22401	37C	31C	Nucleolar protein 56 |NOP56	2.19468e+06	1.36481e+06	1.9062e+06	3.31032e+06	3.93813e+06	4.9073e+06	4.06844e+06	1.01041e+06	1.9062e+06	1.93261e+06	2.93222e+06	8.04553e+06
G3HQ64	1	1	2.74963	0.0113937	6.02625	37C	31C	7-dehydrocholesterol reductase |DHCR7	304298	472792	1.26268e+06	3.46509e+06	3.55294e+06	5.27411e+06	564101	350021	1.26268e+06	2.02297e+06	2.64542e+06	8.64692e+06
G3I958	1	1	2.14896	0.0115449	2.61228	37C	31C	Protein DDI1-like 2 |DDI2	845043	545469	576432	1.28007e+06	1.59508e+06	2.26306e+06	1.56652e+06	403826	576432	747322	1.18766e+06	3.71029e+06
G3HSM8	2	1	5.21297	0.0117952	3.67992	37C	31C	Lamin-B2 |LMNB1	122973	306104	304008	1.02635e+06	899132	772215	227964	226618	304008	599196	669469	1.26605e+06
Q2MH30	2	2	4.86793	0.0118417	2.01434	37C	31C	Dihydrofolate reductase |DHFR	1.13684e+06	1.40976e+06	2.00202e+06	2.99799e+06	3.16915e+06	2.99533e+06	2.10744e+06	1.04368e+06	2.00202e+06	1.75027e+06	2.35966e+06	4.91085e+06
G3HJM4	1	1	2.53098	0.0118604	5.09885	37C	31C	Haloacid dehalogenase-like hydrolase domain-containing protein 1A |	51217.7	66820.7	189937	489177	614274	466871	94946.2	49469.3	189937	285588	457372	765436
G3IDR5	2	2	4.5178	0.0120366	3.62275	37C	31C	Telomere-associated protein RIF1 |RIF1	131712	309597	303848	737562	841054	1.1209e+06	244164	229204	303848	430599	626226	1.83772e+06
G3GY37	1	1	2.2841	0.0127866	2.09286	37C	31C	60S ribosomal protein L9 |	1.09115e+06	1.67635e+06	1.6166e+06	3.34496e+06	3.38566e+06	2.44469e+06	2.02274e+06	1.24105e+06	1.6166e+06	1.95284e+06	2.52087e+06	4.00808e+06
G3HP44	1	1	2.21275	0.0129499	1.62011	37C	31C	Kinesin-like protein KIF15 (Fragment) |KIF15	838642	899500	1.05455e+06	1.2872e+06	1.754e+06	1.48327e+06	1.55466e+06	665926	1.05455e+06	751484	1.30598e+06	2.43183e+06
G3IAU0	1	1	2.54965	0.0129886	2.99073	37C	31C	Uncharacterized protein (Fragment) |SMC4	193945	425904	349098	759183	1.1507e+06	987977	359530	315309	349098	443221	856779	1.61979e+06
G3I9S3	3	3	7.7852	0.013015	2.24231	37C	31C	60S ribosomal protein L7a |RPL7A	6.01061e+06	4.79455e+06	9.0431e+06	1.48561e+07	1.31697e+07	1.64802e+07	1.11423e+07	3.54954e+06	9.0431e+06	8.67322e+06	9.80578e+06	2.70194e+07
G3IC73	2	2	4.52118	0.0131455	1.93295	37C	31C	Chloride channel CLIC-like protein 1 |CLCC1	131344	140860	190346	274984	362694	256410	243482	104283	190346	160539	270052	420385
G3H6V7	4	4	14.6945	0.0133052	1.91665	37C	31C	Lipoprotein lipase |LPL	2.47875e+06	1.56544e+06	1.51509e+06	3.50091e+06	3.4869e+06	3.66741e+06	4.59506e+06	1.15894e+06	1.51509e+06	2.04388e+06	2.59625e+06	6.01273e+06
G3IAF9	1	1	2.35859	0.0134799	1.50336	37C	31C	Short coiled-coil protein |	1.41107e+06	1.20369e+06	1.2734e+06	1.72633e+06	2.27568e+06	1.84329e+06	2.61581e+06	891128	1.2734e+06	1.00786e+06	1.69441e+06	3.02207e+06
G3H3P1	1	1	2.46491	0.0138526	2.73923	37C	31C	RAB18 |RAB18	432722	518445	958827	1.55136e+06	1.65738e+06	2.02318e+06	802171	383820	958827	905703	1.23404e+06	3.317e+06
G3HK00	1	1	2.43795	0.013896	3.42334	37C	31C	Guanine nucleotide-binding protein subunit beta-2-like 1 |RACK1	1.48905e+06	2.65068e+06	4.40911e+06	1.02149e+07	8.93232e+06	1.01184e+07	2.76036e+06	1.96237e+06	4.40911e+06	5.96358e+06	6.65076e+06	1.65891e+07
G3H8F4	1	1	2.31592	0.0142562	1.73624	37C	31C	Dystroglycan 1|DAG1	1.29175e+06	1.92018e+06	1.45862e+06	2.65304e+06	3.04308e+06	2.41309e+06	2.39462e+06	1.42156e+06	1.45862e+06	1.54888e+06	2.26579e+06	3.95627e+06
G3I1Z7	1	1	2.49357	0.0144943	2.55007	37C	31C	Developmentally-regulated GTP-binding protein 1 |DRG1	271164	263437	441161	945037	948945	594281	502678	195030	441161	551725	706559	974326
G3GWU4	2	2	6.3536	0.014515	1.72811	37C	31C	Vesicle-associated membrane protein-associated protein B |VAPA	1.78891e+06	2.07569e+06	2.75443e+06	4.19428e+06	3.66251e+06	3.58161e+06	3.31625e+06	1.53669e+06	2.75443e+06	2.44868e+06	2.727e+06	5.87207e+06
G3H6X4	1	1	2.60487	0.0146348	1.66871	37C	31C	Splicing factor 3B subunit 5 |	1.14942e+06	1.26727e+06	1.61749e+06	2.19314e+06	1.98285e+06	2.55587e+06	2.13078e+06	938193	1.61749e+06	1.28039e+06	1.47638e+06	4.19036e+06
G3HCB0	1	1	3.11921	0.0147365	1.67905	37C	31C	PC4 and SFRS1-interacting protein |PSIP1	2.65255e+06	3.34948e+06	3.84617e+06	6.01402e+06	5.71339e+06	4.80816e+06	4.91723e+06	2.47972e+06	3.84617e+06	3.51107e+06	4.25404e+06	7.883e+06
G3I1E1	1	1	2.05512	0.0147661	2.30351	37C	31C	60S ribosomal protein L18a |	5.52703e+06	6.52801e+06	1.09273e+07	1.75183e+07	1.9462e+07	1.59598e+07	1.02459e+07	4.83287e+06	1.09273e+07	1.02274e+07	1.44909e+07	2.61662e+07
G3H1I3	1	1	2.53085	0.0148037	1.61699	37C	31C	Set1/Ash2 histone methyltransferase complex subunit ASH2 |ASH2L	2.83014e+06	2.32508e+06	2.02594e+06	3.36581e+06	4.15038e+06	4.09569e+06	5.24645e+06	1.72132e+06	2.02594e+06	1.96501e+06	3.09026e+06	6.7149e+06
G3H3Z5	1	1	2.91226	0.014914	2.4817	37C	31C	60S ribosomal protein L37a |RPL37A-PS1	552037	847870	917236	1.37106e+06	2.15413e+06	2.22527e+06	1.02335e+06	627703	917236	800444	1.60391e+06	3.64833e+06
G3HW62	1	1	2.84633	0.0150788	1.5976	37C	31C	Elongation factor Ts, mitochondrial |TSFM	883248	987335	1.10268e+06	1.35821e+06	1.52069e+06	1.8712e+06	1.63735e+06	730953	1.10268e+06	792943	1.13226e+06	3.06783e+06
G3H4I2	4	4	9.45161	0.0153429	1.81731	37C	31C	Tropomyosin alpha-1 chain-like protein |TPM4	1.36672e+07	9.90819e+06	1.34742e+07	1.84816e+07	2.24427e+07	2.64061e+07	2.53359e+07	7.33532e+06	1.34742e+07	1.07898e+07	1.67102e+07	4.32929e+07
G3IBL0	1	1	2.62713	0.0154533	2.31217	37C	31C	Protein FAM50A |	256453	283611	214654	395923	616279	732836	475406	209965	214654	231145	458864	1.20149e+06
G3I306	4	4	9.16408	0.0156377	2.16851	37C	31C	Eukaryotic translation initiation factor 4 gamma 1 |EIF4G1	1.31904e+06	2.11752e+06	2.58822e+06	4.16857e+06	4.44555e+06	4.45071e+06	2.4452e+06	1.56766e+06	2.58822e+06	2.43367e+06	3.31004e+06	7.29695e+06
G3HQ69	3	3	6.94362	0.0158142	2.17478	37C	31C	Src substrate cortactin |CTTN	1.2865e+06	903078	1.17617e+06	2.30029e+06	1.84705e+06	3.17241e+06	2.38489e+06	668575	1.17617e+06	1.34294e+06	1.37527e+06	5.20118e+06
G3HFJ1	1	1	4.11831	0.0158527	3.57013	37C	31C	Scavenger mRNA-decapping enzyme DcpS |DCPS	302549	124069	231034	539203	776307	1.03239e+06	560859	91851.7	231034	314794	578018	1.6926e+06
G3H609	2	2	4.84241	0.0159794	1.39493	37C	31C	Glutathione reductase, mitochondrial |GSR	6.55063e+06	5.37259e+06	5.45499e+06	8.15864e+06	8.78177e+06	7.30104e+06	1.21434e+07	3.97748e+06	5.45499e+06	4.76313e+06	6.53867e+06	1.19701e+07
D0UZH8	1	1	2.45934	0.016148	1.79037	37C	31C	Adenylosuccinate lyase |ADSL	3.02089e+06	2.75753e+06	3.18432e+06	5.8187e+06	4.02009e+06	6.20781e+06	5.60005e+06	2.04148e+06	3.18432e+06	3.39704e+06	2.99325e+06	1.01777e+07
G3GY95	2	2	7.51768	0.016305	1.98803	37C	31C	Eukaryotic translation initiation factor 5A-1 |EIF5A	2.68919e+07	1.77255e+07	2.67746e+07	3.86225e+07	4.76449e+07	5.56617e+07	4.98516e+07	1.31227e+07	2.67746e+07	2.25484e+07	3.54751e+07	9.12576e+07
G3HN72	1	1	2.64191	0.0164687	1.61529	37C	31C	Microtubule-actin cross-linking factor 1, isoform 4 |MACF1	6.63925e+06	6.22959e+06	7.25881e+06	9.30947e+06	9.92138e+06	1.32812e+07	1.23077e+07	4.61194e+06	7.25881e+06	5.435e+06	7.38719e+06	2.17746e+07
G3HAF4	1	1	2.31019	0.0166118	3.21576	37C	31C	Splicing factor 3B subunit 3 |SF3B3	671101	686889	1.28607e+06	2.11075e+06	2.32136e+06	4.07056e+06	1.24407e+06	508523	1.28607e+06	1.23228e+06	1.72842e+06	6.67369e+06
G3GXX4	1	1	2.78677	0.0166751	1.5977	37C	31C	Dolichyl-diphosphooligosaccharide--protein glycosyltransferase subunit 2 |RPN2	6.43425e+06	5.2934e+06	7.89711e+06	1.10364e+07	9.72664e+06	1.05914e+07	1.19277e+07	3.91886e+06	7.89711e+06	6.44322e+06	7.2422e+06	1.73647e+07
G3H5T7	1	1	2.77457	0.0166855	1.60996	37C	31C	Chromobox protein-like 1 |CBX1	1.40167e+06	1.02054e+06	1.29664e+06	2.17157e+06	1.71189e+06	2.10372e+06	2.59839e+06	755534	1.29664e+06	1.26779e+06	1.27463e+06	3.44906e+06
G3HMB2	1	1	3.16069	0.0166998	2.59179	37C	31C	Transmembrane emp24 domain-containing protein 4 |TMED4	485208	1.05183e+06	856075	2.45322e+06	1.7606e+06	1.98863e+06	899467	778703	856075	1.43222e+06	1.31089e+06	3.26037e+06
G3H8F9	1	1	5.74818	0.0168568	2.14555	37C	31C	Transforming protein RhoA |RHOA	9.88587e+06	6.74126e+06	1.0348e+07	1.56336e+07	1.7561e+07	2.46818e+07	1.83262e+07	4.99075e+06	1.0348e+07	9.12711e+06	1.30755e+07	4.04659e+07
G3GTC9	1	1	2.14132	0.0173217	1.70915	37C	31C	Phosphoacetylglucosamine mutase |PGM3	435245	468318	583013	684719	887406	968657	806847	346709	583013	399749	660739	1.58812e+06
G3H1M4	1	1	3.4622	0.0177547	15.0068	37C	31C	Eukaryotic translation initiation factor 2 subunit 1 |EIF2S1	17107.4	79009.9	140411	537279	948250	2.06399e+06	31713.4	58493.3	140411	313671	706041	3.38392e+06
G3I180	6	6	20.1386	0.0178175	1.47933	37C	31C	TRAF family member-associated NF-kappa-B activator |HMGB1	1.28527e+07	1.11978e+07	1.30504e+07	1.54505e+07	2.08065e+07	1.86275e+07	2.3826e+07	8.29005e+06	1.30504e+07	9.02023e+06	1.54919e+07	3.05399e+07
G3IM94	1	1	2.53428	0.0180733	1.68571	37C	31C	60S ribosomal protein L30 |	1.64323e+06	1.12159e+06	1.60388e+06	2.58983e+06	2.16294e+06	2.61157e+06	3.04619e+06	830342	1.60388e+06	1.51198e+06	1.61046e+06	4.28168e+06
G3HF65	1	1	2.34997	0.0182576	2.25629	37C	31C	ATP synthase subunit delta, mitochondrial |ATP5F1D	1.15619e+06	1.48603e+06	2.37539e+06	4.03774e+06	3.27616e+06	4.00731e+06	2.14332e+06	1.10015e+06	2.37539e+06	2.35729e+06	2.43934e+06	6.56999e+06
G3GTS4	1	1	2.33006	0.0185335	2.53118	37C	31C	Zinc finger protein 207 |ZNF207	506311	446501	961621	1.34966e+06	1.63175e+06	1.86436e+06	938587	330557	961621	787949	1.21496e+06	3.05662e+06
G3H283	1	1	2.23649	0.0187785	2.20622	37C	31C	Uncharacterized protein |NAA25	147172	199261	310591	480333	511829	457377	272823	147518	310591	280425	381094	749871
G3H0L9	1	1	2.52777	0.0188074	9.64551	37C	31C	Cathepsin B |CTSB	387147	68090.3	284497	1.26815e+06	1.98803e+06	3.87894e+06	717684	50409.2	284497	740362	1.48023e+06	6.35953e+06
G3GY55	1	1	2.70735	0.0188615	3.55289	37C	31C	Period circadian protein-like 1 |VAMP2	1.40221e+06	759565	2.29441e+06	3.85252e+06	5.77663e+06	6.20318e+06	2.59939e+06	562328	2.29441e+06	2.24916e+06	4.30112e+06	1.01701e+07
G3I2I9	2	2	9.68249	0.0189843	1.71836	37C	31C	60S ribosomal protein L3 |RPL3	9.07045e+06	9.88059e+06	1.42968e+07	2.08181e+07	1.80251e+07	1.82886e+07	1.68146e+07	7.31489e+06	1.42968e+07	1.21539e+07	1.3421e+07	2.99842e+07
G3HWT7	1	1	2.12468	0.0193781	2.20138	37C	31C	FYVE and coiled-coil domain-containing protein 1 |FYCO1	438890	413631	386067	609712	923425	1.19347e+06	813604	306223	386067	355958	687558	1.95669e+06
G3H6L8	1	1	3.17924	0.0193876	1.81405	37C	31C	Centrosomal protein of 170 kDa |CEP170	218389	136384	199885	367280	289887	349010	404844	100969	199885	214423	215842	572202
G3HM03	1	1	2.02954	0.0200312	1.84822	37C	31C	Synaptic vesicle membrane protein VAT-1-like |VAT1	3.67428e+06	3.8948e+06	6.10175e+06	9.28698e+06	7.60816e+06	8.37161e+06	6.81131e+06	2.88343e+06	6.10175e+06	5.42187e+06	5.66483e+06	1.37253e+07
G3H011	1	1	3.6966	0.0201667	2.19436	37C	31C	40S ribosomal protein S15a |	7.69072e+06	6.59157e+06	1.33618e+07	1.81202e+07	2.04041e+07	2.21368e+07	1.42569e+07	4.87993e+06	1.33618e+07	1.05788e+07	1.51924e+07	3.62934e+07
G3H1E5	1	1	1.95941	0.0204178	1.69502	37C	31C	Dynein light chain |	2.22721e+06	1.61301e+06	1.9843e+06	3.4735e+06	2.65126e+06	3.74791e+06	4.12875e+06	1.19416e+06	1.9843e+06	2.02788e+06	1.97406e+06	6.14471e+06
G3HHS0	1	1	3.39238	0.0204647	4.3738	37C	31C	Zinc finger CCCH domain-containing protein 15 |ZC3H15	234771	616109	1.01339e+06	2.25775e+06	3.02741e+06	2.86878e+06	435214	456123	1.01339e+06	1.31811e+06	2.25413e+06	4.70337e+06
G3H5V0	4	4	11.6794	0.0205257	2.36306	37C	31C	Importin subunit beta-1 |KPNB1	2.53889e+06	1.96143e+06	4.35956e+06	6.4709e+06	7.97916e+06	6.48642e+06	4.70654e+06	1.4521e+06	4.35956e+06	3.7778e+06	5.94107e+06	1.06345e+07
G3HRD9	1	1	2.50001	0.0205893	3.28088	37C	31C	Proteasome subunit beta |PSMB5	734439	963531	2.11876e+06	5.03327e+06	3.20991e+06	4.27907e+06	1.36149e+06	713329	2.11876e+06	2.93849e+06	2.39001e+06	7.01555e+06
G3HRP3	1	1	3.57421	0.0207313	2.20468	37C	31C	Citrate synthase |CS	1.32315e+06	1.17625e+06	1.91469e+06	3.03712e+06	4.21251e+06	2.48202e+06	2.45283e+06	870808	1.91469e+06	1.77311e+06	3.13652e+06	4.06928e+06
G3HYV1	1	1	2.35805	0.0207718	2.3966	37C	31C	Armadillo repeat-containing protein 10 |ARMC10	440246	528557	970178	1.7567e+06	1.53936e+06	1.35092e+06	816119	391306	970178	1.02558e+06	1.14616e+06	2.21483e+06
G3HRW5	1	1	2.37904	0.0209324	1.87901	37C	31C	G2/mitotic-specific cyclin-B1 |CCNB1	114809	118626	178324	208945	279125	285628	212830	87822.2	178324	121985	207829	468288
G3HAA1	1	1	2.56238	0.0210608	1.59992	37C	31C	Heterogeneous nuclear ribonucleoprotein H3 |	4.2739e+06	2.9436e+06	3.3897e+06	5.86475e+06	6.19549e+06	4.91049e+06	7.92286e+06	2.17924e+06	3.3897e+06	3.42392e+06	4.61299e+06	8.05075e+06
G3IB53	1	1	2.7286	0.0213292	7.95601	37C	31C	Golgi-associated plant pathogenesis-related protein 1 |GLIPR2	676621	129468	452569	1.68438e+06	3.17775e+06	5.15176e+06	1.2543e+06	95848.7	452569	983362	2.36607e+06	8.44633e+06
G3HEZ1	1	1	2.54203	0.0214111	3.55977	37C	31C	Eukaryotic peptide chain release factor subunit 1 |ETF1	99111.8	198391	227786	418814	531214	919879	183731	146875	227786	244510	395527	1.50814e+06
G3HCS8	1	1	2.61317	0.0218674	1.5288	37C	31C	Nucleolar protein 11 |NOL11	1.00313e+06	1.0954e+06	1.37959e+06	2.02203e+06	1.68181e+06	1.61352e+06	1.85958e+06	810958	1.37959e+06	1.18049e+06	1.25223e+06	2.64537e+06
G3HBP8	1	1	2.6286	0.0219356	1.82693	37C	31C	40S ribosomal protein S2 |RPS2	2.82589e+06	4.4262e+06	4.15566e+06	7.25371e+06	7.83749e+06	5.74991e+06	5.23857e+06	3.27684e+06	4.15566e+06	4.23482e+06	5.83558e+06	9.427e+06
G3HLH5	1	1	2.26588	0.0220326	2.30862	37C	31C	Spermatid perinuclear RNA-binding protein |STRBP	39057.4	35758.8	77945.1	121462	119266	111940	72403.6	26473.3	77945.1	70911	88801.9	183526
G3HYG9	1	1	2.24525	0.0223259	4.06376	37C	31C	Mitochondrial import inner membrane translocase subunit Tim13 |LMNB2	937895	417487	902920	1.85845e+06	2.54612e+06	4.77262e+06	1.73865e+06	309078	902920	1.08499e+06	1.89577e+06	7.82472e+06
G3I9M1	1	1	2.06598	0.0224605	4.22	37C	31C	Signal peptidase complex catalytic subunit SEC11 |SEC11A	140884	159588	593472	1.17993e+06	1.27466e+06	1.31787e+06	261168	118148	593472	688857	949074	2.16065e+06
G3HHE1	1	1	1.94697	0.0225385	1.83547	37C	31C	Transcription elongation regulator 1 |TCERG1	211034	161093	255835	443409	397880	311313	391209	119262	255835	258869	296251	510399
G3IJZ9	1	1	2.46391	0.0231788	2.45604	37C	31C	PITSLRE serine/threonine-protein kinase CDC2L1 |CDK11B	260962	288978	423483	539154	783120	1.06849e+06	483766	213939	423483	314765	583090	1.75179e+06
G3HY75	1	1	2.80637	0.0233159	1.85564	37C	31C	Serine/threonine-protein phosphatase 2A 55 kDa regulatory subunit B |PPP2R2A	619132	516271	780099	1.0993e+06	1.48126e+06	973925	1.14773e+06	382210	780099	641785	1.10291e+06	1.59675e+06
G3GXX3	2	2	5.54048	0.0234019	3.1393	37C	31C	Dolichyl-diphosphooligosaccharide--protein glycosyltransferase subunit 2 |RPN2	1.27097e+06	417541	883056	2.16282e+06	2.79968e+06	3.11041e+06	2.35609e+06	309118	883056	1.26268e+06	2.08457e+06	5.09952e+06
G3GZ90	1	1	3.06545	0.0235084	1.70996	37C	31C	Calumenin |CALU	7.2192e+06	5.48807e+06	7.35835e+06	9.12099e+06	1.35574e+07	1.16331e+07	1.33828e+07	4.06298e+06	7.35835e+06	5.32496e+06	1.00945e+07	1.90725e+07
G3I5Q9	1	1	2.4156	0.0236123	1.69435	37C	31C	Ras-related protein Rab-11B |RAB11B	4.93662e+06	7.48454e+06	7.84961e+06	1.14347e+07	1.06051e+07	1.23061e+07	9.15139e+06	5.54102e+06	7.84961e+06	6.67574e+06	7.89624e+06	2.01759e+07
G3I2F8	1	1	2.02669	0.0237736	2.39922	37C	31C	U4/U6.U5 tri-snRNP-associated protein 1 |SART1	191267	296221	461386	792530	660772	823257	354567	219301	461386	462690	491993	1.34973e+06
G3H4X0	2	2	5.45907	0.0237937	2.07895	37C	31C	LanC-like protein 1 (Fragment) |ACADL	2.48009e+06	1.82247e+06	3.83068e+06	5.35004e+06	5.48736e+06	6.0712e+06	4.59753e+06	1.34922e+06	3.83068e+06	3.12342e+06	4.08574e+06	9.95375e+06
G3HTJ2	1	1	2.36204	0.0240091	2.28233	37C	31C	Septin-7 (Fragment) |SEPTIN7	1.34241e+06	1.55375e+06	3.00279e+06	4.42373e+06	4.83114e+06	4.20847e+06	2.48852e+06	1.15029e+06	3.00279e+06	2.58263e+06	3.59714e+06	6.89979e+06
G3IKC3	2	2	4.79384	0.0240217	1.94525	37C	31C	Glutathione S-transferase Mu 6 |GSTM3	804791	960932	1.45823e+06	1.87097e+06	1.95175e+06	2.44869e+06	1.4919e+06	711405	1.45823e+06	1.0923e+06	1.45322e+06	4.01463e+06
G3I230	1	1	3.4162	0.0240589	1.75288	37C	31C	Oligoribonuclease, mitochondrial |REXO2	1.23688e+06	1.92605e+06	1.25936e+06	2.7548e+06	2.20969e+06	2.78725e+06	2.2929e+06	1.42591e+06	1.25936e+06	1.60829e+06	1.64528e+06	4.5697e+06
G3HGY8	1	1	3.27919	0.0241874	1.90323	37C	31C	Elongation factor 1-alpha |EEF1A1	9.69656e+07	9.69995e+07	1.55971e+08	1.81145e+08	2.3339e+08	2.51473e+08	1.79753e+08	7.18115e+07	1.55971e+08	1.05755e+08	1.73776e+08	4.12291e+08
G3I834	1	1	2.63775	0.0242549	4.22901	37C	31C	Cytochrome c oxidase subunit 5A, mitochondrial |COX5A	496018	232304	1.11354e+06	2.96628e+06	2.66138e+06	2.1616e+06	919507	171982	1.11354e+06	1.73176e+06	1.98159e+06	3.54394e+06
G3I5B3	1	1	2.35419	0.024547	7.02196	37C	31C	Serine/threonine-protein phosphatase 6 regulatory subunit 3 |PPP6R3	47719.5	56150.7	378213	874313	1.46295e+06	1.04791e+06	88461.3	41570	378213	510436	1.08927e+06	1.71804e+06
G3H1W2	1	1	2.12164	0.0247042	1.54972	37C	31C	PEF1 |PEF1	1.58067e+06	2.2031e+06	1.82606e+06	2.54595e+06	3.35321e+06	2.79454e+06	2.93021e+06	1.63102e+06	1.82606e+06	1.48636e+06	2.49671e+06	4.58165e+06
G3HLJ9	2	2	4.29706	0.0247123	2.01597	37C	31C	60S ribosomal protein L36a |MAP2K7	904181	777390	1.45683e+06	2.38035e+06	1.77319e+06	2.17339e+06	1.67615e+06	575524	1.45683e+06	1.38968e+06	1.32027e+06	3.56327e+06
G3H6P9	1	1	2.58043	0.0248614	2.33927	37C	31C	C-4 methylsterol oxidase |MSMO1	1.1103e+06	1.46734e+06	2.54799e+06	4.60506e+06	3.4421e+06	3.94307e+06	2.05825e+06	1.08631e+06	2.54799e+06	2.6885e+06	2.56289e+06	6.46467e+06
G3HDT6	1	1	2.44132	0.0252948	1.66338	37C	31C	Histone H2A type 1 |H2AC11	1.67371e+08	187838596	1.7817e+08	3.11631e+08	3.52765e+08	2.22819e+08	3.10268e+08	1.39062e+08	1.7817e+08	1.81935e+08	2.62659e+08	3.65313e+08
G3GTB7	1	1	2.14625	0.0253105	2.58183	37C	31C	Heterogeneous nuclear ribonucleoprotein Q |SYNCRIP	385273	309215	318826	530255	837973	1.24797e+06	714211	228921	318826	309570	623932	2.04606e+06
G3GYJ5	1	1	3.09314	0.0254616	1.69948	37C	31C	Cytoskeleton-associated protein 5 |CKAP5	5.44132e+06	3.23621e+06	4.76943e+06	7.69916e+06	7.17677e+06	7.9769e+06	1.0087e+07	2.39586e+06	4.76943e+06	4.49488e+06	5.34363e+06	1.30781e+07
G3II69	1	1	3.11375	0.0258443	1.62063	37C	31C	DNA damage-binding protein 1 |DDB1	2494719	2.05583e+06	3.11526e+06	4.12288e+06	4.69325e+06	3.60727e+06	4.62465e+06	1.52199e+06	3.11526e+06	2.40699e+06	3.49447e+06	5.91413e+06
G3H942	2	2	4.94794	0.025956	1.53869	37C	31C	Histone deacetylase |HDAC1	5.3318e+06	4.88274e+06	4.84735e+06	6.35852e+06	9.48608e+06	7.33103e+06	9.88397e+06	3.61483e+06	4.84735e+06	3.71219e+06	7.06308e+06	1.20192e+07
G3I310	2	2	4.35454	0.0262354	1.61081	37C	31C	26S proteasome non-ATPase regulatory subunit 2 |PSMD2	2.15953e+06	2.53739e+06	3.36935e+06	3.86991e+06	4.40018e+06	4.7231e+06	4.00329e+06	1.8785e+06	3.36935e+06	2.2593e+06	3.27625e+06	7.74354e+06
G3I0M2	1	1	2.62763	0.0262716	3.08019	37C	31C	Platelet-activating factor acetylhydrolase IB subunit gamma |PAFAH1B3	282449	625528	735889	1.79271e+06	2.09066e+06	1.18005e+06	523597	463096	735889	1.04661e+06	1.55665e+06	1.93469e+06
G3I775	1	1	3.20389	0.0264025	1.76028	37C	31C	UPF0195 protein FAM96B |	1.68243e+06	1.26184e+06	1.37377e+06	2.29353e+06	2.06316e+06	3.24427e+06	3.11886e+06	934179	1.37377e+06	1.33899e+06	1.53617e+06	5.31898e+06
G3H229	3	3	11.3759	0.0271972	1.66565	37C	31C	GMP synthase [glutamine-hydrolyzing] |GMPS	1.27874e+06	1.02394e+06	1.38572e+06	1.68046e+06	1.95103e+06	2.51209e+06	2.37049e+06	758049	1.38572e+06	981077	1.45268e+06	4.11858e+06
G3HQL6	2	2	5.78025	0.0272735	1.59965	37C	31C	Thioredoxin reductase 1, cytoplasmic |TXNRD1	4.91923e+06	4.31768e+06	6.52904e+06	7.25957e+06	8.93195e+06	9.02848e+06	9.11915e+06	3.1965e+06	6.52904e+06	4.23824e+06	6.65049e+06	1.48022e+07
G3HDT0	1	1	2.42062	0.0273093	2.69872	37C	31C	Histone H2B |H2B1_PONAB	131154	383912	229174	673020	586519	748956	243130	284221	229174	392918	436706	1.22792e+06
G3HNJ6	1	1	2.81387	0.0274387	2.02665	37C	31C	60S ribosomal protein L5 |RPL5	3.43034e+06	4.78443e+06	7.30611e+06	1.09964e+07	9.7367e+06	1.07223e+07	6.35909e+06	3.54205e+06	7.30611e+06	6.41986e+06	7.24968e+06	1.75792e+07
G3HQP8	1	1	2.12677	0.0275693	1.99199	37C	31C	Tubulin beta chain |TBB7_CHICK	1.77199e+07	1.68597e+07	2.52747e+07	2.91534e+07	4.98405e+07	4.02355e+07	3.28488e+07	1.24817e+07	2.52747e+07	1.70201e+07	3.71099e+07	6.59663e+07
G3HLY0	1	1	2.75547	0.0276568	1.88295	37C	31C	Tubulin gamma chain |TUBG1	803036	1.50317e+06	972469	2.30855e+06	1.85483e+06	2.0102e+06	1.48865e+06	1.11284e+06	972469	1.34777e+06	1.38106e+06	3.29573e+06
G3GY25	1	1	2.6205	0.0279139	3.31851	37C	31C	Nuclear pore complex protein |NUP107	56675.1	115419	225209	464710	443379	410366	105063	85448	225209	271304	330128	672796
G3GR95	1	1	2.32539	0.028037	3.55913	37C	31C	La-related protein 4B |LARP4B	83389.3	180397	212449	689754	681836	323393	154585	133553	212449	402688	507676	530203
G3HV67	1	1	4.03602	0.0283574	1.73902	37C	31C	Histone H3.3 |	1.19413e+07	1.82503e+07	1.72571e+07	2.93599e+07	3.08435e+07	2.2311e+07	2.21365e+07	1.35113e+07	1.72571e+07	1.71407e+07	2.29652e+07	3.6579e+07
G3HEV1	1	1	2.66782	0.0283654	1.77451	37C	31C	Protein FAM98A |FAM98A	1.46302e+06	1.12747e+06	1.84638e+06	2.13845e+06	2.97078e+06	2.76406e+06	2.71211e+06	834702	1.84638e+06	1.24846e+06	2.21196e+06	4.53169e+06
G3H0A7	1	1	2.29402	0.0284939	1.73204	37C	31C	Eukaryotic translation initiation factor 3 subunit H (Fragment) |EIF3H	1.78582e+06	1.37731e+06	1.31055e+06	2.36783e+06	2.11619e+06	3.26456e+06	3.31051e+06	1.01966e+06	1.31055e+06	1.38237e+06	1.57566e+06	5.35226e+06
G3HEQ2	1	1	2.80813	0.0287207	2.59418	37C	31C	Putative tRNA (Uracil-5-)-methyltransferase-like isoform 1 |TRMT2A	286206	720397	719919	1.53316e+06	1.55554e+06	1.39022e+06	530563	533331	719919	895078	1.15821e+06	2.27926e+06
G3H1B2	1	1	2.32344	0.0289009	5.41429	37C	31C	Alpha-aminoadipic semialdehyde dehydrogenase |ALDH7A1	46358.3	105521	329251	608406	1.03606e+06	960514	85937.9	78119.9	329251	355196	771419	1.57477e+06
G3HDR3	2	2	7.65588	0.0293246	1.31459	37C	31C	T-complex protein 1 subunit delta |CCT4	1.17078e+07	1.10051e+07	1.30111e+07	1.38891e+07	1.56451e+07	1.74284e+07	2.17037e+07	8.14739e+06	1.30111e+07	8.10866e+06	1.16489e+07	2.85739e+07
G3GUS2	2	2	5.48064	0.0293313	2.43989	37C	31C	ADP-ribosylation factor 4 |ARF4	1.3572e+06	2.41136e+06	3.50429e+06	6.87391e+06	5.69503e+06	5.17603e+06	2.51595e+06	1.7852e+06	3.50429e+06	4.01309e+06	4.24037e+06	8.48612e+06
G3HKN2	1	1	2.98674	0.0296668	2.94907	37C	31C	Transformer-2 protein-like beta |TRA2A	299065	873964	617193	1.44179e+06	2.29824e+06	1.53946e+06	554400	647021	617193	841739	1.71121e+06	2.52394e+06
G3H627	1	1	2.33948	0.0297343	4.38799	37C	31C	Serine/threonine-protein phosphatase (Fragment) |PPP2CB	507700	155521	618084	1.17885e+06	2.38323e+06	2.06028e+06	941163	115137	618084	688227	1.77449e+06	3.37784e+06
G3HMB9	1	1	1.95349	0.0297591	1.81308	37C	31C	Histone H2A |H2AFV	1.64006e+08	1.21049e+08	1.9108e+08	2.89928e+08	227544404	3.458e+08	3.0403e+08	8.96162e+07	1.9108e+08	1.69264e+08	1.69423e+08	566940548
G3H7Y0	1	1	2.23041	0.029857	2.06959	37C	31C	Coatomer subunit alpha |COPA	312909	360504	616227	1.03696e+06	903604	728475	580065	266892	616227	605389	672799	1.19434e+06
G3GY17	3	3	7.76395	0.0303338	1.33446	37C	31C	Cullin-associated NEDD8-dissociated protein 1 |CAND1	2.77561e+06	3.01919e+06	3.02164e+06	3.47867e+06	3.72614e+06	4.56036e+06	5.14535e+06	2.23519e+06	3.02164e+06	2.0309e+06	2.77439e+06	7.47673e+06
G3HHL3	1	1	2.57097	0.0311148	1.58088	37C	31C	Eukaryotic translation initiation factor 5B |EIF5B	1.24983e+06	1.68217e+06	1.66317e+06	2.90601e+06	2.06579e+06	2.29259e+06	2.31691e+06	1.24536e+06	1.66317e+06	1.69657e+06	1.53813e+06	3.75871e+06
G3HVN3	1	1	2.14298	0.0313744	2.13802	37C	31C	RAF proto-oncogene serine/threonine-protein kinase |RAF1	236170	161499	227947	329379	385818	622382	437807	119562	227947	192296	287270	1.0204e+06
G3HGF9	1	1	3.10328	0.0318838	1.71337	37C	31C	Protein transport protein SEC23 |SEC23A	2.59224e+06	2.67684e+06	2.2812e+06	3.60677e+06	3.62342e+06	5.70622e+06	4.80543e+06	1.98174e+06	2.2812e+06	2.10568e+06	2.6979e+06	9.35537e+06
G3H4D2	1	1	2.06958	0.0322328	1.78264	37C	31C	Glycosyltransferase 25 family member 1 |COLGALT1	1.81282e+06	1.7502e+06	1.88863e+06	3.02092e+06	2.40121e+06	4.2962e+06	3.36056e+06	1.29572e+06	1.88863e+06	1.76365e+06	1.78788e+06	7.04364e+06
G3I542	1	1	2.54397	0.0324333	1.63325	37C	31C	ATPase family AAA domain-containing protein 1 |ATAD1	878483	888570	1.39093e+06	1.85295e+06	1.56322e+06	1.74162e+06	1.62851e+06	657834	1.39093e+06	1.08178e+06	1.16393e+06	2.85539e+06
G3HY03	1	1	5.27454	0.0325455	2.06264	37C	31C	D-dopachrome decarboxylase |DDT	5.06297e+06	5.7422e+06	4.08183e+06	9.32819e+06	7.28485e+06	1.40934e+07	9.38562e+06	4.25112e+06	4.08183e+06	5.44593e+06	5.4241e+06	2.31062e+07
G3ILJ8	1	1	2.24376	0.0325718	1.81338	37C	31C	Actin-related protein 2 |ACTR2	1.0578e+06	896240	1.63497e+06	2.40783e+06	1.87302e+06	2.22737e+06	1.96092e+06	663512	1.63497e+06	1.40573e+06	1.3946e+06	3.65179e+06
G3H5W0	1	1	2.90965	0.0332609	1.67191	37C	31C	Proteasome subunit beta |PSMB3	4.66387e+06	4.30752e+06	7.04588e+06	7.76185e+06	9.29651e+06	9.72098e+06	8.64577e+06	3.18898e+06	7.04588e+06	4.53148e+06	6.92193e+06	1.59376e+07
G3I877	1	1	2.31858	0.0333234	2.35106	37C	31C	Stress-induced-phosphoprotein 1 |STIP1	4.15151e+06	2.26138e+06	3.01209e+06	4.95598e+06	7.33024e+06	9.87248e+06	7.69597e+06	1.67416e+06	3.01209e+06	2.89337e+06	5.4579e+06	1.6186e+07
G3HLV6	1	1	2.44689	0.033379	2.39292	37C	31C	ATP-citrate synthase |ACLY	386119	580617	748270	1.78824e+06	1.39713e+06	918501	715778	429847	748270	1.044e+06	1.04026e+06	1.50588e+06
G3I7M2	2	2	5.96025	0.0335627	6.08751	37C	31C	Elongation factor Tu |TUFM	144943	248478	1.61032e+06	3.31418e+06	4.21764e+06	4.66599e+06	268693	183955	1.61032e+06	1.93486e+06	3.14034e+06	7.6499e+06
G3IAQ6	1	1	2.30167	0.0336747	1.87594	37C	31C	Fanconi anemia group I protein-like |FANCI	85849.5	66037.3	96249.4	204833	140625	120030	159146	48889.3	96249.4	119585	104705	196789
G3HC12	1	1	1.90644	0.0340423	1.59309	37C	31C	Transcriptional repressor p66-beta |GATAD2B	930405	643563	651472	1.22647e+06	989621	1.32923e+06	1.72476e+06	476448	651472	716032	736845	2.17928e+06
G3GUP7	1	1	2.32081	0.0340885	1.70069	37C	31C	Ubiquitin carboxyl-terminal hydrolase |USP5	1.86845e+06	1.83892e+06	2.77618e+06	4.47223e+06	3.21833e+06	3.33597e+06	3.46368e+06	1.3614e+06	2.77618e+06	2.61095e+06	2.39628e+06	5.46932e+06
G3H9Z4	1	1	2.02207	0.0344589	1.77342	37C	31C	Serine-threonine kinase receptor-associated protein |STRAP	1.20644e+06	1.71337e+06	2.25238e+06	2.71995e+06	3.35508e+06	3.09743e+06	2.23648e+06	1.26845e+06	2.25238e+06	1.58795e+06	2.4981e+06	5.07825e+06
G3IA94	1	1	2.2514	0.0347181	2.53059	37C	31C	MYL12B |MYL12B	481013	326957	586211	704904	1.46294e+06	1.36026e+06	891691	242055	586211	411533	1.08926e+06	2.23015e+06
G3I2Y1	3	3	6.84357	0.0353747	1.5971	37C	31C	Aspartate aminotransferase |GOT2	4.79526e+06	3.05942e+06	4.25788e+06	5.60691e+06	6.48814e+06	7.24993e+06	8.88935e+06	2.26498e+06	4.25788e+06	3.27339e+06	4.83089e+06	1.18863e+07
G3H125	1	1	2.70513	0.0354343	2.55844	37C	31C	Neutral amino acid transporter A |SLC1A4	201958	179666	323660	734461	358013	711949	374385	133012	323660	428789	266567	1.16724e+06
G3HMX7	1	1	2.62037	0.0358702	1.60286	37C	31C	Polyadenylate-binding protein-interacting protein 1 |PAIP1	1.14446e+06	701842	903086	1.66715e+06	1.40934e+06	1.33041e+06	2.12158e+06	519594	903086	973307	1.04935e+06	2.1812e+06
G3IK13	1	1	3.08564	0.0358862	1.78663	37C	31C	Eukaryotic translation initiation factor 3 subunit C |EIF3C	587993	678891	596522	784578	1.41686e+06	1.12779e+06	1.09001e+06	502603	596522	458047	1.05496e+06	1.84901e+06
G3GUI3	3	3	8.93353	0.0363651	1.3825	37C	31C	Peptidylprolyl isomerase |FKBP4	2.44677e+06	2.31483e+06	2.63907e+06	3.40943e+06	2.85603e+06	3.96596e+06	4.53576e+06	1.71373e+06	2.63907e+06	1.99047e+06	2.12652e+06	6.5022e+06
G3H559	1	1	2.12701	0.0365264	1.93521	37C	31C	Alpha-mannosidase |MAN2A1	914524	660720	887751	1.46311e+06	1.16131e+06	2.14199e+06	1.69532e+06	489150	887751	854182	864676	3.5118e+06
G3I595	1	1	2.58172	0.0366241	1.9831	37C	31C	Histidyl-tRNA synthetase, cytoplasmic |HARS	456538	362440	641155	952007	725020	1.21857e+06	846320	268325	641155	555795	539830	1.99785e+06
G3GV47	1	1	3.33923	0.0366574	2.59339	37C	31C	Leucine-rich PPR motif-containing protein, mitochondrial |LRPPRC	513742	1.59249e+06	927269	2.96952e+06	2.17976e+06	2.71778e+06	952364	1.17897e+06	927269	1.73364e+06	1.62299e+06	4.45582e+06
G3I1H0	1	1	3.1637	0.0366722	2.57327	37C	31C	DNA helicase |MCM3	2.25186e+06	1.416e+06	3.2735e+06	3.92836e+06	6.2943e+06	7.63929e+06	4.17445e+06	1.0483e+06	3.2735e+06	2.29343e+06	4.68656e+06	1.25246e+07
G3I4H5	1	1	2.54674	0.036684	1.51012	37C	31C	Serine/threonine-protein phosphatase |PPP4C	1.0072e+06	994818	1.26059e+06	1.50835e+06	1.41506e+06	2.00352e+06	1.86712e+06	736492	1.26059e+06	880598	1.05362e+06	3.28478e+06
G3HSW2	1	1	2.25963	0.0377459	1.73206	37C	31C	Uncharacterized protein |NAA10	1.22074e+06	1.57265e+06	1.06547e+06	1.73308e+06	2.17047e+06	2.78024e+06	2.26298e+06	1.16428e+06	1.06547e+06	1.0118e+06	1.61607e+06	4.55821e+06
G3H2E2	1	1	2.44628	0.0382027	1.71029	37C	31C	HNRNPAB |HNRNPAB	849406	1.15275e+06	780477	2.00489e+06	1.4493e+06	1.3049e+06	1.57461e+06	853410	780477	1.17048e+06	1.07911e+06	2.13939e+06
G3H0F1	1	1	2.42862	0.0382239	2.97489	37C	31C	Alpha-mannosidase 2C1 |MAN2C1	779288	353062	1.23258e+06	1.76153e+06	2.41074e+06	2.86313e+06	1.44463e+06	261382	1.23258e+06	1.02841e+06	1.79498e+06	4.69411e+06
G3H761	1	1	2.1421	0.0387165	2.13834	37C	31C	Tetratricopeptide repeat protein 37 |TTC37	28748.2	62538.7	33329.8	74650	110143	81679.9	53292.8	46299.2	33329.8	43581.7	82009.8	133914
G3GZX7	1	1	2.32129	0.0387654	1.7298	37C	31C	Phosphatidylinositol 4-kinase type 2-alpha (Fragment) |PI4K2A	78764.2	119787	134588	187578	224604	164081	146011	88681.6	134588	109511	167234	269011
G3HT77	1	1	3.15245	0.0388007	1.56245	37C	31C	Cytoplasmic FMR1-interacting protein |CYFIP1	1.08611e+06	1.5338e+06	1.30256e+06	1.72426e+06	1.9246e+06	2.4798e+06	2.01341e+06	1.13552e+06	1.30256e+06	1.00665e+06	1.433e+06	4.06563e+06
G3HFN7	1	1	2.41404	0.0388158	1.52996	37C	31C	Pyridoxal-dependent decarboxylase domain-containing protein 1 |PDXDC1	128324	138387	125086	214200	151713	233523	237884	102452	125086	125053	112961	382862
G3HP15	1	1	2.7008	0.0389354	1.58089	37C	31C	Cytochrome b-c1 complex subunit 9 |	4.76862e+06	2.87434e+06	4.39859e+06	6.04558e+06	6.4513e+06	6.53954e+06	8.83996e+06	2.12795e+06	4.39859e+06	3.5295e+06	4.80346e+06	1.07216e+07
G3HFY3	1	1	3.15118	0.0390382	2.1063	37C	31C	Mitogen-activated protein kinase 1 |MAPK1	3.09865e+06	3.71206e+06	5.73189e+06	6.19457e+06	9.28768e+06	1.09362e+07	5.74422e+06	2.74815e+06	5.73189e+06	3.61647e+06	6.91535e+06	1.793e+07
G3GYM0	1	1	5.1165	0.0390462	1.83886	37C	31C	Nuclear pore complex protein Nup160 |NUP160	563501	687724	866213	1.33036e+06	1.61442e+06	948891	1.04461e+06	509142	866213	776681	1.20205e+06	1.55571e+06
G3I0D8	1	1	2.68258	0.0392859	2.48327	37C	31C	NADH-cytochrome b5 reductase |CYB5R3	440817	1.15415e+06	869246	1.78383e+06	2.65299e+06	1.68248e+06	817177	854449	869246	1.04143e+06	1.97534e+06	2.75843e+06
G3HXT4	1	1	2.2067	0.0393646	1.52105	37C	31C	Protein kinase C and casein kinase substrate in neurons protein 2 |	3.05841e+06	4.30888e+06	4.21621e+06	4.90419e+06	6.32265e+06	6.39224e+06	5.66962e+06	3.18999e+06	4.21621e+06	2.86314e+06	4.70767e+06	1.04801e+07
G3HAF8	1	1	2.26059	0.0403567	3.2767	37C	31C	Protein VAC14-like |VAC14	21653.9	12208.5	56001.8	105971	111550	76936.8	40141.6	9038.29	56001.8	61867.4	83057.1	126138
G3HN77	1	1	2.51156	0.0404127	1.62519	37C	31C	Polyadenylate-binding protein 4 |PABPC1	9.59677e+06	1.26971e+07	1.44537e+07	1.60988e+07	2.01188e+07	2.35043e+07	1.77903e+07	9.40006e+06	1.44537e+07	9.39868e+06	1.49799e+07	3.85353e+07
G3H7F1	1	1	2.63389	0.0406117	7.3496	37C	31C	Nuclear cap-binding protein subunit 1 |NCBP1	2512.91	12042.5	55781.6	166584	183117	167248	4658.37	8915.42	55781.6	97254	136344	274204
G3IB49	1	1	2.10598	0.0413409	1.82023	37C	31C	Protein FAM128 |MZT2	137036	89586.1	160222	275626	241285	187234	254034	66323.2	160222	160914	179654	306970
C0SSX9	1	1	2.68544	0.0415747	1.50706	37C	31C	ILK |ILK	345544	273967	436139	536830	480644	573454	640561	202826	436139	313409	357874	940179
G3HP76	2	2	5.42414	0.0422411	1.6105	37C	31C	3-hydroxy-3-methylglutaryl coenzyme A synthase |HMGCS2	1.47393e+07	1.04081e+07	1.77092e+07	2.3553e+07	2.51883e+07	2.02795e+07	2.73234e+07	7.70543e+06	1.77092e+07	1.37506e+07	1.87545e+07	3.32483e+07
G3GYX2	1	1	2.07047	0.0423491	1.7071	37C	31C	Nucleolar protein 58 |NOP58	1.35413e+06	1.0946e+06	2.00073e+06	2.30816e+06	2.90725e+06	2.38024e+06	2.51025e+06	810365	2.00073e+06	1.34754e+06	2.16466e+06	3.90242e+06
G3IBQ9	1	1	2.17874	0.0425354	1.99519	37C	31C	Phenylalanyl-tRNA synthetase beta chain |FARSB	102391	77680.2	89503.6	155202	127182	255470	189810	57508.9	89503.6	90609.3	94696.4	418843
G3GYC6	1	1	2.53768	0.0435332	2.40765	37C	31C	Profilin-1 |PFN1	496921	798087	1.38045e+06	2.54363e+06	2.27961e+06	1.61833e+06	921181	590847	1.38045e+06	1.485e+06	1.69733e+06	2.65325e+06
G3I784	1	1	3.06105	0.0436333	2.13759	37C	31C	Enolase-phosphatase E1 |	823188	1.95153e+06	1.33142e+06	2.32959e+06	3.52255e+06	2.92507e+06	1.52601e+06	1.44477e+06	1.33142e+06	1.36005e+06	2.6228e+06	4.79566e+06
G3H7U2	2	2	8.88637	0.0438446	1.75855	37C	31C	Structural maintenance of chromosomes protein |SMC1A	2.35207e+06	2.02238e+06	2.74486e+06	3.28541e+06	3.61734e+06	5.61692e+06	4.36021e+06	1.49722e+06	2.74486e+06	1.91807e+06	2.69337e+06	9.20896e+06
G3HGU3	1	1	3.22594	0.0440136	2.35728	37C	31C	Disabled-like 2 |DAB2	281646	459387	629124	721959	1.3722e+06	1.13568e+06	522108	340098	629124	421490	1.0217e+06	1.86195e+06
G3GZ89	3	3	7.1936	0.0441707	1.3935	37C	31C	Inosine-5'-monophosphate dehydrogenase |	1.06715e+07	8.42462e+06	9.27473e+06	1.09711e+07	1.37567e+07	1.4807e+07	1.97826e+07	6.23699e+06	9.27473e+06	6.40507e+06	1.02429e+07	24276120
G3HJT6	1	1	3.01692	0.0443193	1.7986	37C	31C	60S ribosomal protein L32 |RPL32	4.11004e+06	5.13205e+06	7.38137e+06	1.15507e+07	7.78844e+06	1.05599e+07	7.6191e+06	3.7994e+06	7.38137e+06	6.74345e+06	5.79906e+06	1.73129e+07
G3I4I8	1	1	2.11377	0.045022	2.13241	37C	31C	CDP-diacylglycerol--inositol 3-phosphatidyltransferase |CDIPT	61507.3	98488.5	161251	197499	235243	252286	114021	72913.9	161251	115302	175156	413624
G3HTF7	1	1	2.22334	0.0453635	1.6501	37C	31C	Myosin-Ic |MYO1C	4.08296e+06	2.72471e+06	3.36055e+06	4.29977e+06	5.86146e+06	6.61737e+06	7.56891e+06	2.01718e+06	3.36055e+06	2.51027e+06	4.36428e+06	1.08492e+07
G3I2X8	1	1	2.2239	0.0458183	2.00189	37C	31C	CCR4-NOT transcription complex subunit 1 |CNOT1	219886	215267	263108	335050	382397	680397	407619	159369	263108	195607	284723	1.11551e+06
G3GU61	1	1	1.97907	0.0458357	1.66772	37C	31C	Serine/threonine-protein kinase TAO3 |TAOK3	683388	383002	636353	868443	942524	1.02874e+06	1.26685e+06	283548	636353	507009	701778	1.68662e+06
G3HD97	1	1	2.4925	0.0459098	9.07391	37C	31C	Thioredoxin domain-containing protein 5 |TXNDC5	6759.17	20866.7	406791	1.41671e+06	1.5122e+06	1.01294e+06	12530	15448.2	406791	827095	1.12595e+06	1.66072e+06
Q3HR12	1	1	3.11853	0.0460226	1.56862	37C	31C	Guanine nucleotide binding protein alpha inhibiting 3 |GNAI3	1.51621e+06	1.65838e+06	2.23087e+06	3.17923e+06	3.04114e+06	2.25877e+06	2.81071e+06	1.22775e+06	2.23087e+06	1.85608e+06	2.26435e+06	3.70326e+06
G3I3B5	1	1	2.08912	0.0462697	53.4198	37C	31C	Rho-related GTP-binding protein RhoG |RHOG	7277.15	0	0	65340.4	117711	205693	13490.2	0	0	38146.6	87644.3	337234
G3HDY7	1	1	3.58686	0.0469931	1.70501	37C	31C	60S acidic ribosomal protein P0 |RPLP0	9.57688e+06	8.55985e+06	1.43797e+07	1.60399e+07	2.2752e+07	1.66488e+07	1.77534e+07	6.3371e+06	1.43797e+07	9.36432e+06	1.69405e+07	2.72958e+07
G3HJK8	1	1	3.12272	0.0472126	2.53761	37C	31C	MICOS complex subunit MIC60 |IMMT	608210	239451	720087	1.51268e+06	1.41824e+06	1.04741e+06	1.12749e+06	177272	720087	883126	1.05599e+06	1.71723e+06
G3H6D0	1	1	2.87882	0.0472272	2.05404	37C	31C	Ribonucleoprotein PTB-binding 1 |RAVER1	150534	388129	259441	592371	547217	499745	279057	287343	259441	345834	407443	819334
G3I881	1	1	2.62732	0.0475114	2.80543	37C	31C	Peptidylprolyl isomerase |FKBP2	229044	613519	228176	1.3189e+06	1.04186e+06	643122	424597	454206	228176	769992	775738	1.0544e+06
G3I717	1	1	2.07336	0.0477038	2.18164	37C	31C	TBC1 domain family member 17 |TBC1D17	290275	132879	144875	387627	316296	535313	538106	98374.1	144875	226302	235505	877648
G3I5F4	1	1	2.03783	0.0486106	2.03179	37C	31C	Protein canopy-like 4 |	47012.6	81809.5	80496.7	175614	151931	97746.3	87151	60565.9	80496.7	102526	113124	160255
G3I132	1	1	4.06858	0.0489728	1.62656	37C	31C	Acetoacetyl-CoA synthetase |AACS	2.0154e+06	2.20019e+06	2.87176e+06	3.40612e+06	3.19998e+06	4.92189e+06	3.7361e+06	1.62887e+06	2.87176e+06	1.98854e+06	2.38262e+06	8.06946e+06
G3H7T9	1	1	2.50446	0.0492166	1.97551	37C	31C	E3 ubiquitin-protein ligase HUWE1 (Fragment) |HUWE1	801463	596926	1.36498e+06	1.54424e+06	1.74446e+06	2.17038e+06	1.48573e+06	441922	1.36498e+06	901546	1.29888e+06	3.55834e+06
G3IJB9	1	1	2.91947	0.0494546	3.00591	37C	31C	UDP-N-acetylhexosamine pyrophosphorylase-like protein 1 |UAP1L1	115203	278323	362269	1.03133e+06	470830	769692	213561	206050	362269	602106	350567	1.26191e+06
G3HZE9	1	1	2.08419	0.0495306	4.80212	37C	31C	Valyl-tRNA synthetase |VARS	38303.9	110843	513324	1.1226e+06	1.00119e+06	1.05748e+06	71007	82060.2	513324	655389	745457	1.73374e+06
G3GUT3	1	1	2.87304	0.0495409	1.74886	37C	31C	Ras GTPase-activating protein-binding protein 1 |G3BP1	3.18183e+06	2.38633e+06	3.39111e+06	3.90728e+06	4.92099e+06	6.84025e+06	5.8984e+06	1.76667e+06	3.39111e+06	2.28113e+06	3.66403e+06	1.12146e+07
G3GVL9	1	1	4.20273	0.0496537	1.64189	37C	31C	60S ribosomal protein L30 |RPL30	2.97694e+06	3.00321e+06	4.91042e+06	6.96709e+06	5.24437e+06	5.66959e+06	5.51858e+06	2.22336e+06	4.91042e+06	4.06748e+06	3.90482e+06	9.29531e+06
G3IAB9	2	2	4.78138	0.0497884	1.13548	37C	31C	Eukaryotic translation initiation factor 4E |EIF4E	1.03442e+07	9.30217e+06	9.0448e+06	1.04099e+07	1.11706e+07	1.09977e+07	1.91759e+07	6.88666e+06	9.0448e+06	6.07747e+06	8.31732e+06	1.80308e+07
G3H6K1	2	2	4.37636	0.0520491	1.17626	37C	31C	Heterogeneous nuclear ribonucleoprotein G |	5.34937e+06	5.93294e+06	5.71553e+06	7.24083e+06	6.08329e+06	6.66981e+06	9.91653e+06	4.39232e+06	5.71553e+06	4.2273e+06	4.52945e+06	1.09352e+07
G3I8R9	8	8	24.1299	0.0544573	1.41151	37C	31C	endoplasmic reticulum chaperone BiP precursor |GRP78	7.28731e+07	5.22127e+07	5.81417e+07	7.81256e+07	7.93719e+07	1.0113e+08	1.3509e+08	3.86546e+07	5.81417e+07	4.56108e+07	5.90982e+07	1.65803e+08
G3H2C6	2	2	5.10182	0.0602584	1.31392	37C	31C	Voltage-dependent anion-selective channel protein 1 |KCT2	8.60149e+06	6.85369e+06	8.33164e+06	8.87958e+06	1.11123e+07	1.12621e+07	1.59452e+07	5.07398e+06	8.33164e+06	5.18402e+06	8.27393e+06	1.84643e+07
G3IIT5	4	4	15.5736	0.0673714	1.22102	37C	31C	Nucleosome assembly protein 1-like 4 |	1.7511e+07	1.67161e+07	1.65461e+07	2.23365e+07	1.76546e+07	2.20042e+07	3.24616e+07	1.23754e+07	1.65461e+07	1.30404e+07	1.31451e+07	3.60759e+07
G3I3G8	2	2	5.27579	0.0783576	1.24431	37C	31C	Transaldolase |TALDO1	2.90828e+06	2.67014e+06	2.93691e+06	3.73944e+06	3.89339e+06	2.96287e+06	5.39131e+06	1.97678e+06	2.93691e+06	2.18313e+06	2.89891e+06	4.85764e+06
G3HJ89	4	4	9.2267	0.0802275	1.29969	37C	31C	Clathrin heavy chain |CLTC	8.68551e+06	7.44744e+06	1.04483e+07	1.05028e+07	1.2879e+07	1.11655e+07	1.6101e+07	5513551	1.04483e+07	6.13168e+06	9.58933e+06	1.83059e+07
G3IHY5	3	3	9.44191	0.0885747	1.2248	37C	31C	6-phosphogluconate dehydrogenase, decarboxylating |PGD	2.33836e+07	1.90013e+07	2.11281e+07	2.61792e+07	2.28276e+07	2.87841e+07	4.33479e+07	1.40672e+07	2.11281e+07	1.52838e+07	1.69968e+07	4.71916e+07
G3IEG9	3	3	7.70501	0.0912927	1.49434	37C	31C	Heterogeneous nuclear ribonucleoprotein A3 |	2.45029e+06	3.54929e+06	3.79474e+06	5.76188e+06	3.80916e+06	5.06504e+06	4.5423e+06	2.62764e+06	3.79474e+06	3.36387e+06	2.8362e+06	8.30415e+06
G3I388	2	2	4.36573	0.0946104	1.20076	37C	31C	28 kDa heat-and acid-stable phosphoprotein |PDAP1	3.91236e+06	4.43367e+06	4.56466e+06	5.89105e+06	4.79811e+06	4.81354e+06	7.25265e+06	3.28237e+06	4.56466e+06	3.43928e+06	3.57255e+06	7.89181e+06
G3HIP2	2	2	5.49296	0.0953553	1.45026	37C	31C	heterogeneous nuclear ribonucleoprotein R isoform X2|HNRNPR	1.99903e+06	3.75813e+06	2.51638e+06	3.7994e+06	4.01476e+06	4.18464e+06	3.70575e+06	2.78226e+06	2.51638e+06	2.21814e+06	2.98928e+06	6.86073e+06
G3II47	4	4	11.6954	0.125816	1.15767	37C	31C	Aconitate hydratase, mitochondrial |ACO2	8.89095e+06	7.88418e+06	8.00956e+06	9.93942e+06	8.39531e+06	1.03577e+07	1.64818e+07	5.83689e+06	8.00956e+06	5.80277e+06	6.25092e+06	1.69814e+07
G3I1P6	6	6	33.3456	0.139915	1.13238	37C	31C	Nucleosome-binding protein 1 |HMGN5	2.75316e+07	2.43204e+07	2.57861e+07	2.61605e+07	3.03143e+07	3.14411e+07	5.10374e+07	1.80051e+07	2.57861e+07	1.52728e+07	2.25712e+07	5.15478e+07
G3HC01	2	2	5.34734	0.146476	1.16767	37C	31C	Tropomyosin alpha-3 chain |TPM3	1.16094e+07	1.16371e+07	1.22904e+07	1.3581e+07	1.20257e+07	1.58886e+07	2.15212e+07	8.61531e+06	1.22904e+07	7.92876e+06	8.95403e+06	2.60494e+07
G3I3A8	5	5	12.9972	0.149453	1.489	37C	31C	Nuclear mitotic apparatus protein 1 |NUMA1	1.23781e+06	852451	801140	1.05398e+06	1.35422e+06	1.8971e+06	2.29463e+06	631094	801140	615327	1.00831e+06	3.11031e+06
G3HCK7	3	3	7.18953	0.150112	1.15023	37C	31C	General transcription factor IIF subunit 1 |GTF2F1	667350	761050	859785	938214	857195	836536	1.23712e+06	563427	859785	547742	638244	1.3715e+06
G3GWF4	3	3	8.02225	0.215356	1.29902	37C	31C	Heat shock protein 105 kDa (Fragment) |HSPH1	1.76714e+06	1.47958e+06	1.44197e+06	1.52538e+06	1.98118e+06	2.58416e+06	3.27589e+06	1.09537e+06	1.44197e+06	890540	1.47513e+06	4.23674e+06
G3HMU4	3	3	8.71729	0.232969	1.23032	37C	31C	Chloride intracellular channel protein |CLIC4	6.44108e+06	4.99459e+06	4.93714e+06	5.34798e+06	6.87556e+06	7.92026e+06	1.19403e+07	3.69764e+06	4.93714e+06	3.12222e+06	5.11936e+06	1.29853e+07
G3GWA7	2	2	6.40231	0.248166	1.16484	37C	31C	40S ribosomal protein S6 (Fragment) |	4.28569e+06	5.42831e+06	5.13653e+06	6.05184e+06	6.40607e+06	4.84054e+06	7.94471e+06	4.01874e+06	5.13653e+06	3.53315e+06	4.76979e+06	7.93608e+06
G3HSW9	2	2	5.49674	0.301013	1.18664	37C	31C	Isocitrate dehydrogenase [NAD] subunit, mitochondrial |IDH3G	1.42404e+06	1.78803e+06	2.02728e+06	2.50393e+06	1.81483e+06	1.89843e+06	2.63985e+06	1.32373e+06	2.02728e+06	1.46183e+06	1.35128e+06	3.11248e+06
G3HFP1	3	3	8.5238	0.342882	1.07516	37C	31C	Radixin |RDX	473321	417744	384754	456565	485282	429857	877432	309268	384754	266549	361328	704752
G3H576	2	2	10.1396	0.421457	1.13167	37C	31C	Annexin |ANXA6	5.79412e+06	5.38434e+06	4.11877e+06	4.74752e+06	6.12363e+06	6.44023e+06	1.0741e+07	3.98618e+06	4.11877e+06	2.77167e+06	4.55949e+06	1.05588e+07
G3H354	3	3	10.0923	0.620271	1.04468	37C	31C	Heat shock protein HSP 90-alpha |HSP90AA1	7.05825e+06	7.76315e+06	8.12186e+06	9.04286e+06	7.5751e+06	7.35036e+06	1.30844e+07	5.74728e+06	8.12186e+06	5.27935e+06	5.64021e+06	1.20509e+07
G3H3P5	1	1	2.71351	0.628493	1.02466	37C	31C	Kinesin-like protein |KIF5B	1.11416e+06	827007	1.08856e+06	1.14273e+06	1.82588e+06	135825	2.0654e+06	612257	1.08856e+06	667142	1.3595e+06	222685
G3I5R2	3	3	7.81528	0.693013	1.04006	37C	31C	40S ribosomal protein S28 |RPS28	3.93598e+07	2.9642e+07	3.0517e+07	3.37325e+07	3.16705e+07	3.8103e+07	7.29643e+07	2.19448e+07	3.0517e+07	1.96935e+07	2.3581e+07	6.247e+07
G3GUH8	2	2	7.5718	0.716726	1.0504	37C	31C	Serine/threonine-protein kinase WNK2 |FAM120A	1.84582e+06	1.71493e+06	2.10115e+06	1.69828e+06	2.34763e+06	1.90135e+06	3.42175e+06	1.26961e+06	2.10115e+06	991478	1.74798e+06	3.11727e+06
G3HDQ2	2	2	5.52793	0.833716	1.01362	37C	31C	Malate dehydrogenase |MDH1	1.67513e+07	9.33122e+06	10561997	1.14552e+07	1.16927e+07	1.39957e+07	3.10532e+07	6.90817e+06	10561997	6.68769e+06	8.70608e+06	2.2946e+07
G3H3I2	2	2	4.61502	0.835786	1.00649	37C	31C	Importin-9 |IPO9	1.24069e+06	560864	742670	978062	851751	730926	2.29997e+06	415224	742670	571006	634190	1.19835e+06
G3IBV7	3	3	12.6015	0.864938	1.01806	37C	31C	Cytochrome b5 |CYB5A	2.73269e+07	2.76141e+07	2.93573e+07	3.27281e+07	2.6905e+07	2.61877e+07	5.0658e+07	2.04435e+07	2.93573e+07	1.91071e+07	2.00327e+07	4.29347e+07
G3GRD8	2	2	5.09969	0.899953	1.01084	37C	31C	Isoleucyl-tRNA synthetase, mitochondrial |IARS2	3.3564e+06	2.64429e+06	3.04301e+06	3.29633e+06	2.71073e+06	3.13468e+06	6.22202e+06	1.95764e+06	3.04301e+06	1.92444e+06	2.01834e+06	5.13932e+06
G3HSL4	6	6	26.9345	0.914301	1.00948	37C	31C	Elongation factor 2 |EEF2	7.95639e+07	5.66232e+07	6.49036e+07	5.89493e+07	6.83271e+07	7.57215e+07	1.47494e+08	4.19198e+07	6.49036e+07	3.44154e+07	5.08745e+07	1.24146e+08
G3GRE1	4	4	10.8611	0.925721	1.03643	37C	31C	Bifunctional aminoacyl-tRNA synthetase (Fragment) |EPRS	1.92914e+06	1.57819e+06	1.76748e+06	2.33157e+06	1.37965e+06	1.75572e+06	3.5762e+06	1.16838e+06	1.76748e+06	1.3612e+06	1.02725e+06	2.87851e+06

## Sheet: CHO-K1-D7
										Normalized abundance						Raw abundance
										31C			37C			31C			37C
Accession	Peptide count	Unique peptides	Confidence score	Anova (p)	Max fold change	Highest mean condition	Lowest mean condition	Description		CHOK1_120mins_OTIT_D7_31C_1	CHOK1_120mins_OTIT_D7_31C_2	CHOK1_120mins_OTIT_D7_31C_3	CHOK1_120mins_OTIT_D7_37C_1	CHOK1_120mins_OTIT_D7_37C_2	CHOK1_120mins_OTIT_D7_37C_3	CHOK1_120mins_OTIT_D7_31C_1	CHOK1_120mins_OTIT_D7_31C_2	CHOK1_120mins_OTIT_D7_31C_3	CHOK1_120mins_OTIT_D7_37C_1	CHOK1_120mins_OTIT_D7_37C_2	CHOK1_120mins_OTIT_D7_37C_3
G3HDQ1	1	1	2.89997	0.0290755	1.50348	31C	37C	UTP--glucose-1-phosphate uridylyltransferase	UGP2	6.04973e+06	5.72195e+06	8.0149e+06	4.6366e+06	4.6432e+06	3.8807e+06	4.71911e+06	5.72195e+06	2.78276e+06	5.30144e+06	4.029e+06	4.50973e+06
G3H204	1	1	2.4668	0.0138399	1.50582	31C	37C	Syntaxin-12	STX12	1.95798e+07	1.71096e+07	1.64191e+07	1.27476e+07	9.88963e+06	1.26316e+07	1.52732e+07	1.71096e+07	5.70069e+06	1.45754e+07	8.58143e+06	1.46791e+07
G3HZY1	1	1	2.52966	0.0437952	1.50828	31C	37C	RuvB-like helicase	RUVBL2	522169	378259	546427	278879	363888	316507	407319	378259	189718	318867	315753	367810
G3HEK2	1	1	2.35437	0.0245216	1.51298	31C	37C	KRR1 small subunit processome component-like	KRR1	4.06234e+07	3.18798e+07	3.82534e+07	2.91738e+07	2.21103e+07	2.19202e+07	3.16884e+07	3.18798e+07	1.32815e+07	3.3357e+07	1.91855e+07	2.54733e+07
G3HSF3	1	1	7.41205	0.00398087	1.51771	31C	37C	Proteasome subunit alpha type	PSMA2	6.53206e+07	6.17899e+07	5.64196e+07	4.48086e+07	3.88392e+07	3.72779e+07	5.09535e+07	6.17899e+07	1.95888e+07	5.12337e+07	3.37015e+07	4.33203e+07
G3GUL4	1	1	2.62097	0.0302647	1.52018	31C	37C	Tetraspanin		2.27627e+07	2.6392e+07	2.89532e+07	1.76761e+07	1.99305e+07	1.37742e+07	1.77561e+07	2.6392e+07	1.00525e+07	2.02107e+07	1.72941e+07	1.60069e+07
G3H018	1	1	2.90786	0.0010389	1.52106	31C	37C	40S ribosomal protein S18	RPS18	5.54342e+06	4.77858e+06	5.0886e+06	3.39585e+06	3.50392e+06	3.23173e+06	4.32416e+06	4.77858e+06	1.76675e+06	3.88278e+06	3.04042e+06	3.75556e+06
G3I0H2	1	1	2.12441	0.0363221	1.52484	31C	37C	40S ribosomal protein S4	RPS4	9.43017e+06	6.66681e+06	7.56766e+06	4.44908e+06	6.06e+06	5.01032e+06	7.35603e+06	6.66681e+06	2.62748e+06	5.08702e+06	5.25838e+06	5.82244e+06
G3GWL7	1	1	3.28449	0.00684065	1.52514	31C	37C	Ribosomal L1 domain-containing protein 1	RSL1D1	3.15778e+06	2.48537e+06	2.4921e+06	1.804e+06	1.7197e+06	1.81038e+06	2.46323e+06	2.48537e+06	865253	2.06268e+06	1.49222e+06	2.10383e+06
G3H421	1	1	4.17438	0.0493984	1.52634	31C	37C	Mitochondrial antiviral-signaling protein	MAVS	1.15963e+07	7.97299e+06	1.27132e+07	7.01118e+06	7.37743e+06	6.76169e+06	9.04574e+06	7.97299e+06	4.41399e+06	8.01651e+06	6.40154e+06	7.85769e+06
G3HJB0	1	1	2.81131	0.0156262	1.52769	31C	37C	Alpha-actinin-4 (Fragment)	ACTN4	4.53397e+06	4.26138e+06	5.35022e+06	3.57454e+06	2.96459e+06	2.72034e+06	3.53673e+06	4.26138e+06	1.85759e+06	4.08708e+06	2.57244e+06	3.16128e+06
G3H2C9	1	1	1.90848	0.0148345	1.52798	31C	37C	S-phase kinase-associated protein 1	SKP1	2.35318e+07	1.85901e+07	2.56262e+07	1.55588e+07	1.39004e+07	1.48792e+07	1.83561e+07	1.85901e+07	8.89738e+06	1.77898e+07	1.20617e+07	1.7291e+07
G3GZW8	1	1	2.12336	0.0406092	1.53053	31C	37C	Phosphoglycerate mutase 1	PGAM1	1.58546e+08	1.44557e+08	1.26947e+08	1.19857e+08	8.13477e+07	7.97764e+07	1.23675e+08	1.44557e+08	4.40757e+07	1.37043e+08	7.05871e+07	9.27075e+07
G3GUC8	1	1	2.40535	0.00185619	1.53079	31C	37C	Obg-like ATPase 1	OLA1	1.90684e+07	2.01407e+07	2.16888e+07	1.44256e+07	1.24133e+07	1.2943e+07	1.48744e+07	2.01407e+07	7.53032e+06	1.6494e+07	1.07713e+07	1.50409e+07
G3I638	1	1	3.66121	0.0235784	1.53325	31C	37C	Eukaryotic translation initiation factor 3 subunit F	EIF3F	1.42537e+07	1.63393e+07	1.87807e+07	1.09523e+07	8.99303e+06	1.22566e+07	1.11187e+07	1.63393e+07	6.52062e+06	1.25227e+07	7.80343e+06	1.42433e+07
G3H155	1	1	2.99907	0.00103478	1.53505	31C	37C	Core histone macro-H2A.1	H2AFY	299322	276090	258186	188926	181498	172619	233487	276090	89641.7	216016	157490	200599
G3GVD0	3	3	15.3697	0.00651944	1.53577	31C	37C	Actin, cytoplasmic 1	ACTB	1.97295e+09	1.539e+09	1.85305e+09	1.15847e+09	1.23462e+09	1.10027e+09	1.539e+09	1.539e+09	6.43375e+08	1.32458e+09	1.0713e+09	1.27861e+09
G3IAI5	1	1	5.4879	0.00107564	1.53609	31C	37C	DNA helicase	MCM5	1.86182e+07	1.85482e+07	2.04436e+07	1.16101e+07	1.33123e+07	1.25818e+07	1.45232e+07	1.85482e+07	7.09797e+06	1.32749e+07	1.15513e+07	1.46212e+07
G3I390	1	1	3.34282	0.00204501	1.53653	31C	37C	Actin-related protein 2/3 complex subunit	ARPC1B	7.01989e+06	6.1805e+06	7.57237e+06	4.45246e+06	4.49567e+06	4.57118e+06	5.47588e+06	6.1805e+06	2.62911e+06	5.09089e+06	3.90098e+06	5.31212e+06
G3HRD3	2	2	4.95648	9.13379e-05	1.54146	31C	37C	Protein arginine N-methyltransferase 5	PRMT5	3.37814e+07	3.23708e+07	3.4151e+07	2.13263e+07	2.11085e+07	2.26355e+07	2.63513e+07	3.23708e+07	1.18571e+07	2.43842e+07	1.83163e+07	2.63045e+07
G3IKH9	1	1	2.77888	0.0270028	1.54415	31C	37C	Phosphoserine aminotransferase	PSAT1	2.76992e+07	3.47755e+07	4.13806e+07	2.21794e+07	2.42161e+07	2.08617e+07	2.16068e+07	3.47755e+07	1.43673e+07	2.53597e+07	2.10128e+07	2.42432e+07
G3IK55	1	1	3.24454	0.0280733	1.54507	31C	37C	Importin subunit alpha	KPNA1	3.71924e+06	2.46161e+06	2.96e+06	1.83311e+06	1.9943e+06	2.08874e+06	2.9012e+06	2.46161e+06	1.02771e+06	2.09596e+06	1.73049e+06	2.4273e+06
G3I5H1	1	1	3.06179	0.00446599	1.54688	31C	37C	Glutathione S-transferase A4	GSTA3	1.49338e+07	1.23636e+07	1.3922e+07	9.80999e+06	8.52938e+06	8.30752e+06	1.16492e+07	1.23636e+07	4.8337e+06	1.12166e+07	7.40112e+06	9.65409e+06
G3IDS2	2	2	6.24808	0.0108939	1.54993	31C	37C	F-actin-capping protein subunit alpha		4.2353e+06	3.58816e+06	4.58498e+06	2.77793e+06	2.89088e+06	2.33697e+06	3.30376e+06	3.58816e+06	1.5919e+06	3.17626e+06	2.50847e+06	2.71577e+06
G3HNP6	2	2	9.79448	0.00022582	1.55337	31C	37C	26S protease regulatory subunit 6B (Fragment)	PSMC4	1.12659e+07	1.03832e+07	1.0096e+07	6.84767e+06	6.66497e+06	6.92375e+06	8.78803e+06	1.03832e+07	3.50531e+06	7.82955e+06	5.78332e+06	8.04603e+06
G3H1M4	2	2	5.11281	0.015606	1.55462	31C	37C	Eukaryotic translation initiation factor 2 subunit 1	EIF2S1	1.84323e+07	1.46441e+07	2.03447e+07	1.23364e+07	1.14805e+07	1.0546e+07	1.43782e+07	1.46441e+07	7.06365e+06	1.41053e+07	9.96184e+06	1.22554e+07
G3I1P6	1	1	2.72181	0.0261972	1.55464	31C	37C	Nucleosome-binding protein 1	HMGN5	4.41866e+06	4.08088e+06	5.29312e+06	3.56756e+06	2.79769e+06	2.50672e+06	3.44679e+06	4.08088e+06	1.83776e+06	4.0791e+06	2.42761e+06	2.91303e+06
Q9ERF7	1	1	2.23528	0.00305778	1.5551	31C	37C	Intercellular adhesion molecule 1	ICAM1	1.57598e+07	1.42268e+07	1.77705e+07	1.07142e+07	1.00681e+07	9.92762e+06	1.22934e+07	1.42268e+07	6.1699e+06	1.22505e+07	8.73632e+06	1.15368e+07
G3IP86	1	1	1.9488	0.0403817	1.5576	31C	37C	Replication protein A 70 kDa DNA-binding subunit	RPA1	5.31376e+06	5.55893e+06	5.3828e+06	2.52805e+06	4.27874e+06	3.62944e+06	4.14502e+06	5.55893e+06	1.8689e+06	2.89055e+06	3.71275e+06	4.21774e+06
G3I710	2	2	7.05565	0.00708885	1.55785	31C	37C	AP-2 complex subunit alpha	AP2A1	4.69833e+06	4.7062e+06	4.87228e+06	3.12795e+06	3.46743e+06	2.56904e+06	3.66495e+06	4.7062e+06	1.69165e+06	3.57646e+06	3.00876e+06	2.98545e+06
G3HQX0	1	1	4.89721	0.00427736	1.56075	31C	37C	40S ribosomal protein SA	RPSA	3.83528e+08	3.2839e+08	3.75512e+08	2.17015e+08	2.60335e+08	2.19388e+08	2.99172e+08	3.2839e+08	1.30377e+08	2.48132e+08	2.25898e+08	2.54948e+08
G3IAU0	1	1	2.95528	0.00318719	1.56293	31C	37C	Uncharacterized protein (Fragment)	SMC4	113772	112882	93557.8	72230.7	66663.8	65984.4	88748.5	112882	32483.1	82587.8	57845.5	76679.9
G3HRJ7	5	5	14.1763	0.0184466	1.56452	31C	37C	Catenin delta-1	CTNND1	1.81926e+06	1.41049e+06	1.42903e+06	980288	858008	1.13948e+06	1.41912e+06	1.41049e+06	496158	1.12085e+06	744510	1.32418e+06
G3H839	1	1	2.8987	0.0134838	1.56579	31C	37C	Uncharacterized protein KIAA1704		120530	132158	165017	92485.5	93601	80682.9	94019.6	132158	57293.6	105747	81219.5	93760.9
G3I4Z7	1	1	2.69263	0.0017663	1.56794	31C	37C	Galectin	LGALS1	2.32416e+08	2.28026e+08	2.15046e+08	1.49886e+08	1.52951e+08	1.27974e+08	1.81297e+08	2.28026e+08	7.46636e+07	1.71378e+08	1.32718e+08	1.48718e+08
G3GUI3	1	1	4.51578	0.00417136	1.57141	31C	37C	Peptidylprolyl isomerase	FKBP4	8.10239e+06	8.25048e+06	8.96019e+06	5.75966e+06	5.71298e+06	4.63586e+06	6.32029e+06	8.25048e+06	3.11096e+06	6.58553e+06	4.95727e+06	5.38729e+06
G3HFM4	7	7	20.0388	0.0224346	1.57226	31C	37C	Filamin-B	FLNB	1.54809e+07	1.39365e+07	1.74541e+07	1.13696e+07	1.05098e+07	7.93215e+06	1.2076e+07	1.39365e+07	6.06005e+06	1.29999e+07	9.11958e+06	9.21788e+06
G3HWJ2	4	4	14.2819	0.000389915	1.57282	31C	37C	Plectin-1	PLEC	1.35778e+07	1.22332e+07	1.35594e+07	8.07656e+06	8.70688e+06	8.24828e+06	1.05914e+07	1.22332e+07	4.70779e+06	9.23465e+06	7.55513e+06	9.58525e+06
G3GXB0	1	1	2.59689	0.0258201	1.57463	31C	37C	ARHGDIA	ARHGDIA	2.68985e+07	1.95289e+07	2.38358e+07	1.67883e+07	1.5491e+07	1.2343e+07	2.09823e+07	1.95289e+07	8.27575e+06	1.91955e+07	1.34418e+07	1.43436e+07
G3H9V0	1	1	2.70739	0.00176967	1.57574	31C	37C	Proteasome subunit beta	PSMB2	1.28717e+07	1.18045e+07	1.04928e+07	7.41782e+06	7.26662e+06	7.63454e+06	1.00406e+07	1.18045e+07	3.64309e+06	8.48145e+06	6.3054e+06	8.87203e+06
G3HIC5	1	1	3.02053	0.000851385	1.5767	31C	37C	RuvB-like helicase	RUVBL1	2.83434e+06	2.96726e+06	2.91951e+06	2.02923e+06	1.74805e+06	1.75395e+06	2.21093e+06	2.96726e+06	1.01365e+06	2.3202e+06	1.51682e+06	2.03825e+06
G3HC39	3	3	7.97873	0.00101469	1.57744	31C	37C	Farnesyl pyrophosphate synthetase	FDPS	4.40471e+07	4.50842e+07	4.96229e+07	2.91198e+07	3.13836e+07	2.74581e+07	3.43591e+07	4.50842e+07	1.7229e+07	3.32952e+07	2.72322e+07	3.19088e+07
G3HH02	1	1	2.20349	0.045782	1.58139	31C	37C	Uncharacterized protein C20orf135-like		2.78497e+06	1.79162e+06	1.84537e+06	1.47968e+06	1.37038e+06	1.21091e+06	2.17242e+06	1.79162e+06	640709	1.69185e+06	1.18911e+06	1.40718e+06
G3GY55	1	1	4.09244	0.00254551	1.58282	31C	37C	Period circadian protein-like 1	VAMP2	6.46853e+07	5.15449e+07	5.61467e+07	3.72219e+07	3.54855e+07	3.61974e+07	5.04579e+07	5.15449e+07	1.9494e+07	4.25591e+07	3.07915e+07	4.20646e+07
G3I3C4	1	1	2.68236	0.00444956	1.58351	31C	37C	1,2-dihydroxy-3-keto-5-methylthiopentene dioxygenase	ADI1	3.31391e+06	3.30451e+06	2.89319e+06	1.77085e+06	2.2264e+06	2.0094e+06	2.58502e+06	3.30451e+06	1.00451e+06	2.02478e+06	1.93189e+06	2.33511e+06
G3I8T9	1	1	2.48016	0.0448513	1.58855	31C	37C	60S ribosomal protein L6		136607	160348	179003	115646	110729	73243.3	106561	160348	62149.4	132228	96081.6	85115.4
V5QSN9	2	2	4.70255	0.000158375	1.58863	31C	37C	Adenylosuccinate synthetase isozyme 2	ADSS	1.75781e+07	1.73657e+07	1.62087e+07	1.11467e+07	1.07215e+07	1.03309e+07	1.37119e+07	1.73657e+07	5.62764e+06	1.2745e+07	9.30324e+06	1.20055e+07
G3HC17	2	2	7.7336	0.0151499	1.589	31C	37C	Interleukin enhancer-binding factor 2	ILF2	1.38903e+07	9.68706e+06	1.05678e+07	7.31187e+06	6.8517e+06	7.32483e+06	1.08352e+07	9.68706e+06	3.6691e+06	8.36031e+06	5.94536e+06	8.51211e+06
G3HCU9	1	1	3.02549	0.0227409	1.58936	31C	37C	pre-rRNA processing protein FTSJ3	FTSJ3	3.1789e+06	2.52583e+06	2.12156e+06	1.57072e+06	1.79179e+06	1.56168e+06	2.47971e+06	2.52583e+06	736602	1.79595e+06	1.55477e+06	1.81481e+06
G3HUE5	1	1	3.48086	0.0124206	1.58979	31C	37C	PBDC1	PBDC1	6.66006e+06	6.14149e+06	6.86242e+06	4.69644e+06	4.34458e+06	3.32792e+06	5.1952e+06	6.14149e+06	2.38262e+06	5.36986e+06	3.76988e+06	3.86734e+06
G3IFK1	2	2	4.4593	0.00114341	1.59102	31C	37C	Flap endonuclease 1	FEN1	9.16996e+06	8.52337e+06	9.9153e+06	6.11493e+06	5.81264e+06	5.42519e+06	7.15305e+06	8.52337e+06	3.44257e+06	6.99175e+06	5.04375e+06	6.30456e+06
G3H5A2	3	3	7.68983	0.00443369	1.59357	31C	37C	U2 small nuclear ribonucleoprotein A	SNRPA1	1.43884e+07	1.11039e+07	1.1773e+07	7.91703e+06	7.60051e+06	7.86715e+06	1.12237e+07	1.11039e+07	4.08756e+06	9.05225e+06	6.59512e+06	9.14235e+06
G3HDE3	3	3	12.293	0.00168387	1.59466	31C	37C	Proteasome activator complex subunit 2	PSME2	2.69115e+07	2.96443e+07	2.90246e+07	1.88873e+07	1.88044e+07	1.5975e+07	2.09924e+07	2.96443e+07	1.00773e+07	2.15955e+07	1.6317e+07	1.85644e+07
G3HW48	1	1	6.35154	0.00949797	1.59466	31C	37C	DCTN2	DCTN2	3.98037e+07	3.70969e+07	3.37604e+07	2.68283e+07	2.28625e+07	1.97038e+07	3.1049e+07	3.70969e+07	1.17215e+07	3.06751e+07	1.98382e+07	2.28976e+07
G3HRM9	1	1	2.39844	0.0389495	1.5962	31C	37C	Prostaglandin E synthase 3 (Fragment)	PTGES3	4.34135e+06	3.25586e+06	3.01245e+06	2.64005e+06	2.18292e+06	1.82385e+06	3.38648e+06	3.25586e+06	1.04592e+06	3.01861e+06	1.89416e+06	2.11948e+06
G3I073	3	3	13.4216	0.00285017	1.60146	31C	37C	Elongation factor 1-gamma	EEF1G	8.32084e+07	7.42786e+07	9.12707e+07	4.94733e+07	5.6018e+07	4.9841e+07	6.49069e+07	7.42786e+07	3.1689e+07	5.65672e+07	4.86079e+07	5.79197e+07
G3HJD9	1	1	2.6064	0.000724795	1.60203	31C	37C	Transcription elongation factor SPT5	SUPT5H	7.59984e+06	7.76317e+06	8.61198e+06	4.72348e+06	4.96232e+06	5.2796e+06	5.92828e+06	7.76317e+06	2.99006e+06	5.40078e+06	4.30591e+06	6.13537e+06
G3HAU8	1	1	2.29857	0.0412168	1.60258	31C	37C	Transcription and mRNA export factor ENY2		5.40704e+06	3.89726e+06	3.41657e+06	3.03667e+06	2.42132e+06	2.47977e+06	4.21778e+06	3.89726e+06	1.18623e+06	3.47209e+06	2.10103e+06	2.88171e+06
G3HHE1	1	1	2.21323	0.0493067	1.60808	31C	37C	Transcription elongation regulator 1	TCERG1	919811	776884	1.22067e+06	501091	717941	595160	717501	776884	423816	572942	622972	691630
G3I9X8	19	19	57.4312	0.00242575	1.60848	31C	37C	Spectrin alpha chain, brain	SPTAN1	4.73783e+07	4.59053e+07	5.62441e+07	3.0474e+07	3.27304e+07	2.97579e+07	3.69576e+07	4.59053e+07	1.95278e+07	3.48437e+07	2.84008e+07	3.45814e+07
G3HNB8	1	1	2.74671	0.0118644	1.60881	31C	37C	Proteolipid protein 2	PLP2	5.59381e+06	5.26587e+06	6.19807e+06	3.5137e+06	4.14908e+06	2.93993e+06	4.36347e+06	5.26587e+06	2.15196e+06	4.01753e+06	3.60024e+06	3.41646e+06
G3HLS2	2	2	5.17193	0.0109257	1.60983	31C	37C	14-3-3 protein beta/alpha	YWHAB	5.23232e+06	5.60391e+06	7.08146e+06	3.97349e+06	3.80292e+06	3.35378e+06	4.08149e+06	5.60391e+06	2.45867e+06	4.54325e+06	3.29987e+06	3.8974e+06
G3IKN5	1	1	5.52924	0.00924721	1.61018	31C	37C	Glutathione S-transferase omega-1	GSTO1	2.44231e+07	1.77504e+07	1.89794e+07	1.29885e+07	1.21674e+07	1.28229e+07	1.90513e+07	1.77504e+07	6.58961e+06	1.48509e+07	1.05579e+07	1.49014e+07
G3I5T3	2	2	4.33177	0.00537788	1.61439	31C	37C	Putative ATP-dependent RNA helicase DDX6	DDX6	1.02841e+07	9.89431e+06	1.23914e+07	7.10773e+06	7.0235e+06	6.04344e+06	8.02213e+06	9.89431e+06	4.30227e+06	8.1269e+06	6.09444e+06	7.02303e+06
G3I0Q0	1	1	2.21166	0.00368911	1.6165	31C	37C	Non-muscle caldesmon	CALD1	1.71181e+07	1.47362e+07	1.86317e+07	1.02523e+07	1.1168e+07	9.81129e+06	1.3353e+07	1.47362e+07	6.4689e+06	1.17224e+07	9.69068e+06	1.14016e+07
G3GVB5	1	1	3.65318	0.0462932	1.61674	31C	37C	Ras-related C3 botulinum toxin substrate 1	RAC1	1.48496e+07	1.44146e+07	1.9109e+07	1.1673e+07	1.0964e+07	7.2832e+06	1.15835e+07	1.44146e+07	6.63462e+06	1.33468e+07	9.51369e+06	8.46373e+06
G3HHR3	17	17	78.8859	3.87664e-05	1.61716	31C	37C	Vimentin	VIM	1.02664e+09	1.02282e+09	9.90742e+08	6.38538e+08	5.99957e+08	6.41464e+08	8.00837e+08	1.02282e+09	3.43984e+08	7.30097e+08	5.20594e+08	7.45439e+08
G3IFB0	6	6	16.4644	0.000373759	1.61969	31C	37C	Serine/arginine repetitive matrix protein 2	SRRM2	1.66995e+07	1.57685e+07	1.63463e+07	1.08689e+07	9.62161e+06	9.64755e+06	1.30265e+07	1.57685e+07	5.67542e+06	1.24274e+07	8.34886e+06	1.12113e+07
G3HJS1	6	6	17.8241	0.00127838	1.62054	31C	37C	Spectrin beta chain, brain 1	SPTBN1	1.36371e+07	1.21242e+07	1.48803e+07	8.34348e+06	8.35698e+06	8.37854e+06	1.06376e+07	1.21242e+07	5.16642e+06	9.53984e+06	7.25152e+06	9.73662e+06
G3H2U6	1	1	3.12768	0.0133713	1.62216	31C	37C	Splicing factor 3B subunit 4		6.43895e+06	4.50479e+06	5.92819e+06	3.6283e+06	3.49235e+06	3.28024e+06	5.02272e+06	4.50479e+06	2.05826e+06	4.14856e+06	3.03038e+06	3.81194e+06
G3H0V6	1	1	4.08746	0.0121893	1.62302	31C	37C	Adenosine deaminase-like protein	ADAL	2.61191e+06	2.60011e+06	2.17282e+06	1.47228e+06	1.28941e+06	1.78837e+06	2.03743e+06	2.60011e+06	754399	1.68339e+06	1.11885e+06	2.07825e+06
G3HSM4	3	3	9.67967	0.00711684	1.62516	31C	37C	Small glutamine-rich tetratricopeptide repeat-containing protein alpha	SGTA	7.05239e+06	5.99999e+06	5.77802e+06	4.22302e+06	4.04407e+06	3.31972e+06	5.50124e+06	5.99999e+06	2.00612e+06	4.82856e+06	3.50912e+06	3.85781e+06
G3HB69	1	1	2.06711	0.011164	1.6255	31C	37C	Cell division protein kinase 5	CDK13	7.59186e+06	7.33786e+06	5.72984e+06	3.93888e+06	4.77424e+06	3.99654e+06	5.92205e+06	7.33786e+06	1.98939e+06	4.50367e+06	4.14271e+06	4.64434e+06
G3I2T9	1	1	3.82198	0.00563971	1.62639	31C	37C	3-phosphoinositide-dependent protein kinase 1	PDPK1	677669	745633	666165	467971	456873	359882	528618	745633	231291	535073	396438	418216
G3GT06	2	2	5.37779	0.0369599	1.63107	31C	37C	T-complex protein 1 subunit theta	CCT8	1.18372e+07	1.01982e+07	1.03558e+07	7.40424e+06	7.74655e+06	4.70806e+06	9.23363e+06	1.01982e+07	3.59552e+06	8.46593e+06	6.72183e+06	5.47119e+06
G3HV39	1	1	2.42067	0.023211	1.63476	31C	37C	Poly(RC)-binding protein 2	PCBP2	4.09773e+07	4.77172e+07	5.05141e+07	3.38578e+07	2.92556e+07	2.20423e+07	3.19645e+07	4.77172e+07	1.75384e+07	3.87127e+07	2.53856e+07	2.56151e+07
G3H9U8	1	1	2.6023	0.00386646	1.63491	31C	37C	Neurochondrin		251851	260298	215365	164828	144434	135727	196457	260298	74774.5	188462	125329	157727
G3H897	1	1	3.01241	0.0469763	1.63514	31C	37C	RRP9	RRP9	4.62986e+06	3.32653e+06	4.86962e+06	2.35211e+06	3.30315e+06	2.18871e+06	3.61153e+06	3.32653e+06	1.69072e+06	2.68938e+06	2.86621e+06	2.54348e+06
G3HE04	1	1	4.70602	0.0193233	1.63619	31C	37C	Splicing factor 3A subunit 3	SF3A3	2.1917e+07	1.82707e+07	2.58095e+07	1.57365e+07	1.22677e+07	1.23315e+07	1.70964e+07	1.82707e+07	8.961e+06	1.7993e+07	1.0645e+07	1.43303e+07
G3I6W5	1	1	3.68285	0.00656489	1.63633	31C	37C	Prefoldin subunit 6	PFDN6	2.69485e+07	2.293e+07	2.55022e+07	1.79297e+07	1.45392e+07	1.35979e+07	2.10212e+07	2.293e+07	8.85432e+06	2.05007e+07	1.26159e+07	1.5802e+07
G3HKY3	1	1	2.40349	0.00994561	1.63833	31C	37C	Plasma membrane calcium-transporting ATPase 1	ATP2B1	2.40943e+06	2.50981e+06	3.34742e+06	1.63515e+06	1.68134e+06	1.72928e+06	1.87948e+06	2.50981e+06	1.16222e+06	1.86961e+06	1.45893e+06	2.00958e+06
G3I018	2	2	5.97346	0.0024571	1.63859	31C	37C	26S proteasome non-ATPase regulatory subunit 7	PSMD7	2.6249e+06	2.39877e+06	2.79728e+06	1.779e+06	1.48495e+06	1.50903e+06	2.04756e+06	2.39877e+06	971210	2.03408e+06	1.28852e+06	1.75363e+06
G3I782	1	1	2.08912	0.0340607	1.63887	31C	37C	Heterogeneous nuclear ribonucleoprotein D0	HNRNPD	3.17224e+06	3.405e+06	4.77206e+06	2.35544e+06	2.62389e+06	1.94573e+06	2.47451e+06	3.405e+06	1.65685e+06	2.69318e+06	2.2768e+06	2.26112e+06
G3HQ69	3	3	7.80038	0.0220634	1.6395	31C	37C	Src substrate cortactin	CTTN	1.23995e+07	1.06286e+07	1.01776e+07	8.29554e+06	6.59212e+06	5.36588e+06	9.67227e+06	1.06286e+07	3.53365e+06	9.48503e+06	5.72012e+06	6.23564e+06
G3I620	1	1	2.47883	0.0144166	1.64153	31C	37C	Aspartyl aminopeptidase	DNPEP	7.70442e+06	6.73e+06	7.85795e+06	4.58506e+06	5.35491e+06	3.64024e+06	6.00985e+06	6.73e+06	2.72826e+06	5.24251e+06	4.64657e+06	4.23029e+06
G3HSV9	1	1	3.20592	0.0112509	1.64156	31C	37C	Host cell factor		1.01939e+07	1.14488e+07	8.51055e+06	6.11445e+06	6.86141e+06	5.39278e+06	7.95176e+06	1.14488e+07	2.95485e+06	6.9912e+06	5.95379e+06	6.2669e+06
G3GZZ0	4	4	11.995	0.0012675	1.64191	31C	37C	Aspartate aminotransferase	GOT1	1.62608e+07	1.44307e+07	1.75592e+07	9.6931e+06	1.01999e+07	9.49392e+06	1.26843e+07	1.44307e+07	6.09652e+06	1.1083e+07	8.85063e+06	1.10328e+07
G3IIA1	2	2	10.1493	0.0149587	1.6424	31C	37C	Methylosome protein 50 (Fragment)		1.07914e+07	1.09137e+07	1.499e+07	7.05256e+06	8.2179e+06	7.07191e+06	8.41784e+06	1.09137e+07	5.20449e+06	8.06382e+06	7.13084e+06	8.2182e+06
G3I3F3	3	3	9.07822	0.0142891	1.64246	31C	37C	Ribonuclease inhibitor	RNH1	1.28429e+07	1.1392e+07	1.28742e+07	7.63493e+06	8.94714e+06	6.01164e+06	1.00182e+07	1.1392e+07	4.46991e+06	8.72969e+06	7.76361e+06	6.98607e+06
G3H945	3	3	6.88762	0.00545307	1.64471	31C	37C	Eukaryotic translation initiation factor 3 subunit I	EIF3I	9.22807e+06	1.02729e+07	1.24358e+07	6.66868e+06	6.5341e+06	6.21508e+06	7.19838e+06	1.02729e+07	4.31769e+06	7.6249e+06	5.66977e+06	7.22249e+06
G3HG95	9	9	30.7059	0.0108911	1.64514	31C	37C	Lamin-A/C	LMNA	9.38214e+07	6.71641e+07	8.80594e+07	4.89709e+07	4.82127e+07	5.41987e+07	7.31856e+07	6.71641e+07	3.05741e+07	5.59928e+07	4.18351e+07	6.29838e+07
G3GTN1	1	1	1.9107	0.0269864	1.646	31C	37C	Protein mago nashi-like	MAGOH	1.20258e+06	1.75697e+06	1.85726e+06	975502	1.03621e+06	914665	938076	1.75697e+06	644838	1.11538e+06	899143	1.06292e+06
G3IJ16	2	2	5.17922	0.00258007	1.64712	31C	37C	40S ribosomal protein S30	FAU	3.88731e+07	4.47202e+07	4.665e+07	2.88865e+07	2.43637e+07	2.58234e+07	3.03231e+07	4.47202e+07	1.61968e+07	3.30285e+07	2.11409e+07	3.00091e+07
G3HJA4	1	1	3.06573	0.0256815	1.64718	31C	37C	26S proteasome non-ATPase regulatory subunit 8	PSMD8	1.23338e+07	1.36653e+07	1.79648e+07	9.34903e+06	7.43376e+06	9.90758e+06	9.62105e+06	1.36653e+07	6.23734e+06	1.06896e+07	6.45042e+06	1.15135e+07
G3IB71	2	2	4.56644	0.0155963	1.64729	31C	37C	Glutaminyl-tRNA synthetase	QARS	8.2652e+06	6.00019e+06	8.48913e+06	4.83888e+06	4.17972e+06	4.7947e+06	6.44729e+06	6.00019e+06	2.94741e+06	5.53273e+06	3.62682e+06	5.57187e+06
G3HVL1	1	1	2.91299	0.000908819	1.6492	31C	37C	Cell division control protein 2-like	CDK1	1.35589e+07	1.38727e+07	1.25935e+07	7.80718e+06	8.88384e+06	7.57834e+06	1.05766e+07	1.38727e+07	4.37244e+06	8.92664e+06	7.70868e+06	8.80672e+06
Q93009	1	1	2.72326	0.0438789	1.65055	31C	37C	Ubiquitin carboxyl-terminal hydrolase 7	USP7	2.00773e+06	1.63894e+06	1.3768e+06	1.20043e+06	1.07891e+06	764173	1.56613e+06	1.63894e+06	478022	1.37256e+06	936192	888038
G3I1Z7	1	1	2.65856	0.0171286	1.65215	31C	37C	Developmentally-regulated GTP-binding protein 1	DRG1	3.34931e+06	3.31452e+06	3.96449e+06	2.2621e+06	2.48431e+06	1.6866e+06	2.61264e+06	3.31452e+06	1.37646e+06	2.58646e+06	2.15569e+06	1.95998e+06
G3HYL0	1	1	2.79788	0.00422266	1.65317	31C	37C	Eukaryotic translation initiation factor 4 gamma 2	EIF4G2	8.30452e+06	7.01063e+06	6.38157e+06	4.61441e+06	4.42412e+06	4.08577e+06	6.47797e+06	7.01063e+06	2.21567e+06	5.27606e+06	3.8389e+06	4.74803e+06
G3HLV6	5	5	13.4791	0.00182564	1.65363	31C	37C	ATP-citrate synthase	ACLY	4.27312e+06	4.64269e+06	3.94665e+06	2.83798e+06	2.54841e+06	2.39194e+06	3.33326e+06	4.64269e+06	1.37027e+06	3.24491e+06	2.21131e+06	2.77965e+06
G3IF71	1	1	3.10188	0.0175811	1.65482	31C	37C	Tetratricopeptide repeat protein 38		1.04784e+06	1.09919e+06	832522	522190	719567	558773	817373	1.09919e+06	289050	597066	624383	649345
G3H9U3	4	4	11.5221	0.0196922	1.65734	31C	37C	Splicing factor, proline-and glutamine-rich	SFPQ	1.11669e+07	9.45405e+06	1.4279e+07	7.10347e+06	7.61349e+06	6.34094e+06	8.71079e+06	9.45405e+06	4.95766e+06	8.12203e+06	6.60638e+06	7.36874e+06
G3HSE4	2	2	7.99205	0.00235627	1.65844	31C	37C	Proteasome subunit alpha type	PSMA1	2.84608e+07	2.77745e+07	3.2897e+07	1.92349e+07	1.83208e+07	1.61891e+07	2.2201e+07	2.77745e+07	1.14218e+07	2.19929e+07	1.58973e+07	1.88132e+07
G3H5V0	3	3	13.4235	0.0159421	1.65914	31C	37C	Importin subunit beta-1	KPNB1	2.22969e+07	1.90252e+07	2.53234e+07	1.59889e+07	1.25603e+07	1.16197e+07	1.73928e+07	1.90252e+07	8.79224e+06	1.82815e+07	1.08988e+07	1.35031e+07
G3HMD1	1	1	2.96964	0.0102606	1.65924	31C	37C	Glyceraldehyde-3-phosphate dehydrogenase	GAPDH	9.23355e+07	7.29706e+07	6.92039e+07	4.88925e+07	5.11447e+07	4.1299e+07	7.20266e+07	7.29706e+07	2.40275e+07	5.59032e+07	4.43792e+07	4.79931e+07
G3I5B3	3	3	7.03269	0.0040572	1.66038	31C	37C	Serine/threonine-protein phosphatase 6 regulatory subunit 3	PPP6R3	6.1188e+06	4.9515e+06	5.90853e+06	3.60238e+06	3.5765e+06	3.04701e+06	4.77298e+06	4.9515e+06	2.05143e+06	4.11893e+06	3.1034e+06	3.5409e+06
G3IKS9	3	3	10.5557	0.00707023	1.66247	31C	37C	Glutaredoxin-3	GLRX3	2.71499e+06	2.8863e+06	3.4658e+06	1.95184e+06	1.921e+06	1.58113e+06	2.11784e+06	2.8863e+06	1.20332e+06	2.23172e+06	1.66689e+06	1.83742e+06
G3I8S7	3	3	11.1529	0.00251119	1.66269	31C	37C	Polyadenylate-binding protein	PABPC1	2.55061e+07	2.5651e+07	2.93093e+07	1.66293e+07	1.74714e+07	1.42947e+07	1.98961e+07	2.5651e+07	1.01761e+07	1.90137e+07	1.51603e+07	1.66118e+07
B2ZA78	2	2	5.59261	0.00173142	1.66325	31C	37C	Trifunctional purine biosynthetic protein adenosine-3	GART	1.14187e+07	1.10822e+07	1.20035e+07	7.06016e+06	7.59168e+06	6.09331e+06	8.90716e+06	1.10822e+07	4.1676e+06	8.07251e+06	6.58745e+06	7.08097e+06
G3IB23	1	1	1.96834	0.0159713	1.66451	31C	37C	Protocadherin beta-6		1.34773e+07	1.09754e+07	1.65073e+07	7.76665e+06	8.82509e+06	8.01605e+06	1.0513e+07	1.09754e+07	5.73132e+06	8.8803e+06	7.6577e+06	9.31538e+06
G3GZQ9	5	5	18.479	0.000427573	1.66625	31C	37C	DNA helicase	MCM6	1.45905e+07	1.32496e+07	1.4439e+07	8.02388e+06	9.0654e+06	8.28445e+06	1.13814e+07	1.32496e+07	5.01319e+06	9.17441e+06	7.86623e+06	9.62728e+06
G3I6H5	2	2	6.69641	0.0178835	1.66708	31C	37C	Fermitin family-like 2	FERMT2	1.53746e+07	1.56985e+07	1.6266e+07	7.93892e+06	1.21672e+07	8.29027e+06	1.1993e+07	1.56985e+07	5.64753e+06	9.07728e+06	1.05577e+07	9.63405e+06
G3GVP7	2	2	5.505	0.000177781	1.66723	31C	37C	ADP-sugar pyrophosphatase		7.73241e+06	8.53817e+06	7.94469e+06	4.99567e+06	4.91116e+06	4.61746e+06	6.03169e+06	8.53817e+06	2.75838e+06	5.712e+06	4.26151e+06	5.3659e+06
G3GX54	1	1	2.18363	0.00865282	1.67006	31C	37C	Charged multivesicular body protein 6	CHMP6	2.10731e+06	1.95873e+06	2.53315e+06	1.21003e+06	1.52007e+06	1.22137e+06	1.64381e+06	1.95873e+06	879504	1.38354e+06	1.319e+06	1.41934e+06
G3HPZ5	1	1	2.68545	0.0133008	1.67032	31C	37C	Macrophage-capping protein	CAPG	1.4441e+07	1.03629e+07	1.48372e+07	7.51618e+06	8.03574e+06	8.18066e+06	1.12647e+07	1.03629e+07	5.15146e+06	8.59392e+06	6.97278e+06	9.50667e+06
G3HGH4	1	1	3.26803	0.00900061	1.67109	31C	37C	Small nuclear ribonucleoprotein Sm D1	SNRPD1	9.95581e+06	9.09803e+06	1.20377e+07	5.61682e+06	5.92355e+06	7.06519e+06	7.76606e+06	9.09803e+06	4.17947e+06	6.42221e+06	5.13998e+06	8.21039e+06
G3HYP6	2	2	5.59652	0.0250416	1.67156	31C	37C	Nuclear migration protein nudC	NUDC	5.45592e+06	4.68487e+06	6.67963e+06	3.55187e+06	3.81164e+06	2.69918e+06	4.25591e+06	4.68487e+06	2.31916e+06	4.06117e+06	3.30744e+06	3.13669e+06
G3HKD6	4	4	24.394	0.00427285	1.67189	31C	37C	Histone-binding protein RBBP7	RBBP7	6.28799e+07	5.67207e+07	6.30343e+07	4.1389e+07	3.66429e+07	3.12065e+07	4.90497e+07	5.67207e+07	2.18854e+07	4.73237e+07	3.17957e+07	3.62648e+07
G3IBJ1	1	1	3.53976	0.0179566	1.67362	31C	37C	Dynamin-1		5.14529e+06	7.3178e+06	7.68237e+06	3.94733e+06	3.86054e+06	4.22919e+06	4.0136e+06	7.3178e+06	2.6673e+06	4.51333e+06	3.34987e+06	4.9147e+06
G3I5H3	2	2	4.41605	0.00920768	1.67364	31C	37C	Elongation factor 1-delta	EEF1D	2.05121e+07	1.69254e+07	2.41999e+07	1.24748e+07	1.27497e+07	1.16038e+07	1.60005e+07	1.69254e+07	8.40215e+06	1.42635e+07	1.10632e+07	1.34847e+07
G3HGP4	5	5	17.618	0.000559607	1.6772	31C	37C	acetyl-CoA acetyltransferase 2	ACAT2	7.52453e+07	7.93094e+07	8.0388e+07	5.05191e+07	4.6741e+07	4.282e+07	5.86953e+07	7.93094e+07	2.79106e+07	5.7763e+07	4.05581e+07	4.97608e+07
G3H042	1	1	2.63251	0.0182373	1.6775	31C	37C	Condensin complex subunit 2	NCAPH	1.06737e+06	885815	1.01019e+06	703083	605750	457715	832605	885815	350737	803897	525621	531906
G3HFP5	1	1	2.85068	0.0242254	1.67835	31C	37C	RNA helicase	DDX10	4.54919e+06	4.51083e+06	3.69565e+06	2.18609e+06	3.25371e+06	2.16033e+06	3.54861e+06	4.51083e+06	1.28312e+06	2.49955e+06	2.82331e+06	2.5105e+06
G3IFU4	1	1	3.11024	0.0137242	1.68076	31C	37C	von Willebrand factor A domain-containing protein 5A	VWA5A	2.45326e+06	2.66106e+06	2.16803e+06	1.18263e+06	1.73547e+06	1.41466e+06	1.91367e+06	2.66106e+06	752734	1.35221e+06	1.5059e+06	1.64396e+06
C0SSX9	1	1	2.0584	0.0352748	1.68084	31C	37C	ILK	ILK	790076	532886	648958	353468	489993	329714	616301	532886	225317	404152	425177	383158
G3I2H0	1	1	2.67899	0.0340652	1.68204	31C	37C	Dipeptidyl peptidase 3	DPP3	1.5971e+07	1.32531e+07	1.86807e+07	8.92673e+06	1.1985e+07	7.56839e+06	1.24582e+07	1.32531e+07	6.48589e+06	1.02067e+07	1.03996e+07	8.79516e+06
G3HUN1	3	3	9.72544	0.00457032	1.68271	31C	37C	Ubiquitin carboxyl-terminal hydrolase	UCHL5	2.21034e+07	2.59164e+07	2.69715e+07	1.58829e+07	1.57601e+07	1.29229e+07	1.72418e+07	2.59164e+07	9.36445e+06	1.81603e+07	1.36753e+07	1.50176e+07
G3IEF4	1	1	2.26364	0.0398035	1.68436	31C	37C	Fatty acid desaturase 3		594830	739677	725104	541219	376834	304733	463999	739677	251755	618824	326987	354128
G3HJS0	14	14	49.2112	0.000330468	1.68508	31C	37C	Spectrin beta chain, brain 1	SPTBN1	3.39384e+07	3.05638e+07	3.31102e+07	2.05946e+07	1.86687e+07	1.86642e+07	2.64737e+07	3.05638e+07	1.14958e+07	2.35476e+07	1.61992e+07	2.16895e+07
G3H6U1	9	9	27.6711	0.000128064	1.68514	31C	37C	Nucleolar RNA helicase 2	DDX21	2.62498e+07	2.50479e+07	2.44976e+07	1.41259e+07	1.54779e+07	1.53747e+07	2.04763e+07	2.50479e+07	8.50553e+06	1.61514e+07	1.34305e+07	1.78668e+07
G3ING0	1	1	2.21493	0.00314455	1.686	31C	37C	Tight junction protein ZO-2	TJP2	1.64721e+06	1.70181e+06	1.44829e+06	1.05227e+06	955763	837355	1.28491e+06	1.70181e+06	502845	1.20315e+06	829335	973083
G3HBW5	1	1	3.52528	0.0114344	1.68644	31C	37C	SUMO-conjugating enzyme UBC9 (Fragment)	UBE2I	7.71291e+07	8.60318e+07	1.00362e+08	5.54321e+07	5.76548e+07	4.3173e+07	6.01647e+07	8.60318e+07	3.48454e+07	6.33805e+07	5.00283e+07	5.01709e+07
G3HBD3	2	2	4.71071	0.00342526	1.68746	31C	37C	Nucleoside diphosphate kinase	NME2	1.44252e+07	1.34753e+07	1.62493e+07	9.55377e+06	8.92592e+06	7.68379e+06	1.12524e+07	1.34753e+07	5.64172e+06	1.09237e+07	7.7452e+06	8.92927e+06
G3H201	1	1	2.99914	0.00608612	1.68789	31C	37C	Replication protein A 32 kDa subunit	RPA2	9.71469e+06	8.52825e+06	1.08034e+07	6.56506e+06	5.44806e+06	5.19554e+06	7.57797e+06	8.52825e+06	3.75093e+06	7.50642e+06	4.72739e+06	6.03768e+06
G3HP08	4	4	12.8809	0.00115856	1.69153	31C	37C	AP-1 complex subunit beta-1	AP1B1	7.37696e+06	6.53435e+06	8.10157e+06	4.37467e+06	4.38502e+06	4.25387e+06	5.75442e+06	6.53435e+06	2.81285e+06	5.00195e+06	3.80497e+06	4.94339e+06
G3GU92	1	1	2.87556	0.0148246	1.69294	31C	37C	Lupus La protein-like	SSB	1.48172e+07	1.21616e+07	1.77593e+07	7.95064e+06	9.87836e+06	8.59721e+06	1.15582e+07	1.21616e+07	6.16599e+06	9.09068e+06	8.57165e+06	9.99074e+06
G3HIX6	1	1	3.48973	0.0269169	1.69322	31C	37C	Tryptophanyl-tRNA synthetase, cytoplasmic	WARS	5.14304e+06	4.00874e+06	4.89564e+06	2.52407e+06	3.54497e+06	2.22723e+06	4.01184e+06	4.00874e+06	1.69976e+06	2.88599e+06	3.07604e+06	2.58824e+06
G3HK00	3	3	12.5619	0.00509023	1.69328	31C	37C	Guanine nucleotide-binding protein subunit beta-2-like 1	RACK1	6.33196e+07	7.50183e+07	7.82261e+07	4.31909e+07	4.73616e+07	3.73437e+07	4.93927e+07	7.50183e+07	2.71599e+07	4.9384e+07	4.10966e+07	4.33968e+07
G3HGR7	1	1	4.41058	0.0196207	1.69357	31C	37C	Transmembrane 9 superfamily member (Fragment)	TM9SF2	2.80131e+06	2.82872e+06	2.80349e+06	1.40912e+06	1.39818e+06	2.17242e+06	2.18517e+06	2.82872e+06	973367	1.61118e+06	1.21323e+06	2.52455e+06
G3GR73	7	7	35.5032	0.000837187	1.69428	31C	37C	Rab GDP dissociation inhibitor	GDI2	1.0674e+08	1.12717e+08	1.05246e+08	7.08004e+07	6.1948e+07	5.88982e+07	8.32629e+07	1.12717e+08	3.65413e+07	8.09524e+07	5.37535e+07	6.84451e+07
G3IND2	3	3	7.99849	0.000739644	1.69643	31C	37C	26S proteasome non-ATPase regulatory subunit 13	PSMD13	4.87969e+06	4.47435e+06	4.99968e+06	2.77521e+06	3.06535e+06	2.62059e+06	3.80642e+06	4.47435e+06	1.73588e+06	3.17314e+06	2.65987e+06	3.04537e+06
G3IFE7	1	1	2.87763	0.00330607	1.70114	31C	37C	Phosphoglucomutase-2	PGM2	1.50384e+06	1.20574e+06	1.52933e+06	818103	787810	885895	1.17308e+06	1.20574e+06	530981	935410	683598	1.02949e+06
P55072	19	19	70.4378	0.000492306	1.70211	31C	37C	Transitional endoplasmic reticulum ATPase	VCP	9.61681e+07	1.0474e+08	1.10976e+08	6.42759e+07	6.10379e+07	5.79195e+07	7.50162e+07	1.0474e+08	3.85305e+07	7.34924e+07	5.29638e+07	6.73077e+07
G3GU78	1	1	3.64657	0.0361763	1.70261	31C	37C	Paxillin		856522	995750	664561	591625	501869	384726	668133	995750	230734	676457	435482	447086
G3I4Z0	1	1	2.20184	0.0215291	1.70303	31C	37C	Signal transducing adapter molecule 2		2.84517e+06	2.29994e+06	2.2924e+06	1.84821e+06	1.31271e+06	1.20631e+06	2.21938e+06	2.29994e+06	795918	2.11322e+06	1.13907e+06	1.40184e+06
G3H8D3	1	1	2.09597	0.0268182	1.70351	31C	37C	RNA-binding protein 5	RBM5	1.03532e+07	6.56979e+06	8.1274e+06	5.43449e+06	4.19552e+06	5.07518e+06	8.07605e+06	6.56979e+06	2.82182e+06	6.21374e+06	3.64053e+06	5.89782e+06
G3HAP7	3	3	9.2294	0.00126172	1.7045	31C	37C	Glutathione synthetase	GSS	3.78491e+07	3.32604e+07	3.64364e+07	2.33187e+07	1.96022e+07	2.01743e+07	2.95243e+07	3.32604e+07	1.26507e+07	2.66623e+07	1.70092e+07	2.34444e+07
G3I1H0	2	2	7.15043	0.0189033	1.70569	31C	37C	DNA helicase	MCM3	3.53236e+06	3.18343e+06	4.60252e+06	2.11686e+06	2.58173e+06	1.93704e+06	2.75543e+06	3.18343e+06	1.59799e+06	2.42039e+06	2.24022e+06	2.25101e+06
G3GTH2	4	4	9.48774	0.0104529	1.70915	31C	37C	Na(+)/H(+) exchange regulatory cofactor NHE-RF	SLC9A3R1	7.23348e+06	6.82287e+06	7.20389e+06	5.15586e+06	3.81749e+06	3.4657e+06	5.6425e+06	6.82287e+06	2.50118e+06	5.89516e+06	3.31251e+06	4.02746e+06
G3GW11	2	2	4.77838	5.83445e-05	1.70985	31C	37C	Non-specific lipid-transfer protein	SCP2	3.15943e+07	2.86798e+07	2.94657e+07	1.72914e+07	1.77869e+07	1.74057e+07	2.46452e+07	2.86798e+07	1.02304e+07	1.97708e+07	1.5434e+07	2.0227e+07
G3IHQ7	1	1	2.48332	0.000936087	1.71099	31C	37C	Sulfurtransferase	TST	3.35649e+07	3.44153e+07	3.19475e+07	1.74894e+07	1.95729e+07	2.13413e+07	2.61824e+07	3.44153e+07	1.10921e+07	1.99972e+07	1.69838e+07	2.48006e+07
G3IH47	1	1	2.65349	0.0441861	1.71364	31C	37C	Retinal rod rhodopsin-sensitive cGMP 3',5'-cyclic phosphodiesterase subunit delta		1.5393e+06	1.7408e+06	1.21196e+06	623716	971887	1.02574e+06	1.20073e+06	1.7408e+06	420789	713150	843326	1.19201e+06
G3IHH9	2	2	8.43417	0.000837001	1.7165	31C	37C	Isoamyl acetate-hydrolyzing esterase 1-like	IAH1	1.75799e+07	1.81088e+07	1.99999e+07	1.11264e+07	1.14491e+07	9.86749e+06	1.37132e+07	1.81088e+07	6.94394e+06	1.27218e+07	9.93462e+06	1.14669e+07
G3HRY8	1	1	2.72558	0.0451362	1.71656	31C	37C	SWI/SNF-related matrix-associated actin-dependent regulator of chromatin subfamily A member 5	SMARCA5	9.87728e+06	8.19826e+06	1.40614e+07	5.48239e+06	7.37038e+06	5.86901e+06	7.7048e+06	8.19826e+06	4.88211e+06	6.2685e+06	6.39543e+06	6.82032e+06
G3HRJ2	4	4	11.2378	0.00140281	1.71771	31C	37C	182 kDa tankyrase-1-binding protein	TNKS1BP1	3.68868e+06	3.72887e+06	3.45748e+06	2.3667e+06	1.89212e+06	2.07231e+06	2.87737e+06	3.72887e+06	1.20043e+06	2.70606e+06	1.64183e+06	2.40821e+06
G3H6E1	1	1	2.85112	0.0111408	1.71827	31C	37C	Eukaryotic translation initiation factor 3 subunit G	EIF3G	4.76478e+07	6.3937e+07	6.01022e+07	3.85186e+07	3.22583e+07	2.91416e+07	3.71678e+07	6.3937e+07	2.08674e+07	4.40417e+07	2.79912e+07	3.38652e+07
G3GWD2	1	1	3.0874	0.0223782	1.72088	31C	37C	MORF4 family-associated protein 1		6.51467e+06	6.20729e+06	5.65128e+06	4.59864e+06	3.32919e+06	2.74885e+06	5.08179e+06	6.20729e+06	1.96212e+06	5.25803e+06	2.8888e+06	3.19442e+06
G3IBG3	5	5	20.192	0.00525203	1.72103	31C	37C	Ubiquitin activating enzyme E1	UBA1	3.9701e+07	3.08874e+07	3.54268e+07	2.2444e+07	2.11622e+07	1.79938e+07	3.09689e+07	3.08874e+07	1.23001e+07	2.56623e+07	1.83629e+07	2.09104e+07
G3GWI3	1	1	4.03795	0.00880617	1.72112	31C	37C	DNA-directed RNA polymerases I and III subunit RPAC2		6.6912e+06	5.78202e+06	6.47572e+06	3.86162e+06	4.20027e+06	2.94775e+06	5.21949e+06	5.78202e+06	2.24836e+06	4.41533e+06	3.64466e+06	3.42555e+06
G3H638	1	1	2.53573	0.00663447	1.72162	31C	37C	activator of HSP90 ATPase activity 1	AHSA1	6.94153e+06	9.43973e+06	9.33684e+06	5.20517e+06	4.89478e+06	4.8384e+06	5.41476e+06	9.43973e+06	3.24173e+06	5.95153e+06	4.2473e+06	5.62266e+06
G3H037	2	2	5.73414	0.00188995	1.72285	31C	37C	U5 small nuclear ribonucleoprotein 200 kDa helicase	SNRNP200	1.1895e+07	1.00981e+07	1.10868e+07	6.46645e+06	6.99922e+06	5.73503e+06	9.27869e+06	1.00981e+07	3.8493e+06	7.39367e+06	6.07336e+06	6.66463e+06
G3I557	1	1	2.63776	0.00427432	1.72587	31C	37C	Toll-interacting protein		8.22599e+06	6.14399e+06	7.18637e+06	3.85548e+06	4.33778e+06	4.29692e+06	6.41671e+06	6.14399e+06	2.49509e+06	4.40831e+06	3.76398e+06	4.9934e+06
G3HHC3	2	2	5.5078	0.00660024	1.72673	31C	37C	Importin subunit alpha	KPNA4	751768	635744	672345	414012	450554	328358	586419	635744	233437	473377	390955	381582
G3HT18	2	2	7.19428	0.00483929	1.72732	31C	37C	Nucleosome assembly protein 1-like 1	NAP1L1	5.21916e+07	4.12432e+07	4.73721e+07	2.89478e+07	2.89854e+07	2.35844e+07	4.07122e+07	4.12432e+07	1.64475e+07	3.30986e+07	2.51512e+07	2.74072e+07
G3IBF1	1	1	2.22065	0.0163376	1.73239	31C	37C	Nucleophosmin	NPM1	2.41322e+07	1.9963e+07	2.60016e+07	1.31184e+07	1.63661e+07	1.09779e+07	1.88244e+07	1.9963e+07	9.0277e+06	1.49994e+07	1.42012e+07	1.27573e+07
G3ILH7	1	1	2.86957	0.00084847	1.73353	31C	37C	26S proteasome non-ATPase regulatory subunit 1	PSMD1	3.54396e+07	4.05196e+07	3.91704e+07	2.09283e+07	2.42188e+07	2.12663e+07	2.76447e+07	4.05196e+07	1.35999e+07	2.39292e+07	2.10152e+07	2.47134e+07
Q60455	5	5	18.4601	8.35671e-05	1.73619	31C	37C	Tubulin beta chain	TBB7_CHICK	1.86116e+08	1.69392e+08	1.88436e+08	1.0392e+08	1.052e+08	1.04177e+08	1.45181e+08	1.69392e+08	6.54245e+07	1.18821e+08	9.12839e+07	1.21064e+08
G3HDE5	1	1	4.45535	0.00761111	1.73942	31C	37C	Proteasome activator complex subunit 1	PSME1	2.92421e+07	2.58524e+07	3.34674e+07	1.97661e+07	1.61894e+07	1.49593e+07	2.28104e+07	2.58524e+07	1.16198e+07	2.26003e+07	1.40479e+07	1.7384e+07
G3I1X8	1	1	5.49649	0.00779512	1.73971	31C	37C	Guanine nucleotide-binding protein G(I)/G(S)/G(T) subunit beta-1	GNB1	6.69702e+06	5.76814e+06	6.91195e+06	3.90877e+06	4.19675e+06	3.03263e+06	5.22403e+06	5.76814e+06	2.39981e+06	4.46924e+06	3.6416e+06	3.52419e+06
G3H0S4	1	1	2.32732	0.0316421	1.74261	31C	37C	Sorbitol dehydrogenase	SORD	1.95328e+06	2.09834e+06	2.4527e+06	1.37278e+06	1.48455e+06	875192	1.52367e+06	2.09834e+06	851572	1.56962e+06	1.28817e+06	1.01705e+06
G3I3W4	1	1	3.14869	0.0188263	1.74343	31C	37C	S-formylglutathione hydrolase	ESD	7.82172e+07	8.3484e+07	8.96402e+07	5.19131e+07	5.68593e+07	3.53926e+07	6.10136e+07	8.3484e+07	3.11229e+07	5.93568e+07	4.9338e+07	4.11294e+07
G3HSZ7	1	1	3.36923	0.0158491	1.74382	31C	37C	Heterogeneous nuclear ribonucleoprotein L-like	HNRNPLL	3.69026e+07	3.71799e+07	3.70272e+07	2.32189e+07	2.48128e+07	1.56846e+07	2.8786e+07	3.71799e+07	1.28558e+07	2.65482e+07	2.15306e+07	1.82269e+07
P60520	1	1	2.52484	0.00131347	1.74454	31C	37C	HUMAN Gamma-aminobutyric acid receptor-associated protein-like 2	GABARAPL2	3.97715e+06	3.62082e+06	3.63371e+06	2.16921e+06	2.36369e+06	1.9053e+06	3.10239e+06	3.62082e+06	1.26162e+06	2.48025e+06	2.05102e+06	2.21414e+06
G3HIU2	1	1	2.23099	0.0106898	1.74554	31C	37C	Transportin-1	TNPO1	7.24838e+06	6.95795e+06	5.75298e+06	4.62418e+06	3.44955e+06	3.36076e+06	5.65412e+06	6.95795e+06	1.99742e+06	5.28724e+06	2.99324e+06	3.9055e+06
G3HLP4	2	2	5.9748	0.00306127	1.74966	31C	37C	Eukaryotic translation initiation factor 4H	EIF4H	3.04243e+07	3.10351e+07	3.58499e+07	1.95033e+07	2.00874e+07	1.60253e+07	2.37325e+07	3.10351e+07	1.2447e+07	2.22999e+07	1.74303e+07	1.86228e+07
G3I3C7	1	1	3.71902	0.0295849	1.75065	31C	37C	Putative allantoicase	RPS7	1.57526e+07	1.48199e+07	2.29439e+07	1.06017e+07	1.15402e+07	8.42767e+06	1.22879e+07	1.48199e+07	7.96607e+06	1.21218e+07	1.00136e+07	9.79371e+06
G3GTS6	2	2	4.83549	0.00114143	1.75089	31C	37C	26S proteasome non-ATPase regulatory subunit 11	PSMD11	5.66547e+06	5.78786e+06	6.53195e+06	3.53769e+06	3.6445e+06	3.08988e+06	4.41937e+06	5.78786e+06	2.26788e+06	4.04496e+06	3.1624e+06	3.59073e+06
G3I531	2	2	5.55446	0.00733224	1.75131	31C	37C	Ran GTPase-activating protein 1	RANGAP1	1.61384e+07	1.15664e+07	1.29264e+07	8.07825e+06	8.14153e+06	6.98071e+06	1.25888e+07	1.15664e+07	4.48803e+06	9.23659e+06	7.06457e+06	8.11221e+06
G3I9G7	3	3	7.6026	0.00432581	1.75278	31C	37C	Proteasome subunit alpha type	PSMA3	1.31019e+07	1.08417e+07	1.11963e+07	6.49835e+06	7.66507e+06	5.8846e+06	1.02201e+07	1.08417e+07	3.88733e+06	7.43015e+06	6.65114e+06	6.83844e+06
G3GXD7	10	10	33.4909	0.00666247	1.75398	31C	37C	Fatty acid synthase	FASN	3.33684e+07	2.37167e+07	3.137e+07	1.73334e+07	1.62371e+07	1.68607e+07	2.60291e+07	2.37167e+07	1.08916e+07	1.98188e+07	1.40893e+07	1.95936e+07
G3HGP6	2	2	7.21	0.00714857	1.75442	31C	37C	T-complex protein 1 subunit alpha	TCP1	4.68111e+06	4.24088e+06	4.7474e+06	3.11893e+06	2.51837e+06	2.1541e+06	3.65151e+06	4.24088e+06	1.64829e+06	3.56616e+06	2.18524e+06	2.50326e+06
G3HDD8	1	1	2.20982	0.00990934	1.75543	31C	37C	Importin-4	IPO4	8.39916e+06	9.15525e+06	1.08943e+07	6.03781e+06	5.73689e+06	4.4314e+06	6.55179e+06	9.15525e+06	3.78247e+06	6.90356e+06	4.97802e+06	5.14968e+06
G3HQ88	2	2	6.40221	0.00772723	1.76003	31C	37C	Bcl-2-like protein 13	BCL2L13	1.04776e+07	8.63675e+06	9.27801e+06	6.27971e+06	5.41644e+06	4.43561e+06	8.17309e+06	8.63675e+06	3.22131e+06	7.18016e+06	4.69996e+06	5.15458e+06
G3IAY2	1	1	2.90286	0.0214767	1.76068	31C	37C	UPF0557 protein C10orf119-like	MCMBP	1.57913e+06	1.27567e+06	974081	803103	671395	700164	1.23181e+06	1.27567e+06	338199	918259	582583	813654
G3I2G0	1	1	2.60152	0.000427069	1.7608	31C	37C	UPF0696 protein C11orf68-like	BLES03	1.66916e+07	1.57043e+07	1.54639e+07	9.88362e+06	8.88999e+06	8.40709e+06	1.30203e+07	1.57043e+07	5.36903e+06	1.13008e+07	7.71402e+06	9.7698e+06
G3HZA8	1	1	3.67449	0.0297009	1.76189	31C	37C	GAPDH	GAPDH	3.87545e+08	3.46145e+08	3.39404e+08	2.54729e+08	2.13119e+08	1.41212e+08	3.02306e+08	3.46145e+08	1.17841e+08	2.91255e+08	1.84928e+08	1.64101e+08
G3HAF4	1	1	3.28655	0.0287119	1.76683	31C	37C	Splicing factor 3B subunit 3	SF3B3	2.54001e+06	2.10055e+06	2.78202e+06	1.07698e+06	1.82663e+06	1.29747e+06	1.98134e+06	2.10055e+06	965911	1.23141e+06	1.585e+06	1.50778e+06
G3HVG9	6	6	19.916	0.000331553	1.76779	31C	37C	Matrin-3	MATR3	8.26967e+06	7.38357e+06	8.35706e+06	4.2619e+06	4.6343e+06	4.6859e+06	6.45078e+06	7.38357e+06	2.90156e+06	4.873e+06	4.02127e+06	5.44544e+06
G3I1V4	1	1	2.96785	0.019201	1.77011	31C	37C	Bifunctional purine biosynthesis protein PURH	ATIC	2.01351e+06	1.24921e+06	1.70914e+06	1.01212e+06	913955	882715	1.57065e+06	1.24921e+06	593409	1.15725e+06	793057	1.02579e+06
G3I5L3	9	9	43.7458	0.000282573	1.77709	31C	37C	Annexin	ANXA1	7.00921e+08	6.36226e+08	6.96681e+08	4.06337e+08	3.80241e+08	3.57892e+08	5.46756e+08	6.36226e+08	2.41886e+08	4.64601e+08	3.29943e+08	4.15903e+08
G3GWX6	3	3	14.4341	0.000358838	1.77908	31C	37C	Leukocyte elastase inhibitor A	SERPINB1A	3.47749e+07	3.63155e+07	3.5456e+07	2.09484e+07	2.09206e+07	1.80195e+07	2.71263e+07	3.63155e+07	1.23103e+07	2.39522e+07	1.81532e+07	2.09402e+07
G3IE48	4	4	9.51231	0.000345621	1.78359	31C	37C	Elongation factor 1-gamma	EEF1G	4.8777e+07	4.58535e+07	5.45011e+07	2.75753e+07	2.79661e+07	2.8072e+07	3.80486e+07	4.58535e+07	1.89227e+07	3.15293e+07	2.42667e+07	3.26222e+07
G3H1H6	1	1	3.29775	0.000893799	1.78484	31C	37C	Protein farnesyltransferase/geranylgeranyltransferase type-1 subunit alpha		652239	601230	729360	351814	365226	393887	508781	601230	253232	402261	316914	457733
G3HFY1	2	2	8.40054	0.00164122	1.78605	31C	37C	Protein phosphatase 1F	PPM1F	1.74528e+06	1.48924e+06	1.70341e+06	899439	1.02606e+06	839218	1.36141e+06	1.48924e+06	591422	1.02841e+06	890336	975247
G3GV30	1	1	2.69096	0.0156011	1.78794	31C	37C	Echinoderm microtubule-associated protein-like 4 (Fragment)	EML4	4.90903e+06	5.41849e+06	5.54997e+06	3.73208e+06	2.87974e+06	2.2685e+06	3.8293e+06	5.41849e+06	1.92694e+06	4.26722e+06	2.4988e+06	2.6362e+06
G3HF04	2	2	6.29277	0.00264616	1.78802	31C	37C	Receptor expression-enhancing protein (Fragment)	REEP5	7.1317e+06	6.41487e+06	7.1823e+06	3.31866e+06	4.37457e+06	3.89995e+06	5.5631e+06	6.41487e+06	2.49368e+06	3.79452e+06	3.79591e+06	4.5321e+06
G3HSL4	5	5	16.6661	0.00457893	1.78892	31C	37C	Elongation factor 2	EEF2	1.54633e+08	1.67175e+08	2.00416e+08	1.09467e+08	9.50913e+07	8.73641e+07	1.20622e+08	1.67175e+08	6.9584e+07	1.25163e+08	8.25126e+07	1.01525e+08
G3HNJ6	1	1	2.09688	0.0126782	1.78942	31C	37C	60S ribosomal protein L5	RPL5	3.2651e+06	2.86493e+06	4.44655e+06	1.91539e+06	2.0323e+06	1.96293e+06	2.54695e+06	2.86493e+06	1.54384e+06	2.19004e+06	1.76347e+06	2.2811e+06
G3HKJ4	1	1	2.11427	0.0364057	1.79322	31C	37C	Cold shock domain-containing protein E1	CSDE1	1.11994e+06	1.6618e+06	1.72038e+06	638820	913934	957887	873614	1.6618e+06	597311	730420	793039	1.11315e+06
G3IFA9	2	2	5.84002	0.00332873	1.794	31C	37C	Transcription elongation factor B polypeptide 2	ELOB	4.94023e+06	5.3274e+06	6.08517e+06	3.04712e+06	3.40516e+06	2.66298e+06	3.85364e+06	5.3274e+06	2.11276e+06	3.48404e+06	2.95472e+06	3.09462e+06
G3HQK2	2	2	7.58686	0.000603327	1.79524	31C	37C	3-keto-steroid reductase	HSD17B7	1.18222e+07	1.16297e+07	1.10095e+07	5.72142e+06	6.88521e+06	6.58935e+06	9.22191e+06	1.16297e+07	3.82249e+06	6.54181e+06	5.97443e+06	7.65742e+06
G3H1G7	2	2	6.95053	2.27346e-05	1.79626	31C	37C	Pyridoxal phosphate homeostasis protein	PROSC	4.32633e+07	4.0531e+07	4.07155e+07	2.37805e+07	2.25974e+07	2.29383e+07	3.37477e+07	4.0531e+07	1.41364e+07	2.71904e+07	1.96082e+07	2.66564e+07
G3HXP0	1	1	2.31989	0.0220848	1.79924	31C	37C	Ribosome biogenesis protein NSA2-like (Fragment)	NSA2	309728	268484	333207	194788	190444	121328	241604	268484	115689	222718	165252	140994
G3HJ15	3	3	9.68982	0.00705417	1.80088	31C	37C	E3 SUMO-protein ligase RanBP2	RANBP2	4.47693e+06	3.78783e+06	3.59024e+06	2.63155e+06	2.00101e+06	1.95033e+06	3.49224e+06	3.78783e+06	1.24652e+06	3.00888e+06	1.73632e+06	2.26646e+06
G3HT19	1	1	2.80413	0.0439122	1.8015	31C	37C	Zinc finger CCHC domain-containing protein 3	ZCCHC3	2.78373e+06	1.5019e+06	1.74575e+06	1.11401e+06	1.20279e+06	1.03117e+06	2.17146e+06	1.5019e+06	606119	1.27375e+06	1.04369e+06	1.19831e+06
G3I4N3	4	4	14.741	0.00215971	1.80267	31C	37C	Lysine--tRNA ligase	KARS	2.89074e+07	2.20429e+07	2.42693e+07	1.45229e+07	1.3347e+07	1.3857e+07	2.25493e+07	2.20429e+07	8.42625e+06	1.66053e+07	1.15814e+07	1.6103e+07
G3GS70	6	6	23.4405	0.00106429	1.80303	31C	37C	Importin-5	IPO5	5.28863e+07	4.79998e+07	5.47832e+07	2.92978e+07	2.57359e+07	3.13041e+07	4.12541e+07	4.79998e+07	1.90206e+07	3.34988e+07	2.23315e+07	3.63782e+07
G3I9F1	3	3	18.1169	0.00481141	1.80442	31C	37C	Ras GTPase-activating protein-binding protein 2	G3BP2	1.84744e+07	1.46395e+07	1.80345e+07	1.06888e+07	9.37714e+06	8.28027e+06	1.4411e+07	1.46395e+07	6.26155e+06	1.22214e+07	8.13673e+06	9.62243e+06
G3I4I9	11	11	29.5593	0.00129563	1.80747	31C	37C	MVP	MVP	1.72645e+07	1.58992e+07	1.7311e+07	1.03452e+07	9.41061e+06	8.1698e+06	1.34672e+07	1.58992e+07	6.01035e+06	1.18285e+07	8.16578e+06	9.49405e+06
G3HE31	3	3	9.48088	0.0103914	1.80761	31C	37C	26S protease regulatory subunit 7	PSMC2	1.64617e+07	1.19505e+07	1.45094e+07	9.40503e+06	7.24721e+06	7.09271e+06	1.2841e+07	1.19505e+07	5.03763e+06	1.07536e+07	6.28855e+06	8.24237e+06
G3IN68	1	1	3.14411	0.017701	1.80902	31C	37C	CD2 antigen cytoplasmic tail-binding protein 2	CD2BP2	8.49174e+06	7.27982e+06	1.09953e+07	5.71673e+06	4.90636e+06	4.17327e+06	6.624e+06	7.27982e+06	3.81756e+06	6.53645e+06	4.25734e+06	4.84972e+06
G3GWQ1	12	12	32.9564	0.00120225	1.8108	31C	37C	Vinculin	VCL	5.52014e+07	5.05333e+07	5.54036e+07	3.37012e+07	2.73778e+07	2.79086e+07	4.306e+07	5.05333e+07	1.9236e+07	3.85335e+07	2.37562e+07	3.24323e+07
G3H4Z5	4	4	11.1039	0.00623105	1.81208	31C	37C	C-1-tetrahydrofolate synthase, cytoplasmic	MTHFD1	1.2607e+07	1.15771e+07	1.28872e+07	6.67588e+06	8.19026e+06	5.59177e+06	9.83413e+06	1.15771e+07	4.47442e+06	7.63313e+06	7.10686e+06	6.49814e+06
G3IGL0	1	1	4.35824	0.00848971	1.81451	31C	37C	Putative heterogeneous nuclear ribonucleoprotein A1-like protein 3	HNRNPA1	3.23146e+07	2.18515e+07	2.81535e+07	1.63281e+07	1.44204e+07	1.46189e+07	2.52071e+07	2.18515e+07	9.77485e+06	1.86694e+07	1.25128e+07	1.69885e+07
G3HQK5	2	2	5.11005	0.00301346	1.81514	31C	37C	UDP-N-acetylhexosamine pyrophosphorylase	UAP1	2.8515e+06	2.76505e+06	2.48191e+06	1.50052e+06	1.69239e+06	1.26869e+06	2.22432e+06	2.76505e+06	861713	1.71568e+06	1.46852e+06	1.47433e+06
G3HD44	1	1	2.70187	0.0166487	1.82125	31C	37C	Vacuolar protein sorting-associated protein 4B (Fragment)	VPS4B	1.13295e+07	7.07977e+06	9.76517e+06	5.63123e+06	5.08432e+06	4.7543e+06	8.83758e+06	7.07977e+06	3.39045e+06	6.43869e+06	4.41177e+06	5.52493e+06
G3HRM8	1	1	2.91265	0.0201427	1.82186	31C	37C	Nascent polypeptide-associated complex subunit alpha, muscle-specific form	NACA	5.55333e+06	5.54968e+06	7.66934e+06	4.13793e+06	3.4309e+06	2.73511e+06	4.33189e+06	5.54968e+06	2.66278e+06	4.73126e+06	2.97706e+06	3.17845e+06
G3H1T8	2	2	5.75726	0.00010358	1.82809	31C	37C	Alkylglycerone-phosphate synthase	AGPS	8.52912e+06	8.6712e+06	7.92007e+06	4.33388e+06	4.73219e+06	4.67527e+06	6.65316e+06	8.6712e+06	2.74983e+06	4.95531e+06	4.10622e+06	5.43309e+06
G3HV49	1	1	2.04415	0.0016426	1.82889	31C	37C	UPF0160 protein MYG1, mitochondrial	MYG1	1.48037e+06	1.26114e+06	1.59899e+06	847938	779837	745520	1.15477e+06	1.26114e+06	555166	969523	676680	866362
G3HXU8	1	1	5.77451	0.005688	1.82978	31C	37C	Fibroblast growth factor	NPM3	2.72727e+07	3.25742e+07	3.14033e+07	1.92326e+07	1.69521e+07	1.3685e+07	2.12742e+07	3.25742e+07	1.09032e+07	2.19903e+07	1.47097e+07	1.59032e+07
G3HQQ2	1	1	3.88135	0.0260686	1.82988	31C	37C	Phostensin	PPP1R18	3.874e+06	2.90552e+06	3.22139e+06	2.11659e+06	2.05424e+06	1.2945e+06	3.02192e+06	2.90552e+06	1.11846e+06	2.42009e+06	1.7825e+06	1.50433e+06
G3HP75	1	1	3.87612	0.0482864	1.83164	31C	37C	D-3-phosphoglycerate dehydrogenase	PHGDH	1.62182e+07	8.23895e+06	1.03469e+07	6.03755e+06	6.69204e+06	6.27202e+06	1.26511e+07	8.23895e+06	3.59244e+06	6.90326e+06	5.80682e+06	7.28865e+06
G3HW17	1	1	4.18466	0.00835237	1.83492	31C	37C	Cell division cycle 5-like protein	CDC5L	4.41973e+06	3.0529e+06	3.52938e+06	2.23328e+06	1.81679e+06	1.94585e+06	3.44763e+06	3.0529e+06	1.22539e+06	2.5535e+06	1.57647e+06	2.26125e+06
G3HPF1	1	1	3.76043	0.0209615	1.83528	31C	37C	Small nuclear ribonucleoprotein Sm D2	SNRPD2	6.5602e+07	5.27857e+07	9.0138e+07	3.6611e+07	3.6925e+07	4.00847e+07	5.1173e+07	5.27857e+07	3.12957e+07	4.18606e+07	3.20405e+07	4.65821e+07
G3HBD6	1	1	2.70716	0.0219441	1.83559	31C	37C	C-jun-amino-terminal kinase-interacting protein 4	SPAG9	734346	791387	1.08361e+06	589188	424020	408315	572829	791387	376226	673671	367931	474500
G3IHY5	3	3	9.48054	0.0127654	1.83663	31C	37C	6-phosphogluconate dehydrogenase, decarboxylating	PGD	5.38814e+07	5.74347e+07	4.96088e+07	3.10364e+07	3.47251e+07	2.18582e+07	4.20303e+07	5.74347e+07	1.72241e+07	3.54867e+07	3.01317e+07	2.54012e+07
G3GZ25	1	1	5.13335	3.88261e-05	1.83806	31C	37C	RPP40	RPP40	4.66724e+06	4.34722e+06	4.78526e+06	2.55392e+06	2.45915e+06	2.49469e+06	3.64069e+06	4.34722e+06	1.66143e+06	2.92012e+06	2.13385e+06	2.89905e+06
G3HF68	2	2	5.15261	0.00139671	1.83845	31C	37C	Cold-inducible RNA-binding protein		4.78611e+07	4.91851e+07	5.51704e+07	3.08699e+07	2.71808e+07	2.47455e+07	3.73342e+07	4.91851e+07	1.91551e+07	3.52963e+07	2.35853e+07	2.87565e+07
G3I2I9	1	1	2.51535	0.0434506	1.83861	31C	37C	60S ribosomal protein L3	RPL3	5.99777e+06	4.33863e+06	8.1371e+06	3.89549e+06	3.23084e+06	2.92122e+06	4.67858e+06	4.33863e+06	2.82519e+06	4.45406e+06	2.80347e+06	3.39472e+06
G3HZK7	2	2	5.52657	1.91425e-05	1.83947	31C	37C	Heat shock factor protein 4		4.16108e+06	3.87128e+06	4.03997e+06	2.15798e+06	2.25406e+06	2.15089e+06	3.24586e+06	3.87128e+06	1.40267e+06	2.46741e+06	1.95589e+06	2.49953e+06
G3GVR4	1	1	2.74919	0.0253608	1.83959	31C	37C	Protein FAM107B		1.07701e+07	9.56063e+06	6.80335e+06	5.97214e+06	4.22517e+06	4.55281e+06	8.40126e+06	9.56063e+06	2.36211e+06	6.82848e+06	3.66627e+06	5.29077e+06
G3IMD1	3	3	13.5665	0.00636541	1.84002	31C	37C	S-(hydroxymethyl)glutathione dehydrogenase	ADH5	3.62636e+07	3.67538e+07	4.53716e+07	2.4012e+07	2.25636e+07	1.77657e+07	2.82875e+07	3.67538e+07	1.57529e+07	2.74551e+07	1.95788e+07	2.06454e+07
G3GUU5	3	3	10.1099	0.0168145	1.8414	31C	37C	Transketolase	TKT	4.26631e+07	3.61647e+07	5.6168e+07	2.60927e+07	2.65723e+07	2.06463e+07	3.32794e+07	3.61647e+07	1.95014e+07	2.98341e+07	2.30573e+07	2.39929e+07
G3I2I1	4	4	18.3388	0.00229592	1.84654	31C	37C	DNA helicase	MCM4	2.09087e+07	2.05202e+07	2.54023e+07	1.10419e+07	1.33753e+07	1.17754e+07	1.63099e+07	2.05202e+07	8.81962e+06	1.26252e+07	1.1606e+07	1.3684e+07
G3IIV7	1	1	2.31264	0.0117088	1.8487	31C	37C	FERM domain-containing protein 8	FRMD8	2.7185e+06	2.63697e+06	3.49958e+06	1.28162e+06	1.6676e+06	1.84067e+06	2.12057e+06	2.63697e+06	1.21505e+06	1.46539e+06	1.44701e+06	2.13902e+06
G3H485	1	1	2.87062	0.0193244	1.85061	31C	37C	Coatomer subunit epsilon	COPE	1.19377e+06	913774	903574	573513	645776	407809	931207	913774	313719	655748	560352	473911
G3IE21	2	2	7.98523	0.00644947	1.85314	31C	37C	Aldose reductase-related protein 2	AKR1B8	6.91885e+06	6.86019e+06	9.30736e+06	3.72349e+06	4.58718e+06	4.14734e+06	5.39707e+06	6.86019e+06	3.2315e+06	4.2574e+06	3.98039e+06	4.81959e+06
G3GVV6	1	1	2.50118	0.0058081	1.8547	31C	37C	Ras and Rab interactor 2	RIN2	2.7988e+06	2.8006e+06	2.47746e+06	1.70391e+06	1.4806e+06	1.17028e+06	2.18321e+06	2.8006e+06	860171	1.94824e+06	1.28475e+06	1.35997e+06
G3I1W1	1	1	3.80218	0.00897067	1.85841	31C	37C	Synapse-associated protein 1	SYAP1	2.98324e+06	2.51565e+06	3.30798e+06	1.66049e+06	1.80279e+06	1.27564e+06	2.32709e+06	2.51565e+06	1.14853e+06	1.89859e+06	1.56432e+06	1.48242e+06
G3I3X6	1	1	2.89558	0.025403	1.85848	31C	37C	Proteasome endopeptidase complex	PSMA6	1.781e+07	1.69593e+07	2.83509e+07	1.1104e+07	1.23778e+07	1.04815e+07	1.38928e+07	1.69593e+07	9.84338e+06	1.26962e+07	1.07405e+07	1.21804e+07
G3I132	1	1	4.29875	0.017086	1.85956	31C	37C	Acetoacetyl-CoA synthetase	AACS	4.08089e+06	6.22371e+06	6.34581e+06	3.30382e+06	2.7768e+06	2.87332e+06	3.18331e+06	6.22371e+06	2.20325e+06	3.77755e+06	2.40949e+06	3.33906e+06
G3HNG5	1	1	3.70539	0.0371311	1.85987	31C	37C	Acyl-coenzyme A thioesterase 1	ACOT1	1.45529e+06	868672	940300	660359	634963	459775	1.1352e+06	868672	326470	755047	550970	534300
G3HR96	2	2	5.24833	0.00295439	1.86022	31C	37C	Bleomycin hydrolase	BLMH	1.2219e+07	1.13022e+07	1.26302e+07	6.22548e+06	7.62668e+06	5.58178e+06	9.5315e+06	1.13022e+07	4.38517e+06	7.11815e+06	6.61783e+06	6.48654e+06
G3ICH9	6	6	17.9404	0.00174039	1.86165	31C	37C	Ataxin-10	ATXN10	2.07928e+07	1.67548e+07	2.18228e+07	1.05155e+07	1.09531e+07	1.04226e+07	1.62195e+07	1.67548e+07	7.57682e+06	1.20233e+07	9.50419e+06	1.2112e+07
G3I5F4	1	1	3.45127	0.0379193	1.86417	31C	37C	Protein canopy-like 4		173733	183996	198554	142395	87723.9	68289.2	135521	183996	68937.6	162813	76119.8	79358.2
G3H133	2	2	8.59408	0.000320908	1.86572	31C	37C	Translin	TSN	6.09633e+06	6.60134e+06	5.73466e+06	3.45218e+06	3.07013e+06	3.35715e+06	4.75546e+06	6.60134e+06	1.99106e+06	3.94719e+06	2.66402e+06	3.90131e+06
G3I4K5	2	2	6.35973	0.00303508	1.86823	31C	37C	RNA-binding protein 14	RBM14	9.72741e+06	8.64086e+06	1.19003e+07	5.15976e+06	5.54172e+06	5.50023e+06	7.58789e+06	8.64086e+06	4.13175e+06	5.89962e+06	4.80866e+06	6.39176e+06
G3H3Y2	3	3	6.07205	0.00493541	1.86917	31C	37C	Retrovirus-related Gag polyprotein	GAG	7.42532e+06	8.21801e+06	8.24648e+06	4.35896e+06	4.97863e+06	3.44335e+06	5.79214e+06	8.21801e+06	2.86316e+06	4.98399e+06	4.32006e+06	4.00149e+06
G3IMX9	2	2	5.4507	0.00154688	1.87021	31C	37C	von Willebrand factor A domain-containing protein 5A	VWA5A	3.06697e+06	3.16015e+06	2.71257e+06	1.65026e+06	1.7382e+06	1.39158e+06	2.3924e+06	3.16015e+06	941798	1.88689e+06	1.50827e+06	1.61714e+06
G3HBG5	4	4	15.2003	0.00246224	1.87034	31C	37C	26S protease regulatory subunit 4	PSMC1	4.14558e+07	3.45364e+07	4.04875e+07	2.32983e+07	2.08551e+07	1.81239e+07	3.23377e+07	3.45364e+07	1.40572e+07	2.6639e+07	1.80964e+07	2.10617e+07
G3ILX2	1	1	3.27884	0.0023996	1.87264	31C	37C	26S proteasome non-ATPase regulatory subunit 13	PSMD13	4.98613e+06	4.24383e+06	4.79445e+06	2.88222e+06	2.39747e+06	2.20942e+06	3.88945e+06	4.24383e+06	1.66462e+06	3.2955e+06	2.08034e+06	2.56755e+06
G3IPB5	1	1	2.88102	0.00713699	1.8727	31C	37C	Pre-mRNA-processing-splicing factor 8	PRPF8	1.9821e+06	1.77485e+06	2.27339e+06	1.00687e+06	1.29413e+06	919131	1.54614e+06	1.77485e+06	789317	1.15125e+06	1.12294e+06	1.06811e+06
G3IEG2	3	3	8.70981	0.00242472	1.87537	31C	37C	Serpin B6	SERPINB6	1.6608e+07	1.30273e+07	1.54612e+07	8.54965e+06	8.36633e+06	7.13073e+06	1.29551e+07	1.30273e+07	5.36811e+06	9.77558e+06	7.25963e+06	8.28655e+06
G3HNE2	1	1	2.59388	0.00595487	1.8825	31C	37C	3-beta-hydroxysteroid-Delta(8), Delta(7)-isomerase	EBP	369838	373457	448939	240347	221550	171428	288493	373457	155871	274811	192243	199215
G3HN02	1	1	3.30999	0.0375593	1.88565	31C	37C	Talin-1	TLN1	557338	404386	528591	251048	356020	183277	434753	404386	183526	287045	308926	212984
G3HV16	1	1	2.67343	0.00278635	1.8861	31C	37C	Niban-like protein 1		1.38861e+06	1.60905e+06	1.60451e+06	896817	859646	683587	1.08319e+06	1.60905e+06	557083	1.02541e+06	745932	794390
G3HH25	1	1	2.52936	0.00154154	1.88808	31C	37C	Exocyst complex component 4	EXOC4	1.30122e+06	1.53177e+06	1.30825e+06	663802	707764	821802	1.01502e+06	1.53177e+06	454222	758984	614141	955008
G3HKQ9	2	2	6.41598	0.00594833	1.89063	31C	37C	SWI/SNF complex subunit SMARCC1 (Fragment)	SMARCC1	3.23753e+06	2.39126e+06	2.44309e+06	1.61201e+06	1.36995e+06	1.28746e+06	2.52545e+06	2.39126e+06	848237	1.84315e+06	1.18874e+06	1.49614e+06
G3GXB1	2	2	5.88596	0.0031297	1.89239	31C	37C	THO complex subunit 4	ALYREF	2.69986e+07	2.4981e+07	3.33451e+07	1.65477e+07	1.43534e+07	1.41872e+07	2.10604e+07	2.4981e+07	1.15774e+07	1.89204e+07	1.24548e+07	1.64868e+07
G3HUC4	1	1	3.11417	0.0391907	1.8932	31C	37C	Sushi, von Willebrand factor type A, EGF and pentraxin domain-containing protein 1		6.37143e+07	7.50115e+07	8.46081e+07	4.61388e+07	4.68087e+07	2.5019e+07	4.97005e+07	7.50115e+07	2.93758e+07	5.27546e+07	4.06168e+07	2.90744e+07
G3I2N4	3	3	10.4463	0.000124519	1.89469	31C	37C	Lamina-associated polypeptide 2, isoforms alpha/zeta	TMPO	1.68724e+07	1.52555e+07	1.56825e+07	8.39637e+06	8.87625e+06	7.96131e+06	1.31613e+07	1.52555e+07	5.44494e+06	9.60032e+06	7.7021e+06	9.25176e+06
G3HG40	3	3	11.5709	0.00304344	1.90107	31C	37C	Eukaryotic translation initiation factor 2A	EIF2A	7.38578e+06	6.36408e+06	6.07719e+06	3.96942e+06	3.46906e+06	2.99096e+06	5.7613e+06	6.36408e+06	2.10999e+06	4.53859e+06	3.01017e+06	3.47577e+06
G3H229	1	1	5.4709	0.0165878	1.90127	31C	37C	GMP synthase [glutamine-hydrolyzing]	GMPS	1.16755e+06	885456	733914	568264	472030	425527	910748	885456	254814	649747	409590	494501
G3I905	1	1	2.13062	0.00860939	1.90233	31C	37C	E3 ubiquitin-protein ligase UBR4	UBR4	2.37233e+06	2.93473e+06	2.68318e+06	1.75626e+06	1.24461e+06	1.19936e+06	1.85054e+06	2.93473e+06	931594	2.00809e+06	1.07997e+06	1.39377e+06
G3GWE6	1	1	3.60796	0.00338403	1.90325	31C	37C	Cell growth-regulating nucleolar protein	LYAR	628518	564829	539390	309678	348299	252430	490277	564829	187275	354082	302226	293347
G3ILD4	1	1	2.99316	0.0160043	1.9045	31C	37C	UPF0688 protein C1orf174-like	CA174_MOUSE	5.20574e+06	4.77293e+06	4.82381e+06	3.20545e+06	2.72641e+06	1.84054e+06	4.06075e+06	4.77293e+06	1.67482e+06	3.66507e+06	2.36576e+06	2.13887e+06
G3IAQ0	11	11	47.2333	0.00794461	1.90464	31C	37C	Alpha-enolase	ENO1	8.74979e+08	5.68844e+08	7.23157e+08	3.88624e+08	3.92036e+08	3.57075e+08	6.8253e+08	5.68844e+08	2.51079e+08	4.44348e+08	3.40178e+08	4.14954e+08
G3HIL4	4	4	16.1116	0.0023632	1.90501	31C	37C	Anamorsin	CIAPIN1	1.16653e+07	9.94271e+06	1.31995e+07	6.4072e+06	6.29872e+06	5.56563e+06	9.09952e+06	9.94271e+06	4.58285e+06	7.32592e+06	5.46553e+06	6.46777e+06
G3I3D5	1	1	2.04732	0.00631164	1.90666	31C	37C	SH3 domain-binding glutamic acid-rich-like protein		4.24235e+06	3.98967e+06	5.61955e+06	2.55595e+06	2.57025e+06	2.13864e+06	3.30925e+06	3.98967e+06	1.9511e+06	2.92244e+06	2.23026e+06	2.4853e+06
G3HS67	1	1	2.85374	0.0451278	1.90667	31C	37C	Heme oxygenase	HMOX2	1.64365e+06	1.04209e+06	1.43123e+06	561639	589351	1.00826e+06	1.28213e+06	1.04209e+06	496921	642172	511392	1.17169e+06
G3I5Z8	9	9	35.3494	3.11133e-06	1.90973	31C	37C	Proteasome-associated protein ECM29-like	ECM29	1.27917e+07	1.26845e+07	1.2866e+07	6.4683e+06	6.80867e+06	6.80029e+06	9.97819e+06	1.26845e+07	4.46705e+06	7.39578e+06	5.90802e+06	7.90255e+06
G3HC84	1	1	2.17942	0.0220837	1.91391	31C	37C	Heat shock protein HSP 90-beta	HSP90AB1	1.07204e+06	1.36579e+06	1.82022e+06	784169	815562	625069	836251	1.36579e+06	631977	896610	707680	726387
G3GZ89	4	4	10.4959	0.000357413	1.91524	31C	37C	Inosine-5'-monophosphate dehydrogenase		7.8277e+06	7.92418e+06	7.05531e+06	4.29464e+06	3.93266e+06	3.68094e+06	6.10602e+06	7.92418e+06	2.44959e+06	4.91044e+06	3.41245e+06	4.27759e+06
G3HJG1	1	1	2.5123	0.00115311	1.91585	31C	37C	Cold shock domain-containing protein E1	CSDE1	737122	865813	789493	469335	381299	398124	574994	865813	274110	536633	330861	462657
G3I4K4	1	1	3.18261	0.020304	1.91658	31C	37C	Copper chaperone for superoxide dismutase	CCS	8.22307e+06	4.68903e+06	6.55238e+06	3.18812e+06	3.32231e+06	3.64539e+06	6.41443e+06	4.68903e+06	2.27497e+06	3.64526e+06	2.88284e+06	4.23628e+06
G3H6Y6	4	4	19.107	0.00299129	1.92134	31C	37C	NSFL1 cofactor p47	NSFL1C	2.50559e+07	2.22021e+07	2.68156e+07	1.38913e+07	1.39145e+07	1.07473e+07	1.95449e+07	2.22021e+07	9.31033e+06	1.58832e+07	1.20739e+07	1.24894e+07
F7J0L2	1	1	2.86403	0.00893904	1.92175	31C	37C	Splicing factor, arginine/serine-rich 1, transcript variant 1 (Fragment)	SRSF1	496019	517481	442696	266823	298838	192084	386921	517481	153703	305082	259308	223219
G3H319	3	3	11.8261	0.00208303	1.92921	31C	37C	Tubulin-specific chaperone A	TBCA	4.87608e+07	4.50233e+07	4.46174e+07	2.83466e+07	2.18988e+07	2.14944e+07	3.8036e+07	4.50233e+07	1.54911e+07	3.24112e+07	1.90021e+07	2.49784e+07
G3H5W0	1	1	2.72669	0.0388801	1.93031	31C	37C	Proteasome subunit beta	PSMB3	5.7144e+06	6.94323e+06	1.02262e+07	3.99597e+06	4.77016e+06	3.08888e+06	4.45753e+06	6.94323e+06	3.55053e+06	4.56895e+06	4.13916e+06	3.58956e+06
G3HLR7	1	1	2.82192	0.00742174	1.9307	31C	37C	Adenosine deaminase	ADA	8.22927e+06	5.73708e+06	8.2205e+06	3.47988e+06	4.00912e+06	4.00262e+06	6.41927e+06	5.73708e+06	2.85414e+06	3.97885e+06	3.47879e+06	4.6514e+06
G3IHE8	2	2	4.38791	0.00210109	1.93104	31C	37C	Leucine-rich repeat-containing protein 47	LRRC47	2.7164e+06	2.36957e+06	3.21581e+06	1.36424e+06	1.44721e+06	1.48768e+06	2.11893e+06	2.36957e+06	1.11652e+06	1.55986e+06	1.25577e+06	1.72882e+06
G3IH96	3	3	9.83443	0.00927292	1.93638	31C	37C	Eukaryotic translation initiation factor 4B	EIF4B	5.68871e+06	4.3543e+06	6.24164e+06	3.18899e+06	2.86508e+06	2.35576e+06	4.4375e+06	4.3543e+06	2.16708e+06	3.64626e+06	2.48609e+06	2.73761e+06
G3HIS0	1	1	2.96939	0.00917542	1.93704	31C	37C	26S proteasome non-ATPase regulatory subunit 6	PSMD6	2.10991e+06	1.61678e+06	2.51785e+06	977648	1.1419e+06	1.1042e+06	1.64584e+06	1.61678e+06	874193	1.11783e+06	990852	1.28318e+06
G3H7Y4	1	1	2.54987	0.00983542	1.93895	31C	37C	Astrocytic phosphoprotein PEA-15	PEA15	3.38386e+06	2.63047e+06	3.84204e+06	1.93335e+06	1.7227e+06	1.42729e+06	2.63959e+06	2.63047e+06	1.33395e+06	2.21057e+06	1.49483e+06	1.65864e+06
G3HC01	3	3	7.36981	0.0423231	1.93977	31C	37C	Tropomyosin alpha-3 chain	TPM3	1.08948e+07	6.79982e+06	5.56699e+06	4.59781e+06	3.85374e+06	3.54038e+06	8.49852e+06	6.79982e+06	1.93285e+06	5.25708e+06	3.34397e+06	4.11424e+06
G3I9X6	2	2	5.54456	0.0214747	1.94157	31C	37C	Spectrin alpha chain, brain	SPTAN1	4.93331e+06	3.6689e+06	4.07691e+06	2.94058e+06	1.74643e+06	1.84333e+06	3.84824e+06	3.6689e+06	1.4155e+06	3.36222e+06	1.51541e+06	2.14211e+06
G3HR69	1	1	2.90706	0.00119961	1.94211	31C	37C	Serine/threonine-protein phosphatase 2A 56 kDa regulatory subunit	PPP2R5D	5.07556e+06	4.47178e+06	4.44701e+06	2.41245e+06	2.68015e+06	2.11315e+06	3.9592e+06	4.47178e+06	1.54399e+06	2.75836e+06	2.32562e+06	2.45568e+06
G3HH63	1	1	3.45708	0.000796103	1.94393	31C	37C	Phospholipase A-2-activating protein	PLAA	6.52902e+06	6.63979e+06	5.84066e+06	3.66625e+06	3.02857e+06	3.08407e+06	5.09298e+06	6.63979e+06	2.02786e+06	4.19196e+06	2.62795e+06	3.58397e+06
G3GRE1	2	2	4.58416	0.00301822	1.94414	31C	37C	Bifunctional aminoacyl-tRNA synthetase (Fragment)	EPRS	5.92374e+06	5.30522e+06	6.50686e+06	2.92499e+06	3.54825e+06	2.64947e+06	4.62083e+06	5.30522e+06	2.25917e+06	3.3444e+06	3.07889e+06	3.07892e+06
G3GYP7	9	9	32.4518	0.00263437	1.9453	31C	37C	aldo-keto reductase family 1 member A1	AKR1A1	6.1555e+07	6.61535e+07	8.35068e+07	3.41458e+07	3.58194e+07	3.86121e+07	4.80162e+07	6.61535e+07	2.89934e+07	3.90419e+07	3.10812e+07	4.48708e+07
G3H9B2	1	1	2.77974	0.0462937	1.94645	31C	37C	Myoferlin	MYOF	1.92062e+06	1.46234e+06	2.63059e+06	877017	1.37744e+06	835033	1.49819e+06	1.46234e+06	913335	1.00277e+06	1.19524e+06	970384
G3IEE6	1	1	3.26817	0.0362856	1.94673	31C	37C	Spermidine synthase	SRM	7.08009e+06	7.46717e+06	7.85119e+06	3.19217e+06	5.67851e+06	2.63501e+06	5.52284e+06	7.46717e+06	2.72592e+06	3.64989e+06	4.92736e+06	3.06212e+06
G3HQR7	1	1	2.36992	0.0402731	1.94844	31C	37C	60S ribosomal protein L18a	RPL18A	2.08278e+06	1.95019e+06	3.50831e+06	1.09311e+06	1.2074e+06	1.56991e+06	1.62468e+06	1.95019e+06	1.21808e+06	1.24985e+06	1.04769e+06	1.82437e+06
G3GWB9	3	3	8.73609	0.000879908	1.95273	31C	37C	Acyl-coenzyme A oxidase	ACOX3	2.1157e+06	2.3856e+06	1.87337e+06	1.03641e+06	1.13654e+06	1.09156e+06	1.65036e+06	2.3856e+06	650431	1.18502e+06	986197	1.26849e+06
G3GWT7	3	3	9.24237	0.00137752	1.95981	31C	37C	Guanine nucleotide-binding protein G(S) subunit alpha isoforms XLas	GNAS	3.04138e+06	2.4535e+06	3.02811e+06	1.35568e+06	1.58206e+06	1.41113e+06	2.37244e+06	2.4535e+06	1.05135e+06	1.55007e+06	1.37279e+06	1.63986e+06
G3IA72	2	2	5.30726	0.00128074	1.95987	31C	37C	Profilin	PFN2	1.58235e+07	1.50137e+07	1.90441e+07	7.93093e+06	9.13075e+06	8.38961e+06	1.23431e+07	1.50137e+07	6.61206e+06	9.06814e+06	7.92294e+06	9.74948e+06
G3H9H7	2	2	7.22674	0.0119696	1.96344	31C	37C	Heterogeneous nuclear ribonucleoprotein G	RBMXL1	2.74343e+06	2.2074e+06	2.4786e+06	1.51734e+06	1.33279e+06	933770	2.14002e+06	2.2074e+06	860565	1.73491e+06	1.15648e+06	1.08513e+06
G3IJQ0	1	1	2.31873	0.00706259	1.96414	31C	37C	COBW domain-containing protein 1		3.47969e+06	4.34239e+06	4.40597e+06	2.54701e+06	1.89872e+06	1.77992e+06	2.71434e+06	4.34239e+06	1.52975e+06	2.91223e+06	1.64756e+06	2.06842e+06
G3HRG8	1	1	3.27702	0.0085205	1.96704	31C	37C	Endoplasmic reticulum resident protein ERp44 (Fragment)	ERP44	2.06642e+06	2.37646e+06	1.84082e+06	1.09182e+06	1.26663e+06	836046	1.61191e+06	2.37646e+06	639130	1.24838e+06	1.09908e+06	971561
G3HDD1	1	1	3.17963	0.000864065	1.9757	31C	37C	Geranylgeranyl transferase type-2 subunit alpha	RABGGTA	2.10113e+06	1.82986e+06	1.67227e+06	1.0049e+06	885468	945722	1.639e+06	1.82986e+06	580609	1.14899e+06	768339	1.09901e+06
G3HWJ3	10	10	31.6451	8.07105e-05	1.97582	31C	37C	Uncharacterized protein	MACF1	3.50524e+07	3.68861e+07	3.67029e+07	1.9358e+07	1.70111e+07	1.86164e+07	2.73427e+07	3.68861e+07	1.27432e+07	2.21337e+07	1.47609e+07	2.1634e+07
G3H3I9	2	2	5.53541	0.0135609	1.97698	31C	37C	Cysteine and glycine-rich protein 1	CSRP1	1.50076e+07	1.20969e+07	1.99364e+07	7.99503e+06	8.75258e+06	7.04667e+06	1.17067e+07	1.20969e+07	6.92186e+06	9.14143e+06	7.59479e+06	8.18887e+06
G3H1V8	1	1	1.91658	0.0342983	1.97724	31C	37C	WAS/WASL-interacting protein family member 1	WIPF1	1.54047e+06	1.47152e+06	972966	903103	567651	544664	1.20165e+06	1.47152e+06	337812	1.0326e+06	492562	632949
G3IGH6	1	1	2.30995	0.0321094	1.97983	31C	37C	Transcription elongation factor spt6	SUPT6H	5.14277e+06	4.45962e+06	4.36059e+06	3.17019e+06	2.38759e+06	1.49485e+06	4.01163e+06	4.45962e+06	1.51399e+06	3.62476e+06	2.07176e+06	1.73716e+06
G3HQR1	1	1	3.64747	0.000157587	1.98302	31C	37C	Guanine nucleotide-binding protein-like 1 (Fragment)	GNL1	4.53078e+06	4.21341e+06	4.46755e+06	2.0291e+06	2.32807e+06	2.30527e+06	3.53425e+06	4.21341e+06	1.55112e+06	2.32005e+06	2.02011e+06	2.67893e+06
G3GT57	2	2	5.55807	0.0200779	1.98474	31C	37C	Protein SON	SON	2.64752e+06	1.60878e+06	2.5534e+06	1.00526e+06	1.11204e+06	1.31373e+06	2.0652e+06	1.60878e+06	886536	1.1494e+06	964937	1.52667e+06
G3GUS6	1	1	4.23018	0.0189198	1.98576	31C	37C	2',5'-phosphodiesterase 12	PDE12	1.98097e+06	2.32677e+06	2.8905e+06	1.07083e+06	1.57582e+06	978280	1.54526e+06	2.32677e+06	1.00358e+06	1.22438e+06	1.36737e+06	1.13685e+06
G3GT05	3	3	9.49513	0.0035415	1.98675	31C	37C	T-complex protein 1 subunit theta	CCT8	9.31635e+06	6.89551e+06	9.05489e+06	4.62924e+06	4.26208e+06	3.82633e+06	7.26724e+06	6.89551e+06	3.14384e+06	5.29302e+06	3.6983e+06	4.44654e+06
G3HKZ1	1	1	3.6866	0.0319492	1.98819	31C	37C	14-3-3 protein zeta/delta	YWHAZ	1.00676e+07	5.59691e+06	8.71842e+06	5.00966e+06	3.54964e+06	3.70459e+06	7.85329e+06	5.59691e+06	3.02702e+06	5.72799e+06	3.08009e+06	4.30507e+06
G3H3Q1	3	3	8.67259	0.00106839	1.9889	31C	37C	Pyruvate kinase	PKM	4.93085e+06	4.91438e+06	5.26237e+06	2.74666e+06	2.6989e+06	2.15039e+06	3.84632e+06	4.91438e+06	1.82708e+06	3.1405e+06	2.34189e+06	2.49895e+06
G3H2Z7	7	7	21.1231	0.000807599	1.99365	31C	37C	26S proteasome non-ATPase regulatory subunit 4	PSMD4	3.27527e+07	2.83833e+07	3.57678e+07	1.72925e+07	1.54654e+07	1.58483e+07	2.55488e+07	2.83833e+07	1.24185e+07	1.9772e+07	1.34196e+07	1.84172e+07
G3HWJ5	1	1	3.38036	0.0176406	2.00074	31C	37C	Poly(U)-binding-splicing factor PUF60	PUF60	5.66677e+06	4.49829e+06	6.77981e+06	2.99025e+06	2.13922e+06	3.33985e+06	4.42038e+06	4.49829e+06	2.35394e+06	3.41901e+06	1.85624e+06	3.8812e+06
G3HNE4	1	1	2.6898	0.000869934	2.0016	31C	37C	Putative tRNA (cytidine(32)/guanosine(34)-2'-O)-methyltransferase	FTSJ1	6.04285e+06	5.81948e+06	4.97217e+06	2.59428e+06	3.07082e+06	2.74543e+06	4.71374e+06	5.81948e+06	1.72633e+06	2.96627e+06	2.66462e+06	3.19043e+06
G3HTV9	2	2	4.20929	0.00629449	2.00652	31C	37C	Acyl-coenzyme A oxidase	ACOX1	2.38834e+06	3.13306e+06	2.70954e+06	1.10492e+06	1.39654e+06	1.60065e+06	1.86303e+06	3.13306e+06	940748	1.26335e+06	1.2118e+06	1.8601e+06
G3ICE3	1	1	2.54741	0.0280672	2.00662	31C	37C	COP9 signalosome complex subunit 5	COPS5	2.41006e+06	3.50457e+06	3.30931e+06	1.46111e+06	2.03448e+06	1.10117e+06	1.87997e+06	3.50457e+06	1.14899e+06	1.67062e+06	1.76536e+06	1.27966e+06
G3H7V9	6	6	17.2959	0.000194757	2.00709	31C	37C	DNA helicase	MCM2	5.65085e+06	6.62778e+06	6.00504e+06	2.89741e+06	3.16321e+06	3.04891e+06	4.40796e+06	6.62778e+06	2.08494e+06	3.31286e+06	2.74478e+06	3.5431e+06
G3HC30	1	1	2.38755	0.00227672	2.01102	31C	37C	Protein S100		1.43277e+06	1.07591e+06	1.23651e+06	692826	589816	579691	1.11764e+06	1.07591e+06	429313	792169	511795	673654
G3GWM0	1	1	6.48258	0.0115326	2.01596	31C	37C	Eukaryotic peptide chain release factor GTP-binding subunit ERF3B	GSPT1	1.98907e+07	1.84306e+07	2.59775e+07	9.12562e+06	9.43971e+06	1.33295e+07	1.55158e+07	1.84306e+07	9.01935e+06	1.04341e+07	8.19103e+06	1.54901e+07
G3HEI4	1	1	2.11651	0.00680502	2.0257	31C	37C	Putative transcription factor PML	PML	2.38484e+06	2.06534e+06	3.20862e+06	1.28247e+06	1.32182e+06	1.17653e+06	1.8603e+06	2.06534e+06	1.11403e+06	1.46636e+06	1.14697e+06	1.36724e+06
G3HNY5	1	1	2.87493	0.0488033	2.02577	31C	37C	Phosphoglycerate kinase	PGK1	2.07956e+07	1.93015e+07	3.59134e+07	1.61567e+07	1.16408e+07	9.7243e+06	1.62216e+07	1.93015e+07	1.2469e+07	1.84734e+07	1.01009e+07	1.13005e+07
G3H1N7	3	3	11.0463	0.00174015	2.02693	31C	37C	Splicing factor, arginine/serine-rich 5	SRSF4	1.55721e+07	1.21829e+07	1.62851e+07	7.53971e+06	7.29618e+06	6.89163e+06	1.21471e+07	1.21829e+07	5.65415e+06	8.62082e+06	6.33104e+06	8.0087e+06
Q3HR12	3	3	9.66236	0.0140256	2.03485	31C	37C	Guanine nucleotide binding protein alpha inhibiting 3	GNAI3	4.39953e+06	4.0528e+06	6.36248e+06	2.38292e+06	2.84472e+06	2.05289e+06	3.43187e+06	4.0528e+06	2.20904e+06	2.7246e+06	2.46842e+06	2.38564e+06
G3IIB5	1	1	2.45055	0.00865636	2.04075	31C	37C	Secretory carrier-associated membrane protein (Fragment)	SCAMP2	2.12347e+06	1.42407e+06	1.931e+06	991393	752551	940627	1.65642e+06	1.42407e+06	670440	1.13355e+06	653004	1.09309e+06
G3HUM2	1	1	3.24939	0.0494806	2.04194	31C	37C	F-box only protein 6		3.12743e+06	2.71589e+06	1.74481e+06	1.29435e+06	836408	1.58537e+06	2.43956e+06	2.71589e+06	605795	1.47995e+06	725768	1.84235e+06
G3HIM4	2	2	5.48993	0.00644747	2.04576	31C	37C	CDC42	CDC42	8.19803e+06	8.50996e+06	1.12482e+07	3.99504e+06	5.42903e+06	4.24136e+06	6.3949e+06	8.50996e+06	3.90534e+06	4.56788e+06	4.71088e+06	4.92884e+06
G3HPT8	3	3	15.8959	0.00736685	2.04874	31C	37C	Suprabasin	SBSN	2.61042e+06	2.22386e+06	3.06422e+06	1.22533e+06	1.07131e+06	1.55866e+06	2.03627e+06	2.22386e+06	1.06389e+06	1.40103e+06	929595	1.81131e+06
G3I1P5	1	1	3.0434	0.0478446	2.05716	31C	37C	SH3 domain-binding glutamic acid-rich-like protein	SH3BGRL	1.0929e+08	5.23228e+07	8.1443e+07	3.49452e+07	4.92979e+07	3.39084e+07	8.52522e+07	5.23228e+07	2.82768e+07	3.99559e+07	4.27768e+07	3.94046e+07
G3I7L9	2	2	5.67127	0.0203079	2.05729	31C	37C	Eukaryotic translation initiation factor 3 subunit C	EIF3C	2.96599e+06	2.47039e+06	4.46164e+06	1.78475e+06	1.59717e+06	1.42928e+06	2.31363e+06	2.47039e+06	1.54907e+06	2.04066e+06	1.38589e+06	1.66096e+06
G3HKQ7	4	4	12.7233	0.021508	2.05863	31C	37C	Microtubule-associated protein	MAP4	1.19328e+07	1.03645e+07	8.59527e+06	6.47748e+06	5.03942e+06	3.48949e+06	9.3082e+06	1.03645e+07	2.98426e+06	7.40628e+06	4.37281e+06	4.05511e+06
G3H8N3	2	2	6.18414	0.0218622	2.06651	31C	37C	60S ribosomal protein L4	RPL4	1.80564e+07	9.90743e+06	1.07548e+07	6.41226e+06	6.33877e+06	5.9852e+06	1.40849e+07	9.90743e+06	3.73405e+06	7.33171e+06	5.50028e+06	6.95535e+06
G3HTA6	3	3	10.103	0.00116587	2.07087	31C	37C	EPM2A-interacting protein 1	EPM2AIP1	4.28081e+06	3.87912e+06	3.74345e+06	1.62918e+06	2.01717e+06	2.10167e+06	3.33926e+06	3.87912e+06	1.29972e+06	1.86279e+06	1.75034e+06	2.44233e+06
G3HH71	1	1	2.95488	0.038305	2.07389	31C	37C	Putative RNA-binding protein Luc7-like 2	LUC7L2	635339	475455	878626	424645	283287	251339	495598	475455	305057	485535	245814	292079
G3HZG6	4	4	12.815	0.00538934	2.07467	31C	37C	Large proline-rich protein BAT3	BAG6	2.03681e+07	2.23197e+07	2.79898e+07	1.33172e+07	1.11167e+07	9.63293e+06	1.58882e+07	2.23197e+07	9.71802e+06	1.52268e+07	9.64622e+06	1.11943e+07
G3HGI4	2	2	5.54428	0.000353051	2.0755	31C	37C	Hypoxanthine-guanine phosphoribosyltransferase	HPRT1	2.10186e+07	2.30901e+07	2.60709e+07	1.09162e+07	1.1528e+07	1.13691e+07	1.63956e+07	2.30901e+07	9.05178e+06	1.24815e+07	1.00031e+07	1.32119e+07
G3H3G9	5	5	16.0341	0.00299026	2.07831	31C	37C	Septin-9	SEPTIN9	1.14732e+07	8.8005e+06	1.22183e+07	4.7582e+06	5.66528e+06	5.21032e+06	8.94967e+06	8.8005e+06	4.24216e+06	5.44047e+06	4.91587e+06	6.05487e+06
G3HEN3	3	3	9.05977	0.000483191	2.08198	31C	37C	Protein HIRA	HIRA	9.18402e+06	1.05394e+07	1.00596e+07	4.92067e+06	5.14052e+06	4.24392e+06	7.16402e+06	1.05394e+07	3.49268e+06	5.62624e+06	4.46053e+06	4.93182e+06
G3IBF7	1	1	3.59546	0.00948415	2.08454	31C	37C	Ubiquitin-conjugating enzyme E2 K	UBE2K	3.22202e+07	2.18914e+07	3.48682e+07	1.3628e+07	1.57809e+07	1.32767e+07	2.51335e+07	2.18914e+07	1.21062e+07	1.55821e+07	1.36934e+07	1.54287e+07
G3HYS8	1	1	3.19953	0.0125327	2.09086	31C	37C	Uncharacterized protein C15orf57-like		2.07883e+06	2.1589e+06	1.52508e+06	1.17407e+06	766835	815286	1.6216e+06	2.1589e+06	529506	1.34241e+06	665398	947436
G3HP44	1	1	3.94442	0.00347549	2.09548	31C	37C	Kinesin-like protein KIF15 (Fragment)	KIF15	804893	703082	672919	291447	421105	328209	627859	703082	233636	333237	365401	381409
G3HLV8	1	1	2.29803	0.0329381	2.0964	31C	37C	DnaJ-like subfamily C member 7	DNAJC7	682042	1.25946e+06	701588	484835	350590	425347	532029	1.25946e+06	243590	554355	304214	494292
G3H9Z5	2	2	6.76996	0.000713761	2.10193	31C	37C	Epidermal growth factor receptor kinase substrate 8	EPS8	7.00705e+06	5.54008e+06	5.82076e+06	3.07474e+06	2.91725e+06	2.74661e+06	5.46587e+06	5.54008e+06	2.02096e+06	3.51563e+06	2.53136e+06	3.19181e+06
G3I7A8	2	2	4.7774	0.00472447	2.10378	31C	37C	Proteasome endopeptidase complex (Fragment)	PSMA5	1.1605e+07	8.41068e+06	1.25914e+07	4.93478e+06	5.01783e+06	5.54672e+06	9.05254e+06	8.41068e+06	4.37172e+06	5.64238e+06	4.35407e+06	6.4458e+06
G3HP03	2	2	5.63883	0.00332134	2.10463	31C	37C	RNA-binding protein EWS	EWSR1	1.68264e+07	1.65243e+07	1.51767e+07	9.50262e+06	7.11515e+06	6.43971e+06	1.31255e+07	1.65243e+07	5.26934e+06	1.08652e+07	6.17396e+06	7.48353e+06
G3HF76	1	1	2.60881	0.0136839	2.10964	31C	37C	DAZ-associated protein 1	DAZAP1	2.71291e+06	1.84309e+06	3.24393e+06	1.203e+06	1.33148e+06	1.16279e+06	2.11621e+06	1.84309e+06	1.12629e+06	1.37549e+06	1.15536e+06	1.35127e+06
G3HH07	1	1	5.44579	0.00942219	2.10986	31C	37C	Pre-mRNA-processing factor 6	PRPF6	837693	913247	859362	504181	439717	293292	653444	913247	298369	576475	381551	340832
G3I6I1	2	2	5.37561	0.00789065	2.11612	31C	37C	26S protease regulatory subunit S10B	PSMC6	1.45813e+07	9.48766e+06	9.67512e+06	5.55735e+06	5.58254e+06	4.80633e+06	1.13742e+07	9.48766e+06	3.35918e+06	6.35421e+06	4.84408e+06	5.58539e+06
G3I9D3	2	2	4.5144	0.0298551	2.11742	31C	37C	Proteasome subunit beta	PSMB7	6.23072e+06	3.91131e+06	6.94181e+06	2.2063e+06	2.39404e+06	3.46789e+06	4.86029e+06	3.91131e+06	2.41018e+06	2.52265e+06	2.07735e+06	4.03001e+06
G3IC31	1	1	2.7077	0.00302144	2.11794	31C	37C	26S proteasome non-ATPase regulatory subunit 10	PSMD10	5.56629e+06	6.79479e+06	7.63148e+06	2.96742e+06	3.6034e+06	2.8688e+06	4.342e+06	6.79479e+06	2.64964e+06	3.39292e+06	3.12674e+06	3.33381e+06
G3ICY6	2	2	10.2234	0.00676679	2.11949	31C	37C	40S ribosomal protein S17	RPS17	5.32249e+07	3.82735e+07	5.91605e+07	2.13746e+07	2.357e+07	2.61379e+07	4.15182e+07	3.82735e+07	2.05404e+07	2.44395e+07	2.04522e+07	3.03746e+07
G3HF44	2	2	6.7073	0.00387566	2.12027	31C	37C	Paralemmin	PALM	5.86973e+06	5.81925e+06	4.80212e+06	3.18008e+06	2.28534e+06	2.31241e+06	4.5787e+06	5.81925e+06	1.66729e+06	3.63606e+06	1.98303e+06	2.68723e+06
G3GVZ1	1	1	3.80369	0.000437237	2.12592	31C	37C	Transcription factor BTF3	BTF3L4	5.7887e+07	4.91373e+07	5.81372e+07	2.81015e+07	2.5353e+07	2.42348e+07	4.51549e+07	4.91373e+07	2.01851e+07	3.2131e+07	2.19993e+07	2.8163e+07
G3IHR8	1	1	2.0441	0.0199329	2.1267	31C	37C	Adenosylhomocysteinase	AHCYL1	2.13242e+06	2.46431e+06	3.36841e+06	1.09556e+06	1.64276e+06	1.00699e+06	1.6634e+06	2.46431e+06	1.16951e+06	1.25265e+06	1.42545e+06	1.17021e+06
G3HSJ3	1	1	2.83608	0.000518921	2.12869	31C	37C	Nuclear factor 1 C-type	NFIC	1.64979e+06	1.43319e+06	1.56242e+06	731628	802545	648110	1.28693e+06	1.43319e+06	542470	836536	696385	753163
G3H7A8	7	7	19.9077	0.00299458	2.13317	31C	37C	Kinectin	KTN1	7.95968e+06	6.65254e+06	8.00753e+06	3.64269e+06	4.07698e+06	2.88416e+06	6.20897e+06	6.65254e+06	2.7802e+06	4.16501e+06	3.53768e+06	3.35165e+06
G3I837	2	2	9.14559	0.000850481	2.13319	31C	37C	Mannose-6-phosphate isomerase	MPI	1.08046e+07	8.20248e+06	9.72926e+06	4.56378e+06	4.2832e+06	4.62413e+06	8.42819e+06	8.20248e+06	3.37798e+06	5.21818e+06	3.71662e+06	5.37366e+06
G3GR83	1	1	7.06821	0.000129633	2.13486	31C	37C	1,5-anhydro-D-fructose reductase	AKR1E2	8.03503e+06	6.92063e+06	7.36747e+06	3.54115e+06	3.62314e+06	3.29218e+06	6.26775e+06	6.92063e+06	2.55797e+06	4.04891e+06	3.14388e+06	3.82582e+06
G3H3B2	1	1	3.06194	0.00861261	2.13551	31C	37C	Cysteine-rich protein 2	CRIP2	4.85306e+07	6.18221e+07	7.90014e+07	3.34483e+07	2.73021e+07	2.79188e+07	3.78564e+07	6.18221e+07	2.74291e+07	3.82444e+07	2.36906e+07	3.24442e+07
G3I3H2	1	1	2.84506	0.0071659	2.13617	31C	37C	60S acidic ribosomal protein P2	RPLP2	761089	744051	1.11209e+06	425058	444902	355237	593689	744051	386117	486006	386050	412817
G3IAW1	1	1	3.21865	0.048392	2.13838	31C	37C	Golgi membrane protein 1	GOLM1	693895	379337	363561	300398	179630	191879	541275	379337	126228	343471	155869	222981
G3GWF4	1	1	2.75335	0.00916465	2.13994	31C	37C	Heat shock protein 105 kDa (Fragment)	HSPH1	1.32716e+06	1.37561e+06	1.43198e+06	817195	652082	462899	1.03525e+06	1.37561e+06	497181	934372	565825	537931
G3HRK0	1	1	3.80791	0.0127259	2.1456	31C	37C	PA2G4	PA2G4	6.84007e+07	4.69573e+07	8.03376e+07	3.36181e+07	3.09895e+07	2.66004e+07	5.33561e+07	4.69573e+07	2.7893e+07	3.84386e+07	2.68902e+07	3.09121e+07
G3H8E7	1	1	3.5669	0.000146091	2.14562	31C	37C	Mannose-1-phosphate guanyltransferase beta	GMPPB	7.20296e+06	7.73746e+06	7.02215e+06	3.70388e+06	3.16514e+06	3.36699e+06	5.61869e+06	7.73746e+06	2.43808e+06	4.23498e+06	2.74645e+06	3.91275e+06
G3HCC4	1	1	2.60184	0.0201853	2.15158	31C	37C	tRNA pseudouridine synthase	PUS1	1.08543e+06	932055	1.60513e+06	459342	693152	531208	846695	932055	557296	525207	601462	617312
G3IC73	1	1	4.01296	0.0148707	2.15793	31C	37C	Chloride channel CLIC-like protein 1	CLCC1	1.36949e+07	1.03099e+07	1.58831e+07	7.87377e+06	5.71105e+06	4.89948e+06	1.06827e+07	1.03099e+07	5.51457e+06	9.00278e+06	4.95559e+06	5.69364e+06
G3HUZ5	2	2	4.95648	0.00416279	2.16059	31C	37C	Pleckstrin-likey domain-containing family O member 2	PLEKHO2	2.63194e+06	2.62801e+06	3.82699e+06	1.33896e+06	1.47672e+06	1.39008e+06	2.05305e+06	2.62801e+06	1.32872e+06	1.53095e+06	1.28138e+06	1.6154e+06
G3HQQ9	1	1	7.08178	0.00105948	2.17059	31C	37C	ATP-binding cassette sub-family F member 1	ABCF1	2.6876e+07	2.74535e+07	2.72517e+07	1.49337e+07	1.13061e+07	1.13449e+07	2.09647e+07	2.74535e+07	9.46173e+06	1.70751e+07	9.81056e+06	1.31838e+07
G3I7D7	2	2	7.45371	0.000850762	2.18	31C	37C	RNA-binding protein FUS	FUS	2.47652e+07	2.31078e+07	2.72535e+07	1.29191e+07	1.00421e+07	1.15005e+07	1.93182e+07	2.31078e+07	9.46235e+06	1.47716e+07	8.71372e+06	1.33646e+07
G3GZ85	2	2	6.83127	0.0254504	2.18371	31C	37C	Staphylococcal nuclease domain-containing protein	SND1	8.08841e+06	4.10901e+06	5.3932e+06	2.27826e+06	3.09263e+06	2.68449e+06	6.30939e+06	4.10901e+06	1.87251e+06	2.60493e+06	2.68353e+06	3.11962e+06
G3I519	1	1	2.98663	0.000700171	2.19053	31C	37C	LXN	LXN	1.33513e+07	1.10634e+07	1.36699e+07	6.36206e+06	5.59998e+06	5.42399e+06	1.04147e+07	1.10634e+07	4.74616e+06	7.27431e+06	4.85921e+06	6.30317e+06
G3I412	3	3	8.42495	0.000402381	2.19243	31C	37C	45 kDa calcium-binding protein	SDF4	5.31815e+06	5.18081e+06	6.02597e+06	2.77102e+06	2.47296e+06	2.29329e+06	4.14844e+06	5.18081e+06	2.0922e+06	3.16835e+06	2.14584e+06	2.66501e+06
G3IJ99	3	3	8.04381	0.00630308	2.19428	31C	37C	ATP-binding cassette sub-family D member 3 (Fragment)	ABCD3	3.64471e+06	3.34549e+06	4.26439e+06	1.30765e+06	1.7485e+06	2.0729e+06	2.84307e+06	3.34549e+06	1.48059e+06	1.49515e+06	1.51721e+06	2.4089e+06
G3HDL6	3	3	11.0285	0.00200874	2.20491	31C	37C	Elongation factor 1-beta	EEF1B	1.29797e+08	1.00784e+08	1.33106e+08	5.62536e+07	4.84171e+07	6.02739e+07	1.01249e+08	1.00784e+08	4.6214e+07	6.43198e+07	4.20125e+07	7.00437e+07
G3I783	4	4	10.4097	0.000489047	2.20569	31C	37C	Heterogeneous nuclear ribonucleoprotein D-like	HNRNPDL	4.47948e+07	3.84151e+07	4.77918e+07	2.06427e+07	1.82522e+07	2.04976e+07	3.49423e+07	3.84151e+07	1.65932e+07	2.36027e+07	1.58378e+07	2.38201e+07
G3HAC4	1	1	2.45348	0.0348855	2.20835	31C	37C	Peptidylprolyl isomerase		1.00124e+06	985506	1.06591e+06	681618	437163	263545	781021	985506	370081	779354	379335	306263
G3HEW0	1	1	3.16269	0.0372412	2.20985	31C	37C	DPY30		1.13377e+06	719321	1.36726e+06	661527	417460	378285	884400	719321	474710	756383	362239	439601
G3GVW2	1	1	3.33917	0.0310457	2.21801	31C	37C	Putative hydrolase RBBP9		1.3859e+06	673232	764447	394125	471545	407352	1.08107e+06	673232	265415	450638	409169	473380
G3HB62	1	1	2.54292	0.0105927	2.22053	31C	37C	ATP-binding cassette sub-family F member 2	ABCF2	1.22274e+06	829706	825725	531718	408402	356049	953805	829706	286690	607960	354378	413761
G3I8D0	4	4	10.7442	0.000997935	2.22303	31C	37C	Suppressor of G2 allele of SKP1-like	SUGT1	1.00267e+07	9.68077e+06	1.07558e+07	5.19245e+06	4.66943e+06	3.84162e+06	7.82139e+06	9.68077e+06	3.7344e+06	5.93698e+06	4.05176e+06	4.46431e+06
G3GX55	4	4	11.6735	0.000163196	2.22497	31C	37C	Brain-specific angiogenesis inhibitor 1-associated protein 2	BAIAP2	8.16154e+06	7.43123e+06	8.4222e+06	3.89486e+06	3.34038e+06	3.55813e+06	6.36643e+06	7.43123e+06	2.92417e+06	4.45334e+06	2.89852e+06	4.13487e+06
G3H1U2	3	3	12.8852	0.00306686	2.22728	31C	37C	Heterogeneous nuclear ribonucleoprotein A3	HNRNPA3	2.94562e+07	2.0612e+07	2.86791e+07	1.16787e+07	1.09083e+07	1.27688e+07	2.29774e+07	2.0612e+07	9.95732e+06	1.33533e+07	9.46537e+06	1.48385e+07
G3GYR1	3	3	9.86844	0.00357349	2.22892	31C	37C	Putative E3 ubiquitin-protein ligase HECTD3	EIF2B3	3.14896e+06	3.18533e+06	2.69124e+06	1.46977e+06	1.53272e+06	1.04678e+06	2.45636e+06	3.18533e+06	934394	1.68052e+06	1.32997e+06	1.21646e+06
G3IK13	2	2	10.7715	0.0120831	2.23334	31C	37C	Eukaryotic translation initiation factor 3 subunit C	EIF3C	1.10113e+07	7.86987e+06	1.31726e+07	4.32573e+06	5.79329e+06	4.23337e+06	8.58941e+06	7.86987e+06	4.5735e+06	4.94599e+06	5.02695e+06	4.91955e+06
G3GXU1	2	2	11.2485	0.00252853	2.24542	31C	37C	Protein phosphatase 1G	PPM1G	2.11766e+07	1.58784e+07	1.68287e+07	9.09812e+06	6.86516e+06	8.03387e+06	1.65189e+07	1.58784e+07	5.84288e+06	1.04027e+07	5.95704e+06	9.33609e+06
G3H9P6	1	1	2.78223	0.0207529	2.2621	31C	37C	SH3 and PX domain-containing protein 2B	SH3PXD2A	1.69533e+06	1.25072e+06	1.21013e+06	874168	508805	454342	1.32245e+06	1.25072e+06	420155	999514	441501	527986
G3I0D0	1	1	1.98965	0.0140658	2.27025	31C	37C	Protein NPAT		1.86804e+06	1.00234e+06	1.31929e+06	617758	550622	677086	1.45717e+06	1.00234e+06	458054	706337	477785	786836
G3I5R2	1	1	2.65641	0.0457115	2.2855	31C	37C	40S ribosomal protein S28	RPS28	5.38324e+07	2.26664e+07	3.5546e+07	1.35788e+07	1.95449e+07	1.59005e+07	4.19921e+07	2.26664e+07	1.23415e+07	1.55259e+07	1.69595e+07	1.84778e+07
G3H9Y7	1	1	2.77689	0.00091791	2.28649	31C	37C	NudC domain-containing protein 2		1.50284e+07	1.31353e+07	1.56263e+07	6.97066e+06	6.74843e+06	5.43258e+06	1.17229e+07	1.31353e+07	5.42543e+06	7.97018e+06	5.85575e+06	6.31315e+06
G3H8D0	1	1	3.93373	0.00925999	2.29317	31C	37C	Guanine nucleotide-binding protein G(I), alpha-2 subunit	GNAI2	1.36992e+07	8.18061e+06	1.28796e+07	4.94895e+06	5.58492e+06	4.62395e+06	1.06861e+07	8.18061e+06	4.47176e+06	5.65857e+06	4.84615e+06	5.37345e+06
G3HG83	1	1	2.96388	0.0207331	2.29657	31C	37C	T-complex protein 1 subunit gamma	CCT3	9.27986e+06	4.58094e+06	6.05939e+06	2.79847e+06	3.23293e+06	2.64248e+06	7.23878e+06	4.58094e+06	2.10381e+06	3.19974e+06	2.80528e+06	3.07081e+06
G3HKA5	1	1	2.32887	0.000946023	2.29718	31C	37C	Sorting nexin-2	SNX2	2.09236e+06	1.8915e+06	1.61317e+06	898211	737174	801100	1.63215e+06	1.8915e+06	560090	1.027e+06	639661	930950
G3GY17	2	2	8.73142	0.00076147	2.2979	31C	37C	Cullin-associated NEDD8-dissociated protein 1	CAND1	2.98977e+06	2.296e+06	2.61237e+06	1.16566e+06	1.22625e+06	1.04521e+06	2.33218e+06	2.296e+06	907009	1.3328e+06	1.06404e+06	1.21462e+06
G3HLZ2	5	5	20.963	0.0019332	2.30602	31C	37C	Proteasome activator complex subunit 3		2.61779e+07	2.03423e+07	2.53418e+07	9.40809e+06	9.55435e+06	1.22003e+07	2.04202e+07	2.03423e+07	8.79861e+06	1.07571e+07	8.29051e+06	1.41779e+07
G3HHY2	1	1	3.28494	0.00136674	2.30971	31C	37C	Peroxisomal multifunctional enzyme type 2	HSD17B4	759669	637995	729907	324518	253947	342675	592582	637995	253422	371050	220355	398220
G3H4V0	6	6	18.2783	0.00102944	2.31087	31C	37C	Vigilin	HDLBP	1.89504e+07	1.4466e+07	1.77113e+07	7.46779e+06	6.64836e+06	8.00866e+06	1.47823e+07	1.4466e+07	6.14931e+06	8.53859e+06	5.76891e+06	9.30679e+06
G3I1D1	2	2	7.07975	0.00300139	2.31547	31C	37C	Guanine nucleotide-binding protein subunit beta-4	GNB4	7.52441e+06	6.49897e+06	7.29439e+06	3.39523e+06	3.45516e+06	2.35628e+06	5.86944e+06	6.49897e+06	2.5326e+06	3.88206e+06	2.99811e+06	2.73821e+06
G3IF39	1	1	2.80042	0.00534847	2.31626	31C	37C	Carbonyl reductase [NADPH] 1	CBR1	1.33657e+07	1.04429e+07	1.64466e+07	6.67799e+06	5.41495e+06	5.28644e+06	1.04259e+07	1.04429e+07	5.71022e+06	7.63554e+06	4.69866e+06	6.14332e+06
G3HJD2	1	1	3.01897	0.017105	2.32204	31C	37C	RNA polymerase II-associated factor 1-like	PAF1	300714	409132	323506	212348	110746	121926	234573	409132	112321	242796	96096.5	141689
G3GZ54	4	4	12.6585	0.00364864	2.32452	31C	37C	Transportin-3	TNPO3	2.61714e+06	2.67111e+06	2.09724e+06	1.26322e+06	1.06727e+06	846723	2.04151e+06	2.67111e+06	728158	1.44435e+06	926091	983969
G3HBJ9	2	2	6.20368	0.00109217	2.32514	31C	37C	Methionine aminopeptidase 2	METAP2	6.09324e+06	5.79306e+06	7.29264e+06	3.08184e+06	2.76346e+06	2.40322e+06	4.75305e+06	5.79306e+06	2.53199e+06	3.52374e+06	2.39791e+06	2.79275e+06
G3HCT4	7	7	24.2402	1.84775e-05	2.33012	31C	37C	Putative ATP-dependent RNA helicase DDX5	DDX5	6.82274e+07	7.14044e+07	7.60405e+07	2.98924e+07	3.10493e+07	3.16166e+07	5.3221e+07	7.14044e+07	2.64011e+07	3.41787e+07	2.69421e+07	3.67413e+07
G3H412	4	4	15.3639	0.0223074	2.33191	31C	37C	Proliferating cell nuclear antigen	PCNA	1.34674e+08	8.01599e+07	1.1762e+08	4.17958e+07	3.58306e+07	6.49402e+07	1.05052e+08	8.01599e+07	4.08373e+07	4.77888e+07	3.10909e+07	7.54664e+07
G3HQS9	1	1	4.41101	0.0230461	2.33585	31C	37C	Antigen peptide transporter 1	TAP1	1.10603e+07	8.75972e+06	1.44147e+07	3.22007e+06	5.47529e+06	5.96088e+06	8.62765e+06	8.75972e+06	5.00474e+06	3.68179e+06	4.75101e+06	6.92708e+06
G3GYP9	1	1	3.78381	0.0325	2.33735	31C	37C	Peroxiredoxin-1	PRDX1	2.91324e+07	1.72518e+07	3.44464e+07	1.1239e+07	1.471e+07	8.63327e+06	2.27248e+07	1.72518e+07	1.19597e+07	1.28505e+07	1.27641e+07	1.00326e+07
G3HSK8	1	1	2.85909	0.00777377	2.33908	31C	37C	39S ribosomal protein L54, mitochondrial	MRPL54	739871	462428	765228	259596	287767	293791	577138	462428	265686	296819	249702	341412
G3GYR9	2	2	6.02959	0.00289579	2.3466	31C	37C	40S ribosomal protein S8	RPS8	5.76721e+06	4.10832e+06	5.11996e+06	2.45874e+06	1.83027e+06	2.10129e+06	4.49873e+06	4.10832e+06	1.77764e+06	2.81129e+06	1.58816e+06	2.44189e+06
G3I1R2	1	1	5.27013	0.00280174	2.34681	31C	37C	Purine nucleoside phosphorylase (Fragment)	PNP	2.98456e+06	2.62375e+06	3.87668e+06	1.21808e+06	1.4883e+06	1.33527e+06	2.32811e+06	2.62375e+06	1.34598e+06	1.39274e+06	1.29143e+06	1.55171e+06
G3IB32	4	4	13.9985	0.00437476	2.34829	31C	37C	Twinfilin-1	TWF1	1.31883e+07	1.2316e+07	1.53547e+07	6.29873e+06	6.73032e+06	4.37039e+06	1.02876e+07	1.2316e+07	5.33112e+06	7.2019e+06	5.84004e+06	5.07879e+06
G3IC91	9	9	28.2799	5.62337e-05	2.35376	31C	37C	von Willebrand factor A domain-containing protein 5A	VWA5A	1.71923e+07	1.50125e+07	1.68721e+07	7.10266e+06	7.09277e+06	6.65501e+06	1.34109e+07	1.50125e+07	5.85795e+06	8.1211e+06	6.15454e+06	7.73373e+06
G3IEB3	1	1	2.59295	0.00854379	2.36572	31C	37C	OCIA domain-containing protein 2		1.58167e+06	1.68126e+06	1.74697e+06	778363	862478	476861	1.23379e+06	1.68126e+06	606543	889972	748389	554156
G3HCZ6	1	1	2.22191	0.0058466	2.37586	31C	37C	D8ERTD738E		555971	354166	447101	225557	164945	180759	433687	354166	155232	257900	143126	210058
G3HXV5	1	1	5.8395	0.00155257	2.38393	31C	37C	Nucleolar phosphoprotein p130	NOLC1	1.09617e+07	9.06391e+06	8.39378e+06	4.62219e+06	3.53776e+06	3.76129e+06	8.55068e+06	9.06391e+06	2.91431e+06	5.28496e+06	3.06979e+06	4.37096e+06
G3IHC7	4	4	13.0526	0.000512153	2.39019	31C	37C	PRMT1	PRMT1	2.84895e+07	3.43579e+07	3.25295e+07	1.36626e+07	1.45384e+07	1.17024e+07	2.22233e+07	3.43579e+07	1.12942e+07	1.56216e+07	1.26153e+07	1.35993e+07
G3H2C4	2	2	7.63578	0.0090588	2.39081	31C	37C	Heat shock 70 kDa protein 4 (Fragment)	HSPA4	8.50678e+06	6.96484e+06	7.91086e+06	3.62698e+06	3.94237e+06	2.21078e+06	6.63574e+06	6.96484e+06	2.74664e+06	4.14705e+06	3.42087e+06	2.56913e+06
G3H7R2	3	3	7.13744	0.00128814	2.39088	31C	37C	Eukaryotic translation initiation factor 3 subunit A	EIF3A	1.88586e+06	1.48538e+06	1.81108e+06	835752	692074	639713	1.47107e+06	1.48538e+06	628803	955590	600526	743404
G3GVI3	1	1	1.95787	0.000264301	2.40125	31C	37C	Serine hydroxymethyltransferase		1.95335e+06	1.8256e+06	2.31368e+06	847704	864617	824956	1.52372e+06	1.8256e+06	803306	969255	750245	958674
G3GVY7	3	3	7.18293	0.00153694	2.41354	31C	37C	Nardilysin	NRDC	5.64917e+06	5.20227e+06	4.68446e+06	1.78239e+06	2.53793e+06	2.11666e+06	4.40665e+06	5.20227e+06	1.62643e+06	2.03796e+06	2.20221e+06	2.45975e+06
G3INN8	3	3	9.45709	0.00568834	2.42105	31C	37C	Microtubule-associated protein 6	MAP6	1.15122e+07	8.38564e+06	1.40568e+07	4.72113e+06	4.21201e+06	5.09163e+06	8.98013e+06	8.38564e+06	4.88048e+06	5.39809e+06	3.65484e+06	5.91693e+06
G3I2Q7	1	1	3.25082	0.0451928	2.42553	31C	37C	Transcription intermediary factor 1-beta	TRIM28	2.72321e+06	2.63471e+06	2.79071e+06	1.30692e+06	1.54112e+06	511486	2.12425e+06	2.63471e+06	968929	1.49432e+06	1.33726e+06	594393
G3ILB7	1	1	5.48111	0.000894361	2.42941	31C	37C	cAMP-regulated phosphoprotein 19	ARPP19	8.77469e+06	1.04562e+07	9.07333e+06	4.54441e+06	3.68685e+06	3.4194e+06	6.84472e+06	1.04562e+07	3.15024e+06	5.19603e+06	3.19915e+06	3.97366e+06
G3IC99	1	1	2.66563	0.00875017	2.43994	31C	37C	Septin-11	SEPTIN11	1.40797e+06	884329	1.59143e+06	510446	549390	531892	1.09829e+06	884329	552541	583639	476717	618106
G3GZB1	3	3	8.22495	0.0019149	2.44188	31C	37C	Eukaryotic translation initiation factor 3 subunit M	EIF3M	4.32307e+06	3.41464e+06	3.61195e+06	1.52924e+06	1.82996e+06	1.28872e+06	3.37222e+06	3.41464e+06	1.25406e+06	1.74852e+06	1.58789e+06	1.49761e+06
G3I0V9	3	3	12.5036	0.0037498	2.44689	31C	37C	Liprin-beta-1	PPFIBP1	1.039e+07	8.72519e+06	1.16835e+07	3.38972e+06	4.02674e+06	5.17042e+06	8.10475e+06	8.72519e+06	4.05649e+06	3.87576e+06	3.49409e+06	6.00849e+06
G3HJN1	1	1	3.16	0.000448355	2.44801	31C	37C	Calcium-binding and coiled-coil domain-containing protein 2	CALCOCO2	4.68846e+06	4.19812e+06	4.03152e+06	1.59156e+06	1.67122e+06	2.0142e+06	3.65725e+06	4.19812e+06	1.39974e+06	1.81978e+06	1.45015e+06	2.34068e+06
G3H6A7	1	1	2.2411	0.0369858	2.45946	31C	37C	Putative global transcription activator SNF2L4	SMARCA2	447111	415601	885194	267150	267697	175840	348770	415601	307338	305457	232286	204342
G3HGA0	1	1	2.95699	0.00860564	2.46995	31C	37C	Ubiquilin-4		3.49976e+06	4.38775e+06	5.73471e+06	2.30543e+06	1.61758e+06	1.59217e+06	2.73e+06	4.38775e+06	1.99108e+06	2.636e+06	1.40361e+06	1.85025e+06
G3IGI9	3	3	8.78019	0.0230353	2.47376	31C	37C	STE20-like serine/threonine-protein kinase	SLK	1.77358e+06	1.4437e+06	2.14228e+06	924835	812722	429009	1.38349e+06	1.4437e+06	743797	1.05745e+06	705215	498547
G3IDU3	1	1	6.22783	0.0161364	2.47615	31C	37C	MICOS complex subunit	APOOL	1.83896e+06	1.75557e+06	1.44467e+06	912024	700456	422610	1.43448e+06	1.75557e+06	501587	1.0428e+06	607800	491111
G3I8Z5	1	1	2.29065	0.000998388	2.47836	31C	37C	Sulfiredoxin	SRXN1	4.62765e+06	4.28241e+06	5.06282e+06	1.88296e+06	2.18146e+06	1.57354e+06	3.60981e+06	4.28241e+06	1.7578e+06	2.15296e+06	1.89289e+06	1.82859e+06
G3HGU3	3	3	7.18515	0.00284893	2.48175	31C	37C	Disabled-like 2	DAB2	5.17648e+06	4.84925e+06	4.93523e+06	2.58751e+06	1.82437e+06	1.61652e+06	4.03792e+06	4.84925e+06	1.7135e+06	2.95853e+06	1.58304e+06	1.87854e+06
G3I310	5	5	15.8187	0.000735939	2.4831	31C	37C	26S proteasome non-ATPase regulatory subunit 2	PSMD2	7.65773e+06	7.16715e+06	9.10269e+06	3.07309e+06	3.64066e+06	2.92242e+06	5.97344e+06	7.16715e+06	3.16044e+06	3.51374e+06	3.15908e+06	3.39611e+06
G3GW85	1	1	2.32935	0.0414555	2.49	31C	37C	WD repeat-containing protein 43	WDR43	2.01031e+06	1.06838e+06	1.07013e+06	813116	376095	476981	1.56815e+06	1.06838e+06	371545	929708	326346	554296
G3HYW3	2	2	5.98778	0.000297666	2.49546	31C	37C	Cullin-4B (Fragment)	CUL4B	5.14769e+06	4.80655e+06	5.25873e+06	2.15427e+06	2.19501e+06	1.74696e+06	4.01547e+06	4.80655e+06	1.82582e+06	2.46317e+06	1.90466e+06	2.03013e+06
G3H0N2	2	2	7.23202	0.00890316	2.49952	31C	37C	Bcl-2-associated transcription factor 1	BCLAF1	2.12915e+06	1.37963e+06	2.41306e+06	881189	670044	817954	1.66085e+06	1.37963e+06	837810	1.00754e+06	581410	950537
G3I1H4	1	1	2.77698	0.0261544	2.50141	31C	37C	GOLGA5	GOLGA5	558743	586704	293354	238862	153604	182729	435849	586704	101852	273112	133285	212348
G3I4H5	1	1	2.56604	0.00343127	2.50364	31C	37C	Serine/threonine-protein phosphatase	PPP4C	3.02575e+06	3.71962e+06	3.19509e+06	1.66184e+06	1.27353e+06	1.03503e+06	2.36025e+06	3.71962e+06	1.10933e+06	1.90013e+06	1.10507e+06	1.2028e+06
G3H6Y0	1	1	2.25445	0.0164941	2.50381	31C	37C	Proteasome inhibitor PI31 subunit		3.80783e+06	2.77932e+06	5.32293e+06	1.24762e+06	1.9316e+06	1.57756e+06	2.97031e+06	2.77932e+06	1.84811e+06	1.42652e+06	1.67609e+06	1.83327e+06
G3HQH1	1	1	8.12685	0.000630849	2.50769	31C	37C	Cold shock domain-containing protein E1 (Fragment)	CSDE1	1.08869e+07	1.12045e+07	9.20116e+06	4.33305e+06	4.55403e+06	3.59153e+06	8.49234e+06	1.12045e+07	3.19463e+06	4.95437e+06	3.95162e+06	4.17369e+06
G3GTU0	3	3	9.70356	0.0084773	2.51695	31C	37C	Zinc finger protein 830	ZNF830	2.27912e+06	2.14048e+06	1.73315e+06	1.12546e+06	670819	648246	1.77783e+06	2.14048e+06	601745	1.28684e+06	582083	753320
G3H9Z4	8	8	23.6578	0.000144929	2.52058	31C	37C	Serine-threonine kinase receptor-associated protein	STRAP	2.17772e+07	1.86801e+07	2.2452e+07	8.63967e+06	8.5155e+06	7.80315e+06	1.69874e+07	1.86801e+07	7.7953e+06	9.87851e+06	7.38907e+06	9.06797e+06
G3HGW5	2	2	6.32691	0.00197642	2.52091	31C	37C	ADRM1 26S proteasome ubiquitin receptor	ADRM1	3.28697e+06	2.78321e+06	2.87636e+06	1.07613e+06	1.47532e+06	997475	2.56401e+06	2.78321e+06	998668	1.23044e+06	1.28017e+06	1.15916e+06
G3HAN5	2	2	4.43436	0.00102951	2.52328	31C	37C	Eukaryotic translation initiation factor 2 subunit 2	EIF2S2	1.56683e+07	1.19309e+07	1.52543e+07	6.07742e+06	5.94444e+06	4.96139e+06	1.22221e+07	1.19309e+07	5.29627e+06	6.94885e+06	5.15811e+06	5.76559e+06
G3HXY1	3	3	10.9886	0.00397301	2.53698	31C	37C	PDZ and LIM domain protein 1	PDLIM1	1.30254e+07	9.08435e+06	1.2464e+07	4.22324e+06	3.87517e+06	5.52949e+06	1.01605e+07	9.08435e+06	4.32747e+06	4.82881e+06	3.36256e+06	6.42577e+06
G3H949	1	1	3.13768	0.00170185	2.54036	31C	37C	Alpha-taxilin	TXLNA	2.63475e+06	2.20835e+06	3.18972e+06	1.18792e+06	964629	1.00953e+06	2.05524e+06	2.20835e+06	1.10746e+06	1.35825e+06	837028	1.17316e+06
G3H7Y1	3	3	9.33138	0.000224554	2.5415	31C	37C	PEX19	PEX19	4.20963e+06	3.44175e+06	3.96648e+06	1.61249e+06	1.55998e+06	1.39879e+06	3.28374e+06	3.44175e+06	1.37715e+06	1.84371e+06	1.35363e+06	1.62552e+06
G3HBJ3	1	1	3.74182	0.0156375	2.54158	31C	37C	Small nuclear ribonucleoprotein F		8.62222e+06	5.84509e+06	1.16389e+07	2.78905e+06	3.54692e+06	3.93567e+06	6.72579e+06	5.84509e+06	4.04101e+06	3.18897e+06	3.07774e+06	4.57361e+06
G3HYJ9	4	4	14.7816	0.00838695	2.54342	31C	37C	Moesin	MSN	2.39819e+07	2.24907e+07	3.88842e+07	9.97282e+06	1.08207e+07	1.27664e+07	1.87071e+07	2.24907e+07	1.35005e+07	1.14028e+07	9.38932e+06	1.48357e+07
G3I542	2	2	5.71109	0.00017775	2.55327	31C	37C	ATPase family AAA domain-containing protein 1	ATAD1	5.584e+06	5.02306e+06	5.16881e+06	1.89185e+06	2.31962e+06	1.96723e+06	4.35582e+06	5.02306e+06	1.7946e+06	2.16312e+06	2.01278e+06	2.2861e+06
G3H6S8	1	1	3.78476	0.0243652	2.55773	31C	37C	Inorganic pyrophosphatase	PPA1	1.17052e+07	1.11732e+07	1.36417e+07	5.17973e+06	6.52242e+06	2.57618e+06	9.13069e+06	1.11732e+07	4.73637e+06	5.92244e+06	5.65963e+06	2.99376e+06
G3H3D9	1	1	3.90345	0.000730666	2.55811	31C	37C	Uncharacterized protein KIAA0528	C2CD5	225023	256399	199634	99658	78244.4	88332.4	175530	256399	69312.5	113948	67894.2	102650
G3GUM5	3	3	13.7912	0.00284451	2.55814	31C	37C	Condensin complex subunit 1	NCAPD2	1.75949e+06	1.48025e+06	2.10077e+06	706826	810703	570129	1.3725e+06	1.48025e+06	729383	808177	703463	662541
G3HZ33	1	1	3.02202	0.00871773	2.56512	31C	37C	Serine/threonine-protein phosphatase 4 regulatory subunit 1	PPP4R1	401061	623424	641472	254167	226743	168556	312848	623424	222718	290612	196750	195877
G3H256	5	5	16.151	0.00158703	2.57887	31C	37C	26S proteasome non-ATPase regulatory subunit 9	PSMD9	8.32804e+06	7.90299e+06	1.00447e+07	3.87719e+06	3.5483e+06	2.76336e+06	6.49631e+06	7.90299e+06	3.4875e+06	4.43313e+06	3.07893e+06	3.21128e+06
G3I366	2	2	7.56495	0.00843721	2.58141	31C	37C	Prolyl endopeptidase	PREP	1.00809e+07	1.00892e+07	1.48327e+07	4.06824e+06	5.90572e+06	3.58561e+06	7.86363e+06	1.00892e+07	5.1499e+06	4.65158e+06	5.12451e+06	4.1668e+06
G3I4K9	2	2	6.09409	0.00931539	2.60246	31C	37C	RBM4		5.82468e+06	3.14253e+06	4.15488e+06	1.57342e+06	1.49037e+06	1.97841e+06	4.54356e+06	3.14253e+06	1.44257e+06	1.79903e+06	1.29322e+06	2.2991e+06
G3HQT1	1	1	2.87075	0.0457416	2.60603	31C	37C	Antigen peptide transporter 2	TAP2	912267	554834	679909	140298	449385	234179	711617	554834	236063	160415	389941	272137
G3HSF8	4	4	14.0864	0.00539768	2.60937	31C	37C	Cordon-bleu protein-like 1	COBLL1	3.65882e+06	3.46428e+06	4.57854e+06	1.9126e+06	1.45896e+06	1.1129e+06	2.85407e+06	3.46428e+06	1.58966e+06	2.18684e+06	1.26597e+06	1.29329e+06
G3HUK9	1	1	2.73324	0.0452119	2.6196	31C	37C	Peptidyl-prolyl cis-trans isomerase (Fragment)		941365	696954	1.02177e+06	332168	525872	157415	734314	696954	354755	379797	456310	182931
G3HJT1	1	1	2.52435	0.00125858	2.62695	31C	37C	Coiled-coil domain-containing protein		1.21101e+06	1.00202e+06	1.39979e+06	411420	519339	444535	944651	1.00202e+06	486005	470413	450641	516590
G3HTG6	1	1	3.93243	0.0420612	2.63114	31C	37C	Component of gems 4	GEMIN4	195237	101011	238716	59717.1	93474	50129	152295	101011	82881.8	68279.8	81109.3	58254.5
G3HA25	1	1	3.7252	0.00966525	2.63453	31C	37C	14-3-3 protein gamma	YWHAG	2.75275e+06	2.44236e+06	4.15071e+06	1.20522e+06	1.42657e+06	915654	2.14729e+06	2.44236e+06	1.44112e+06	1.37803e+06	1.23786e+06	1.06407e+06
G3IG95	1	1	2.63514	0.00763995	2.63937	31C	37C	Deoxynucleotidyltransferase terminal-interacting protein 2	DNTTIP2	411291	236920	338381	148479	121865	103454	320828	236920	117485	169770	105745	120223
G3H7Z2	5	5	16.756	0.00109175	2.64216	31C	37C	Transgelin	TAGLN2	4.62359e+07	3.73975e+07	4.85855e+07	1.88782e+07	1.69651e+07	1.41986e+07	3.60665e+07	3.73975e+07	1.68688e+07	2.15852e+07	1.4721e+07	1.65e+07
G3GVQ7	3	3	9.07967	0.00141215	2.6495	31C	37C	Phytanoyl-CoA dioxygenase, peroxisomal	PHYH	4.04106e+06	4.34032e+06	4.39991e+06	1.25437e+06	1.90205e+06	1.66762e+06	3.15224e+06	4.34032e+06	1.52764e+06	1.43423e+06	1.65045e+06	1.93793e+06
G3HTF2	1	1	3.14583	0.00865742	2.66511	31C	37C	PH-interacting protein (Fragment)	PHIP	151585	137360	164293	67034.5	66875.7	36153.4	118244	137360	57042.1	76646.5	58029.4	42013.6
G3H8A6	1	1	2.84871	8.57765e-05	2.66875	31C	37C	Protein VPRBP	DCAF1	619198	634286	654685	266155	230062	218789	483007	634286	227305	304319	199629	254253
G3GUQ4	2	2	5.71175	0.00642044	2.67072	31C	37C	GRCC10		1.3024e+06	1.05804e+06	1.22413e+06	571606	464391	306176	1.01594e+06	1.05804e+06	425015	653568	402962	355804
G3H5I9	1	1	2.98505	0.00698589	2.67299	31C	37C	Pleiotropic regulator 1	PLRG1	225933	239782	263232	113070	99749.1	59889.8	176239	239782	91393.7	129283	86554.3	69597.4
G3H3E4	3	3	7.63154	7.95852e-05	2.68384	31C	37C	Galectin-3-binding protein		7.20712e+06	7.25369e+06	8.03746e+06	2.5332e+06	2.88556e+06	2.9641e+06	5.62193e+06	7.25369e+06	2.79059e+06	2.89644e+06	2.50386e+06	3.44455e+06
G3IKX0	1	1	2.46463	0.0487824	2.68486	31C	37C	WD repeat-containing protein 81	WDR81	3.39275e+06	1.74068e+06	1.41675e+06	507134	887731	1.04481e+06	2.64652e+06	1.74068e+06	491894	579851	770302	1.21416e+06
G3H0R3	1	1	2.75085	0.00773423	2.6951	31C	37C	Protein fto	FTO	2.2999e+06	1.97608e+06	2.17345e+06	1.01342e+06	862356	517249	1.79404e+06	1.97608e+06	754618	1.15873e+06	748283	601091
G3HXA2	1	1	2.56105	0.0245168	2.70776	31C	37C	Basic leucine zipper and W2 domain-containing protein 2	BZW2	521048	255536	377230	102334	126668	197112	406445	255536	130974	117008	109912	229063
G3GRK8	3	3	17.3439	0.00050988	2.71256	31C	37C	E3 ubiquitin-protein ligase NEDD4	NEDD4	2.24518e+07	1.81027e+07	2.18338e+07	8.76008e+06	7.25838e+06	6.98134e+06	1.75136e+07	1.81027e+07	7.58065e+06	1.00162e+07	6.29824e+06	8.11295e+06
G3H4J1	1	1	2.51726	0.0170535	2.7227	31C	37C	E3 ubiquitin-protein ligase	HECTD1	195715	339480	413275	139683	108939	99735.3	152668	339480	143488	159712	94528.5	115901
G3I306	8	8	30.0158	0.000518448	2.72346	31C	37C	Eukaryotic translation initiation factor 4 gamma 1	EIF4G1	2.47016e+07	2.15386e+07	2.48786e+07	1.02558e+07	7.75356e+06	8.10402e+06	1.92686e+07	2.15386e+07	8.6378e+06	1.17264e+07	6.72792e+06	9.4176e+06
G3HAN8	2	2	9.71485	0.0144747	2.77422	31C	37C	Adenosylhomocysteinase	AHCY	6.4321e+06	3.16615e+06	5.86579e+06	1.6246e+06	1.79048e+06	2.15912e+06	5.01738e+06	3.16615e+06	2.03659e+06	1.85755e+06	1.55363e+06	2.50909e+06
G3HQL6	1	1	5.00623	0.018222	2.77705	31C	37C	Thioredoxin reductase 1, cytoplasmic	TXNRD1	5.46093e+06	4.2557e+06	8.57597e+06	1.94909e+06	1.71346e+06	2.92451e+06	4.25981e+06	4.2557e+06	2.97756e+06	2.22857e+06	1.4868e+06	3.39855e+06
G3H2N6	3	3	7.32531	0.029496	2.78219	31C	37C	Programmed cell death 6-interacting protein	PDCD6IP	1.31569e+06	1.18515e+06	1.78473e+06	487704	782556	270097	1.02631e+06	1.18515e+06	619653	557636	679039	313877
G3HL16	2	2	6.49079	0.00137022	2.78388	31C	37C	Splicing factor 3B subunit 1	SF3B1	618964	428504	532937	216161	181085	170452	482824	428504	185035	247157	157131	198081
G3H375	2	2	6.16214	0.00145913	2.79423	31C	37C	Eukaryotic translation initiation factor 5	EIF5	1.12474e+07	1.23126e+07	1.38526e+07	4.65202e+06	5.23007e+06	3.50718e+06	8.7736e+06	1.23126e+07	4.8096e+06	5.31907e+06	4.53824e+06	4.07566e+06
G3IN81	3	3	9.18641	0.0234477	2.80251	31C	37C	Uncharacterized protein C10orf78-like	SFR1	4.38665e+06	3.51483e+06	3.10001e+06	1.73086e+06	1.51142e+06	683308	3.42182e+06	3.51483e+06	1.07632e+06	1.97905e+06	1.31149e+06	794066
G3GRD4	1	1	2.66881	0.00238828	2.8363	31C	37C	MOSC domain-containing protein 2, mitochondrial	37316	4.6164e+06	3.50569e+06	2.948e+06	1.2853e+06	1.47822e+06	1.13949e+06	3.60104e+06	3.50569e+06	1.02354e+06	1.46959e+06	1.28268e+06	1.32419e+06
G3II26	1	1	2.76263	0.0299279	2.87282	31C	37C	Syntaxin-5	STX5	2.52669e+06	3.03184e+06	1.50043e+06	1.26435e+06	597462	595343	1.97095e+06	3.03184e+06	520948	1.44565e+06	518430	691842
D0UZH8	1	1	2.84045	0.00361991	2.87506	31C	37C	Adenylosuccinate lyase	ADSL	2.28692e+06	2.388e+06	2.1431e+06	1.07534e+06	695444	600649	1.78392e+06	2.388e+06	744082	1.22953e+06	603451	698009
G3HW57	4	4	9.39802	6.7409e-05	2.89052	31C	37C	Cell division protein kinase 4	CDK4	1.78373e+06	1.93722e+06	2.15134e+06	645610	671697	714257	1.3914e+06	1.93722e+06	746940	738183	582845	830032
G3H3P5	1	1	2.26968	0.000135279	2.89377	31C	37C	Kinesin-like protein	KIF5B	6.4651e+06	5.37661e+06	5.60821e+06	2.20252e+06	1.95153e+06	1.87612e+06	5.04312e+06	5.37661e+06	1.94716e+06	2.51833e+06	1.69338e+06	2.18023e+06
G3I4H6	9	9	34.5689	0.000213513	2.90401	31C	37C	Fructose-bisphosphate aldolase	ALDOA	2.55343e+08	2.4994e+08	3.12494e+08	9.90778e+07	9.63335e+07	8.61917e+07	1.99181e+08	2.4994e+08	1.08497e+08	1.13285e+08	8.35906e+07	1.00163e+08
G3HSA7	1	1	3.21549	0.046902	2.91609	31C	37C	Thioredoxin domain-containing protein 17	TXNDC17	2.80595e+06	1.98958e+06	3.87213e+06	920903	1.59102e+06	460443	2.18879e+06	1.98958e+06	1.3444e+06	1.05295e+06	1.38056e+06	535077
G3HLZ7	2	2	5.25596	0.00604432	2.92594	31C	37C	alanyl-tRNA synthetase domain containing 1	AARSD1	3.20462e+06	1.78008e+06	2.22208e+06	831702	954529	676829	2.49977e+06	1.78008e+06	771503	950959	828264	786537
G3IJF2	1	1	3.14557	0.00884134	2.93684	31C	37C	Nuclear fragile X mental retardation-interacting protein 2	NUFIP2	6.14693e+06	4.76384e+06	3.91099e+06	2.31909e+06	1.50822e+06	1.21954e+06	4.79493e+06	4.76384e+06	1.35789e+06	2.65163e+06	1.30871e+06	1.41721e+06
G3HHW5	1	1	2.82648	0.0446213	2.93921	31C	37C	Spermine synthase		4.26553e+06	3.72054e+06	3.63645e+06	1.58908e+06	1.87336e+06	491853	3.32734e+06	3.72054e+06	1.26257e+06	1.81694e+06	1.62555e+06	571578
G3HA24	2	2	15.0753	7.77605e-05	2.98753	31C	37C	Heat shock protein beta-1 (Fragment)	HSPB1	2.97081e+08	2.54679e+08	2.91467e+08	1.02436e+08	9.15884e+07	8.82246e+07	2.31739e+08	2.54679e+08	1.01197e+08	1.17124e+08	7.94731e+07	1.02525e+08
G3H170	7	7	28.5065	0.0024673	3.00618	31C	37C	Drebrin	DBN1	5.80652e+07	4.54273e+07	3.67071e+07	1.8495e+07	1.3905e+07	1.42372e+07	4.5294e+07	4.54273e+07	1.27446e+07	2.11469e+07	1.20656e+07	1.65449e+07
G3GYY2	4	4	10.7676	0.00109357	3.0106	31C	37C	Caprin-1	CAPRIN1	4.93081e+07	3.92098e+07	5.23131e+07	1.87504e+07	1.42337e+07	1.37943e+07	3.84629e+07	3.92098e+07	1.8163e+07	2.1439e+07	1.23509e+07	1.60302e+07
G3I873	1	1	2.61505	0.0269114	3.01631	31C	37C	Ubiquitin thioesterase OTUB1	OTUB1	5.97557e+06	3.15679e+06	5.43233e+06	905681	1.70818e+06	2.21479e+06	4.66126e+06	3.15679e+06	1.88609e+06	1.03555e+06	1.48222e+06	2.57378e+06
G3HZK4	1	1	3.73502	0.0258879	3.01809	31C	37C	Tumor necrosis factor receptor type 1-associated DEATH domain protein	TRADD	318242	175548	134243	47904.2	83898.6	76287	248246	175548	46609	54773.1	72800.5	88652.4
G3H9C9	1	1	2.9374	0.00785137	3.01997	31C	37C	Transcription elongation factor B polypeptide 1	ELOC	126973	91196.6	191169	46714.2	44028.4	44801.8	99045.9	91196.6	66373.6	53412.4	38204.3	52063.7
G3I434	1	1	3.09549	0.0018198	3.0293	31C	37C	Uncharacterized protein	SSU72	1.85674e+06	1.52713e+06	2.0098e+06	466184	587466	726850	1.44835e+06	1.52713e+06	697800	533029	509756	844665
G3I5Q4	1	1	3.55328	0.0165706	3.03476	31C	37C	Heterogeneous nuclear ribonucleoprotein M	HNRNPM	6.13856e+06	3.69117e+06	7.51654e+06	2.22525e+06	1.29499e+06	2.19562e+06	4.7884e+06	3.69117e+06	2.60973e+06	2.54432e+06	1.12369e+06	2.55151e+06
G3IJK6	1	1	3.36898	0.0114816	3.05367	31C	37C	Adaptin ear-binding coat-associated protein 2	NECAP2	5.57138e+06	4.59413e+06	8.28758e+06	1.47928e+06	2.7625e+06	1.80114e+06	4.34597e+06	4.59413e+06	2.87743e+06	1.69139e+06	2.39708e+06	2.09309e+06
G3HIN8	3	3	8.87881	0.00602643	3.05615	31C	37C	Leucine zipper protein 1	LUZP1	1.10389e+06	945509	920221	469341	263963	238384	861095	945509	319499	536639	229046	277024
G3H5P2	1	1	3.19659	0.00772946	3.05661	31C	37C	Four and a half LIM domains protein 2	FHL2	4.96125e+06	3.87123e+06	4.55576e+06	1.6786e+06	1.80446e+06	897029	3.87004e+06	3.87123e+06	1.58175e+06	1.9193e+06	1.56577e+06	1.04243e+06
G3HYU7	1	1	3.13044	0.00529497	3.0601	31C	37C	Exportin-5	XPO5	4.94993e+06	2.95015e+06	5.27516e+06	1.37524e+06	1.64536e+06	1.28489e+06	3.86121e+06	2.95015e+06	1.83153e+06	1.57243e+06	1.42771e+06	1.49316e+06
G3GRB1	2	2	14.0874	0.00047766	3.07053	31C	37C	Calpain-2 catalytic subunit	CAPN2	6.02051e+06	4.36264e+06	5.03006e+06	1.78391e+06	1.73157e+06	1.50424e+06	4.69631e+06	4.36264e+06	1.74643e+06	2.03971e+06	1.50252e+06	1.74806e+06
G3HN81	1	1	1.94492	0.00578903	3.08029	31C	37C	Peptidyl-prolyl cis-trans isomerase E		2.99939e+06	2.42957e+06	2.22876e+06	808885	564585	1.11257e+06	2.33969e+06	2.42957e+06	773821	924870	489902	1.29291e+06
G3IH35	1	1	2.98418	0.049752	3.08832	31C	37C	Plasminogen activator inhibitor 1 RNA-binding protein	SERBP1	641632	329070	515207	81901.3	95256.2	303980	500507	329070	178879	93645.1	82655.7	353253
G3H2I6	5	5	12.8422	3.28347e-05	3.09058	31C	37C	Neural cell adhesion molecule 1	NCAM1	5.54273e+06	5.52203e+06	6.2361e+06	1.97599e+06	1.8842e+06	1.73775e+06	4.32363e+06	5.52203e+06	2.16516e+06	2.25932e+06	1.63496e+06	2.01942e+06
G3I255	16	16	54.0964	0.000130834	3.10069	31C	37C	L-lactate dehydrogenase	LDHA	5.6896e+08	5.63004e+08	5.18388e+08	2.04002e+08	1.64302e+08	1.63948e+08	4.43819e+08	5.63004e+08	1.79983e+08	2.33254e+08	1.42569e+08	1.90523e+08
G3II69	2	2	12.7908	0.00394847	3.14204	31C	37C	DNA damage-binding protein 1	DDB1	1.28376e+07	9.54174e+06	1.68957e+07	4.42805e+06	4.62227e+06	3.44955e+06	1.0014e+07	9.54174e+06	5.86616e+06	5.06298e+06	4.01084e+06	4.00869e+06
G3I7T3	1	1	2.24582	0.00512281	3.14385	31C	37C	Pre-mRNA 3'-end-processing factor FIP1	FIP1L1	627685	858496	1.23559e+06	306375	268622	290747	489628	858496	428994	350306	233089	337875
G3H7T9	5	5	13.2481	0.00436785	3.14493	31C	37C	E3 ubiquitin-protein ligase HUWE1 (Fragment)	HUWE1	2.43306e+06	2.79183e+06	3.14383e+06	995498	1.07459e+06	590935	1.89792e+06	2.79183e+06	1.09153e+06	1.13824e+06	932443	686719
G3GSK4	4	4	11.7694	0.00297335	3.14684	31C	37C	Non-specific serine/threonine protein kinase		9.78783e+06	7.57806e+06	1.35086e+07	2.98094e+06	3.48976e+06	3.34058e+06	7.63503e+06	7.57806e+06	4.69016e+06	3.40837e+06	3.02813e+06	3.88205e+06
G3IGW0	4	4	18.8314	0.000232326	3.15258	31C	37C	CTLA2B	CTLA2B	1.10125e+08	9.62052e+07	1.20324e+08	3.91199e+07	3.22082e+07	3.22869e+07	8.59033e+07	9.62052e+07	4.17764e+07	4.47292e+07	2.79477e+07	3.75203e+07
G3HWC3	14	14	63.6052	0.00125003	3.16938	31C	37C	Ezrin	EZR	9.17526e+07	6.78663e+07	9.65333e+07	2.56712e+07	2.3455e+07	3.16946e+07	7.15719e+07	6.78663e+07	3.35162e+07	2.93522e+07	2.03524e+07	3.6832e+07
G3H5W5	5	5	20.0217	0.00241331	3.1796	31C	37C	LIM and SH3 domain protein 1	LASP1	3.1113e+07	2.16089e+07	3.49243e+07	1.07328e+07	8.06708e+06	8.7653e+06	2.42698e+07	2.16089e+07	1.21257e+07	1.22718e+07	6.99996e+06	1.01861e+07
G3ILF1	1	1	2.77596	0.0435052	3.18015	31C	37C	Glutathione S-transferase	GSTM5	6.04588e+06	2.08808e+06	4.54061e+06	1.20608e+06	907507	1.87194e+06	4.71611e+06	2.08808e+06	1.57649e+06	1.37902e+06	787462	2.17536e+06
G3GXD5	1	1	3.35857	0.0365007	3.21018	31C	37C	COP9 signalosome complex subunit 1	GPS1	420583	1.04369e+06	1.09459e+06	250850	356154	190101	328077	1.04369e+06	380038	286819	309042	220914
G3H951	1	1	2.98574	0.0454068	3.21711	31C	37C	Importin subunit alpha	KPNA6	752195	482407	1.61045e+06	240868	342300	301182	586752	482407	559146	275406	297021	350001
G3GS17	1	1	3.79999	0.00442561	3.24505	31C	37C	Transporter	SLC6A6	667822	890169	1.13844e+06	290813	328376	211749	520936	890169	395264	332512	284938	246072
G3ICB5	1	1	3.53813	0.000368943	3.26642	31C	37C	Rap1 GTPase-GDP dissociation stimulator 1	RAP1GDS1	2.21465e+06	2.47559e+06	1.9115e+06	595569	654689	770840	1.72754e+06	2.47559e+06	663670	680967	568087	895786
G3HTF8	2	2	7.83833	0.00137324	3.29694	31C	37C	Proto-oncogene C-crk	CRK	4.43605e+06	3.37717e+06	3.0467e+06	1.12482e+06	1.26783e+06	901289	3.46035e+06	3.37717e+06	1.05781e+06	1.28611e+06	1.10012e+06	1.04738e+06
G3GW88	2	2	6.73548	0.00291828	3.30125	31C	37C	Serine/threonine-protein phosphatase	PPP1CA	5.28648e+06	3.57937e+06	4.18433e+06	1.64597e+06	1.31632e+06	990817	4.12374e+06	3.57937e+06	1.45279e+06	1.88198e+06	1.1422e+06	1.15142e+06
G3HUU7	1	1	6.18668	0.017596	3.31686	31C	37C	S100-A1010	S100-A10	6.07242e+06	3.49277e+06	9.32067e+06	1.80422e+06	1.79744e+06	2.09224e+06	4.73681e+06	3.49277e+06	3.23612e+06	2.06293e+06	1.55967e+06	2.43138e+06
G3HVC7	1	1	4.80696	0.00263547	3.3366	31C	37C	Diphthamide biosynthesis protein 1	dph1	1.64103e+07	1.5775e+07	1.56444e+07	6.24504e+06	4.79215e+06	3.29766e+06	1.28009e+07	1.5775e+07	5.43169e+06	7.14051e+06	4.15825e+06	3.83218e+06
G3HRK8	1	1	2.1653	0.00890937	3.361	31C	37C	Partner of Y14 and mago	PYM1	5.30304e+06	3.78651e+06	5.76071e+06	2.19256e+06	1.18325e+06	1.04259e+06	4.13665e+06	3.78651e+06	2.00011e+06	2.50695e+06	1.02673e+06	1.21158e+06
G3I683	1	1	6.04418	0.0308694	3.37307	31C	37C	Plasminogen activator inhibitor 1 RNA-binding protein	SERBP1	5.04422e+06	3.65142e+06	7.93605e+06	1.26518e+06	2.72401e+06	941538	3.93476e+06	3.65142e+06	2.75538e+06	1.44659e+06	2.36367e+06	1.09415e+06
G3HD13	1	1	2.57889	0.0147976	3.38991	31C	37C	ASF1B	ASF1B	2.34967e+06	2.34103e+06	4.87583e+06	781196	1.24641e+06	794461	1.83287e+06	2.34103e+06	1.69288e+06	893211	1.08153e+06	923235
G3HSA2	1	1	2.90663	0.00311224	3.41139	31C	37C	Myb-binding protein 1A	MYBBP1A	9.52817e+06	7.53232e+06	7.27214e+06	3.22062e+06	1.76361e+06	2.14853e+06	7.43248e+06	7.53232e+06	2.52487e+06	3.68242e+06	1.53032e+06	2.49679e+06
G3IGI6	2	2	6.34002	0.000312284	3.42164	31C	37C	Cytosolic purine 5'-nucleotidase	NT5C2	6.45001e+06	8.01104e+06	6.90442e+06	2.44593e+06	1.91785e+06	1.88045e+06	5.03135e+06	8.01104e+06	2.3972e+06	2.79665e+06	1.66416e+06	2.18525e+06
G3HP82	1	1	2.90909	0.00336597	3.43897	31C	37C	Myomegalin		1.70856e+06	2.02728e+06	1.44036e+06	673122	368319	463719	1.33277e+06	2.02728e+06	500091	769640	319598	538884
G3HUX4	4	4	9.97298	0.000795661	3.45148	31C	37C	Ubiquitin carboxyl-terminal hydrolase 14	USP14	7.78163e+06	6.628e+06	8.35649e+06	1.77584e+06	2.14723e+06	2.67297e+06	6.07008e+06	6.628e+06	2.90136e+06	2.03048e+06	1.8632e+06	3.10624e+06
G3HAU1	1	1	3.66174	0.0388085	3.47153	31C	37C	Eukaryotic translation initiation factor 3 subunit E	EIF3E	1.03766e+06	743844	2.25607e+06	499713	411474	251865	809428	743844	783302	571366	357045	292690
G3GS47	1	1	2.38779	0.00532308	3.47847	31C	37C	Glycosyltransferase 8 domain-containing protein 4	PPP4R2	1.15999e+06	1.18214e+06	689001	286545	361322	223534	904857	1.18214e+06	239220	327632	313527	259767
G3GYJ1	1	1	2.92334	0.0363345	3.49692	31C	37C	Rho GTPase-activating protein 1	ARHGAP1	8.01965e+06	4.09486e+06	6.88401e+06	2.20531e+06	2.47839e+06	749227	6.25575e+06	4.09486e+06	2.39012e+06	2.52153e+06	2.15055e+06	870669
G3II52	1	1	1.92024	0.00245625	3.50029	31C	37C	Oxysterol-binding protein (Fragment)	OSBP	1.8464e+06	1.44701e+06	1.49473e+06	331619	600783	435527	1.44029e+06	1.44701e+06	518969	379170	521312	506122
G3HL97	1	1	6.26622	0.0017359	3.53288	31C	37C	RAP2B		3.14037e+06	2.7574e+06	2.56114e+06	575580	1.00145e+06	817312	2.44965e+06	2.7574e+06	889224	658112	868978	949791
B2Z3Z4	1	1	2.6827	0.00423346	3.54241	31C	37C	Bcl-xL	BCL2L1	1.35642e+06	868058	905488	211810	370877	300885	1.05808e+06	868058	314384	242181	321817	349656
G3H9G4	1	1	3.01616	0.0194385	3.54278	31C	37C	ATP-binding cassette sub-family E member 1	ABCE1	3.38683e+06	2.31185e+06	4.53487e+06	978652	1.3858e+06	524116	2.64191e+06	2.31185e+06	1.5745e+06	1.11898e+06	1.20248e+06	609071
G3H125	1	1	4.03771	0.0499825	3.56334	31C	37C	Neutral amino acid transporter A	SLC1A4	310777	189866	684197	76756.5	149673	106079	242422	189866	237552	87762.5	129874	123273
G3HC67	1	1	2.29264	0.0285714	3.56342	31C	37C	Cyclin-dependent kinases regulatory subunit		1.48347e+06	666267	1.59093e+06	248044	256558	545139	1.15718e+06	666267	552369	283611	222621	633501
G3GRX4	1	1	2.51662	0.0106802	3.575	31C	37C	Coactosin-like protein		9.27171e+06	4.42877e+06	5.45423e+06	1.38646e+06	2.41591e+06	1.55559e+06	7.23243e+06	4.42877e+06	1.8937e+06	1.58526e+06	2.09634e+06	1.80773e+06
G3GUB4	3	3	7.35946	0.000473814	3.63067	31C	37C	Histone acetyltransferase type B catalytic subunit	HAT1	7.50638e+06	7.01245e+06	7.90588e+06	2.4675e+06	2.07598e+06	1.63299e+06	5.85537e+06	7.01245e+06	2.74491e+06	2.82132e+06	1.80137e+06	1.89769e+06
G3H846	1	1	2.85298	0.048823	3.63662	31C	37C	LACC1		517951	460240	183655	132151	50973.5	136360	404029	460240	63764.6	151100	44230.7	158463
G3HBY2	5	5	14.7025	0.000576719	3.63966	31C	37C	HN1L		1.38037e+07	1.0753e+07	9.88803e+06	3.67376e+06	3.00082e+06	2.78916e+06	1.07676e+07	1.0753e+07	3.43311e+06	4.20053e+06	2.60387e+06	3.24126e+06
G3HG36	3	3	8.76051	0.00116909	3.65541	31C	37C	Glutamine synthetase	GLUL	4.27006e+06	3.76116e+06	4.45803e+06	1.28476e+06	1.30713e+06	824754	3.33087e+06	3.76116e+06	1.54782e+06	1.46898e+06	1.13423e+06	958439
G3IH46	2	2	10.5141	0.0157373	3.67309	31C	37C	Prothymosin alpha	PTMA	2.16677e+07	9.16032e+06	1.16049e+07	5.15467e+06	3.6366e+06	2.7611e+06	1.69019e+07	9.16032e+06	4.0292e+06	5.89379e+06	3.15555e+06	3.20865e+06
G3H2J8	3	3	11.1828	0.0647687	3.69689	31C	37C	Heterogeneous nuclear ribonucleoproteins A2/B1	HNRNPA2B1	3.07998e+06	1.1803e+06	5.22669e+06	804221	1.09102e+06	670956	2.40254e+06	1.1803e+06	1.8147e+06	919537	946702	779712
G3IJG2	1	1	2.72504	0.000175285	3.7005	31C	37C	Fatty acyl-CoA reductase	FAR1	3.59774e+06	3.93439e+06	3.88123e+06	854611	1.05384e+06	1.17583e+06	2.80643e+06	3.93439e+06	1.34756e+06	977153	914437	1.36642e+06
G3IAI6	3	3	10.9175	0.0014804	3.80709	31C	37C	Heme oxygenase	HMOX1	7.68925e+06	5.13773e+06	7.83998e+06	1.48847e+06	1.82862e+06	2.11146e+06	5.99802e+06	5.13773e+06	2.72203e+06	1.7019e+06	1.58673e+06	2.45371e+06
G3I5F0	3	3	10.659	0.00279061	3.83545	31C	37C	COP9 signalosome complex subunit 6		1.32698e+06	939776	1.29573e+06	308477	401338	219018	1.03512e+06	939776	449876	352709	348249	254518
G3HKG8	2	2	5.27669	0.0377481	3.86441	31C	37C	40S ribosomal protein S3a	RPS3A	4.46773e+07	1.31009e+07	1.49916e+07	6.11096e+06	6.6148e+06	6.105e+06	3.48507e+07	1.31009e+07	5.20504e+06	6.98721e+06	5.73979e+06	7.09456e+06
G3HQV4	4	4	15.9077	0.000687783	3.89337	31C	37C	3-ketoacyl-CoA thiolase B, peroxisomal (Fragment)	ACAA1B	5.99032e+06	4.17719e+06	4.97194e+06	1.17035e+06	1.15639e+06	1.56178e+06	4.67277e+06	4.17719e+06	1.72625e+06	1.33816e+06	1.00343e+06	1.81494e+06
G3IMD8	1	1	3.06666	0.00601596	4.02635	31C	37C	BET1-like protein		1.62951e+06	849747	1.93654e+06	364750	358235	373738	1.2711e+06	849747	672363	417051	310848	434318
G3IKF0	1	1	3.29859	0.00112266	4.03028	31C	37C	Peroxisomal N(1)-acetyl-spermine/spermidine oxidase		4.6169e+06	4.39282e+06	5.33488e+06	854927	1.46373e+06	1.24055e+06	3.60143e+06	4.39282e+06	1.85226e+06	977514	1.27011e+06	1.44163e+06
G3GYZ1	3	3	8.84453	0.0098096	4.06654	31C	37C	CD44 antigen	CD44	3.77383e+07	2.10259e+07	3.81323e+07	6.03624e+06	5.77575e+06	1.20157e+07	2.94378e+07	2.10259e+07	1.32395e+07	6.90177e+06	5.01173e+06	1.39634e+07
G3HX69	8	8	31.5123	0.00156319	4.13248	31C	37C	LIM domain and actin-binding protein 1	LIMA1	1.74595e+07	1.1525e+07	1.14296e+07	3.94332e+06	2.59945e+06	3.23684e+06	1.36193e+07	1.1525e+07	3.96833e+06	4.50875e+06	2.25559e+06	3.76151e+06
G3GY95	1	1	2.89216	0.0427335	4.21492	31C	37C	Eukaryotic translation initiation factor 5A-1	EIF5A	1.66472e+06	1.14069e+06	4.63179e+06	480726	697072	586696	1.29857e+06	1.14069e+06	1.60815e+06	549657	604864	681793
G3H750	7	7	34.6782	0.00073411	4.21869	31C	37C	Calpastatin	CAST	7.13544e+06	6.37068e+06	8.40387e+06	2.2158e+06	1.51984e+06	1.45792e+06	5.56602e+06	6.37068e+06	2.91781e+06	2.53352e+06	1.31879e+06	1.69423e+06
G3HC77	1	1	7.46614	8.39819e-05	4.22178	31C	37C	Cell division cycle 5-related protein	CDC5L	4.53574e+06	4.29504e+06	4.08396e+06	1.1947e+06	912022	952352	3.53812e+06	4.29504e+06	1.41794e+06	1.366e+06	791380	1.10672e+06
G3I072	1	1	7.13898	0.0352335	4.23406	31C	37C	Elongation factor 1-gamma	EEF1G	4.09146e+07	2.45329e+07	6.71724e+07	1.33843e+07	1.35389e+07	4.39897e+06	3.19156e+07	2.45329e+07	2.33221e+07	1.53034e+07	1.1748e+07	5.112e+06
G3HGA3	1	1	6.07688	0.0324546	4.26834	31C	37C	Rho guanine nucleotide exchange factor 2	ARHGEF2	517237	309706	1.05732e+06	160826	192899	87725.9	403473	309706	367100	183887	167383	101945
G3I5S9	1	1	3.90097	0.0179747	4.28363	31C	37C	Pleckstrin-likey-like domain family B member 1	PHLDB1	2.04756e+06	1.46726e+06	1.91572e+06	795890	247589	224263	1.5972e+06	1.46726e+06	665136	910012	214838	260614
G3H2S5	1	1	2.58535	0.0385489	4.31158	31C	37C	RNA-binding protein 8A	RBM8A	1.49744e+06	1.35114e+06	3.9023e+06	282901	894439	388417	1.16808e+06	1.35114e+06	1.35487e+06	323466	776123	451376
G3HC31	1	1	8.69935	0.0351492	4.33414	31C	37C	Protein S100	S100A6	2.43635e+07	9.37814e+06	3.73323e+07	6.78197e+06	5.1069e+06	4.50976e+06	1.90048e+07	9.37814e+06	1.29617e+07	7.75442e+06	4.43136e+06	5.24075e+06
G3HX40	1	1	3.05408	0.0315612	4.38368	31C	37C	Transmembrane emp24 domain-containing protein 2	TMED2	1.14493e+06	510358	2.05346e+06	242653	313905	289477	893108	510358	712956	277447	272382	336398
G3H292	1	1	2.75273	0.0108326	4.38577	31C	37C	Ataxin-2 (Fragment)	ATXN2	585194	558203	545073	195141	58728.3	131119	456482	558203	189248	223122	50959.7	152372
G3IAG0	1	1	2.95765	0.0293162	4.41357	31C	37C	Xaa-Pro aminopeptidase 1	XPNPEP1	596630	320190	1.25998e+06	183373	165281	144552	465403	320190	437464	209667	143418	167983
G3HCK9	1	1	3.14704	0.0349726	4.42269	31C	37C	Far upstream element-binding protein 2	KHSRP	4.57731e+06	2.69475e+06	3.81379e+06	272586	526106	1.70789e+06	3.57054e+06	2.69475e+06	1.32414e+06	311672	456513	1.98473e+06
G3H7F8	1	1	3.84835	0.0386054	4.45387	31C	37C	Acidic leucine-rich nuclear phosphoprotein 32 family member B (Fragment)	ANP32B	4.5848e+06	1.73944e+06	7.67485e+06	1.01801e+06	989542	1.13557e+06	3.57639e+06	1.73944e+06	2.66469e+06	1.16399e+06	858645	1.31964e+06
G3HUW4	1	1	3.09353	0.0303305	4.46373	31C	37C	Coiled-coil domain-containing protein 75	GPATCH11	1.70701e+06	1.4355e+06	1.19082e+06	653907	208977	107903	1.33156e+06	1.4355e+06	413451	747670	181334	125394
G3HWE6	1	1	3.28383	0.0132431	4.51418	31C	37C	Ubiquitin carboxyl-terminal hydrolase 47	USP47	4.60396e+06	3.37665e+06	5.46299e+06	1.38786e+06	1.14162e+06	448604	3.59133e+06	3.37665e+06	1.89674e+06	1.58686e+06	990608	521319
G3IFV9	2	2	5.82154	0.000806744	4.57723	31C	37C	Methyltransferase-like protein 11A	NTMT1	2.91205e+06	1.8798e+06	1.83081e+06	420225	522894	503751	2.27155e+06	1.8798e+06	635653	480481	453726	585405
G3I5V9	1	1	2.83698	0.00194834	4.58099	31C	37C	Peroxisomal membrane protein PEX14 (Fragment)	PEX14	285319	247473	431840	88015.4	57805.7	64751.7	222564	247473	149934	100636	50159.2	75247.3
Q9EPP7	1	1	5.33968	0.0207266	4.61139	31C	37C	CTSZ	CTSZ	1.5507e+07	7.6139e+06	1.90555e+07	1.8599e+06	2.13999e+06	5.14623e+06	1.20962e+07	7.6139e+06	6.61603e+06	2.12659e+06	1.85691e+06	5.98039e+06
G3H3Z5	1	1	2.64533	0.045034	4.64274	31C	37C	60S ribosomal protein L37a	RPL37A-PS1	3.35201e+06	1.72097e+06	4.75249e+06	366316	1.48591e+06	264085	2.61474e+06	1.72097e+06	1.65006e+06	418841	1.28935e+06	306891
G3IHA7	1	1	2.68234	0.00242538	4.74842	31C	37C	Putative GTP-binding protein Parf	RABL6	1.67638e+06	1.8697e+06	1.66816e+06	414610	463867	219625	1.30767e+06	1.8697e+06	579183	474061	402507	255224
G3IM40	1	1	2.7782	0.00366564	4.76593	31C	37C	26S proteasome non-ATPase regulatory subunit 1	PSMD1	1.95998e+06	1.07929e+06	1.98444e+06	318762	461859	273471	1.52889e+06	1.07929e+06	688995	364468	400764	317798
G3HC95	1	1	5.36203	0.00400437	4.77696	31C	37C	tRNA (Cytosine-5-)-methyltransferase NSUN2	NSUN2	2.16653e+06	1.18456e+06	2.37804e+06	338771	343385	517168	1.69001e+06	1.18456e+06	825649	387347	297962	600996
G3H4F5	1	1	3.84621	0.000358611	4.81291	31C	37C	Myosin-IXb	MYO9B	1.15495e+06	1.23032e+06	1.2454e+06	314799	245531	194029	900919	1.23032e+06	432399	359938	213052	225479
G3GUP7	1	1	4.57797	0.0435456	4.82253	31C	37C	Ubiquitin carboxyl-terminal hydrolase	USP5	2.20293e+06	825254	3.63216e+06	527433	588603	265054	1.7184e+06	825254	1.26108e+06	603061	510742	308016
G3HNF0	2	2	6.72325	0.00168178	4.82966	31C	37C	RNA-binding protein 25	RBM25	1.24345e+06	964832	1.38457e+06	306628	269563	167723	969955	964832	480720	350595	233905	194910
G3HDJ0	1	1	2.23489	0.00507768	4.88542	31C	37C	Rho-related GTP-binding protein RhoB	RHOB	1.0222e+07	8.43652e+06	1.01701e+07	1.53054e+06	3.17536e+06	1.19506e+06	7.97373e+06	8.43652e+06	3.53103e+06	1.75e+06	2.75532e+06	1.38877e+06
G3HBZ8	1	1	5.17926	0.00057541	4.88853	31C	37C	Ubiquitin-associated protein 2-like	UBAP2L	6.32839e+06	4.96955e+06	5.92088e+06	1.51216e+06	1.08283e+06	927301	4.93648e+06	4.96955e+06	2.05572e+06	1.72898e+06	939594	1.07761e+06
G3I9T8	1	1	3.50985	0.0350517	5.0233	31C	37C	E3 ubiquitin protein ligase	RNF40	180136	299273	799261	88169.4	102292	64086.6	140515	299273	277502	100812	88760.7	74474.4
G3I3B7	3	3	7.64802	0.000169207	5.06481	31C	37C	Ribonucleoside-diphosphate reductase	RRM1	3.09974e+06	2.85912e+06	2.94921e+06	493122	537898	727796	2.41796e+06	2.85912e+06	1.02396e+06	563830	466745	845765
G3GU41	1	1	2.84374	0.00623967	5.14204	31C	37C	Putative RNA-binding protein 19	RBM19	3.24818e+06	3.68922e+06	2.64408e+06	998576	525485	339301	2.53375e+06	3.68922e+06	918018	1.14176e+06	455974	394299
G3I9B1	1	1	3.81007	0.0330886	5.18311	31C	37C	MCFD2		2.33722e+06	773565	2.9217e+06	588087	347240	228547	1.82315e+06	773565	1.01441e+06	672413	301307	265592
G3H5G6	2	2	6.52672	0.00195391	5.25003	31C	37C	Thioredoxin-like protein 1	TXNL1	4.81303e+06	2.99032e+06	2.39618e+06	744177	544487	654092	3.75442e+06	2.99032e+06	831949	850884	472462	760114
G3IBY2	1	1	2.0801	0.0338335	5.30317	31C	37C	Syntaxin-7	STX7	867815	448920	659949	261730	77013	33992.9	676942	448920	229133	299260	66825.7	39502.8
G3HI06	1	1	3.33199	0.00651247	5.33454	31C	37C	Peptidylprolyl isomerase	FKBP15	3.94754e+06	3.86406e+06	2.62504e+06	1.07939e+06	492693	384338	3.07929e+06	3.86406e+06	911408	1.23417e+06	427519	446636
G3I2P4	1	1	2.61377	0.0297905	5.45273	31C	37C	Protein SGT1-like	ECD	433810	459318	506379	43048.4	191178	22435.3	338395	459318	175814	49221.1	165889	26071.8
G3HXP6	1	1	2.67918	4.93596e-06	5.48541	31C	37C	3-hydroxy-3-methylglutaryl-coenzyme A reductase	HMGCR	1.81209e+06	1.71068e+06	1.72417e+06	346708	293550	316269	1.41353e+06	1.71068e+06	598628	396422	254719	367533
G3HTM8	1	1	3.55004	0.0377194	5.52483	31C	37C	Transmembrane emp24 domain-containing protein 7	TMED7	425912	244300	1.23624e+06	140274	99840.1	104956	332234	244300	429221	160387	86633.2	121969
G3HCF9	1	1	3.13899	0.00738914	5.52676	31C	37C	Chromatin assembly factor 1 subunit A		3.30052e+06	2.92535e+06	2.89968e+06	915630	475580	259947	2.57458e+06	2.92535e+06	1.00676e+06	1.04692e+06	412670	302082
G3IMP5	5	5	20.4131	0.0152613	5.54135	31C	37C	Protein NDRG1		3.07058e+07	1.39866e+07	2.66529e+07	2.56424e+06	2.52226e+06	7.78856e+06	2.39522e+07	1.39866e+07	9.25382e+06	2.93192e+06	2.18861e+06	9.05101e+06
G3GSQ5	2	2	5.19729	0.000121112	5.7072	31C	37C	Poly [ADP-ribose] polymerase	PARP14	1.25922e+06	1.1855e+06	1.09401e+06	209514	244030	166502	982255	1.1855e+06	379839	239556	211750	193490
G3GR90	6	6	18.0982	0.00155497	5.76677	31C	37C	Isopentenyl-diphosphate Delta-isomerase 1	IDI1	4.99791e+07	3.5799e+07	4.63534e+07	5.90887e+06	5.90416e+06	1.10995e+07	3.89863e+07	3.5799e+07	1.60938e+07	6.75614e+06	5.12316e+06	1.28987e+07
G3HM98	3	3	7.94594	0.00496416	6.08434	31C	37C	Drebrin-like protein	DBNL	2.39462e+06	2.25297e+06	1.92398e+06	623279	215974	240825	1.86793e+06	2.25297e+06	668002	712650	187405	279860
G3IEA9	1	1	3.36908	0.000140842	6.32231	31C	37C	Far upstream element-binding protein 3	FUBP3	3.63915e+06	2.4753e+06	3.03354e+06	480056	429342	537540	2.83873e+06	2.4753e+06	1.05324e+06	548891	372549	624670
G3HN88	3	3	7.75434	0.00392611	6.32408	31C	37C	Adenylyl cyclase-associated protein	CAP1	2.97229e+06	1.32321e+06	3.36973e+06	371530	420813	419728	2.31855e+06	1.32321e+06	1.16996e+06	424804	365148	487762
G3GRY7	1	1	3.24674	0.00247364	6.33517	31C	37C	HSBP1		435525	371268	582700	50406.5	111549	57373.9	339732	371268	202312	57634.2	96793.7	66673.7
G3HXT1	1	1	3.06274	0.0463034	6.51074	31C	37C	ADP-ribosylation factor GTPase-activating protein 3	ARFGAP3	1.2849e+06	1.23045e+06	801667	367296	21352.3	120820	1.00229e+06	1.23045e+06	278337	419963	18527.9	140403
G3H8K3	1	1	4.31881	0.0258867	6.51429	31C	37C	RNA-binding motif, single-stranded-interacting protein 1	RBMS1	1.37748e+06	472158	912746	54020.4	81559.8	288470	1.07451e+06	472158	316904	61766.3	70771.1	335228
G3IIK9	2	2	17.7684	0.00197814	6.57745	31C	37C	Cornifin-A	SPRR1A	1.51296e+08	1.91575e+08	1.248e+08	3.32987e+07	2.31184e+07	1.46853e+07	1.18019e+08	1.91575e+08	4.33303e+07	3.80733e+07	2.00603e+07	1.70656e+07
G3HMY0	10	10	38.1225	0.000127336	6.65711	31C	37C	3-hydroxy-3-methylglutaryl coenzyme A synthase	HMGCS1	1.09945e+08	9.81118e+07	1.0496e+08	1.23212e+07	1.56167e+07	1.9082e+07	8.57632e+07	9.81118e+07	3.64417e+07	1.40879e+07	1.35509e+07	2.21751e+07
G3HBG8	2	2	6.43184	0.0302814	6.66643	31C	37C	Calmodulin	CALM2-B	4.77143e+06	1.03798e+06	3.01434e+06	649668	451877	222066	3.72197e+06	1.03798e+06	1.04657e+06	742823	392103	258061
G3HNT9	1	1	2.73563	0.0410957	6.71726	31C	37C	Proteasome subunit beta type-1	PSMB1	401496	284329	753278	13500.9	133358	67380.9	313188	284329	261537	15436.8	115717	78302.7
G3H2P6	2	2	6.16677	0.000253475	6.76374	31C	37C	Cytoplasmic dynein 1 light intermediate chain 1	DYNC1LI1	3.70174e+06	3.33957e+06	3.34218e+06	568396	368445	598329	2.88755e+06	3.33957e+06	1.1604e+06	649898	319707	695312
G3IGT5	2	2	6.14944	0.00757415	6.82882	31C	37C	SSSCA1	SSSCA1	4.08946e+06	1.48927e+06	2.58806e+06	257127	345032	593771	3.19e+06	1.48927e+06	898571	293996	299391	690015
G3I854	2	2	5.76226	0.00122284	6.83736	31C	37C	Ubiquitin-associated protein 2	UBAP2	2.78968e+06	1.79293e+06	1.77009e+06	427480	269162	232474	2.1761e+06	1.79293e+06	614572	488775	233557	270156
G3I863	1	1	2.65526	0.000209628	6.93957	31C	37C	Ephrin type-A receptor 2	EPHA2	1.25918e+06	1.28793e+06	1.06578e+06	133180	215810	171633	982230	1.28793e+06	370038	152276	187262	199454
G3GSC9	1	1	3.2552	0.00232765	7.01525	31C	37C	tRNA (adenine(58)-N(1))-methyltransferase non-catalytic subunit TRM6	TRMT6	2.84082e+07	3.20962e+07	2.49679e+07	5.22607e+06	4.80843e+06	2.14926e+06	2.21599e+07	3.20962e+07	8.6688e+06	5.97543e+06	4.17237e+06	2.49763e+06
G3I6F9	1	1	2.61041	0.0282425	7.52856	31C	37C	EH domain-containing protein 1	EHD1	1.51337e+07	1.38224e+07	1.44414e+07	321684	1.13924e+06	4.30346e+06	1.18051e+07	1.38224e+07	5.01403e+06	367810	988546	5.00101e+06
G3H1Y2	2	2	4.66881	0.000387759	7.55278	31C	37C	YTH domain family protein 2	YTHDF2	1.60564e+06	1.56883e+06	1.668e+06	279060	215005	147086	1.25248e+06	1.56883e+06	579126	319074	186564	170927
G3HZ17	2	2	7.51505	0.000994725	7.56494	31C	37C	Protein phosphatase 1 regulatory subunit	PPP1R12A	2.59158e+06	1.57431e+06	2.84957e+06	384682	234226	308457	2.02157e+06	1.57431e+06	989366	439841	203243	358454
G3GXG4	4	4	9.66637	0.00116687	7.69438	31C	37C	Lanosterol 14-alpha demethylase	CYP51A1	4.26998e+06	4.44711e+06	4.92333e+06	339664	684760	748354	3.33081e+06	4.44711e+06	1.70937e+06	388368	594180	869655
G3I2X3	1	1	3.85716	0.00107385	7.99169	31C	37C	Casein kinase II subunit alpha	CSNK2A1	9.49593e+06	8.01365e+06	5.92365e+06	1.38091e+06	681242	870045	7.40732e+06	8.01365e+06	2.05668e+06	1.57892e+06	591127	1.01107e+06
G3IJ02	7	7	35.5721	7.47184e-05	8.23229	31C	37C	Leucine-rich repeat flightless-interacting protein 1	LRRFIP1	1.68546e+07	1.57207e+07	1.53135e+07	2.38304e+06	1.55457e+06	1.87957e+06	1.31475e+07	1.57207e+07	5.3168e+06	2.72474e+06	1.34894e+06	2.18423e+06
G3HT11	1	1	2.70173	6.86469e-05	8.58265	31C	37C	Cysteine and glycine-rich protein 2		3.43718e+06	2.95805e+06	3.0776e+06	459198	325686	318835	2.68118e+06	2.95805e+06	1.06854e+06	525042	282605	370515
G3HWX4	2	2	7.79211	0.0314001	8.8282	31C	37C	Elongation factor 1-alpha 1		1.95427e+07	6.58781e+06	2.20194e+07	409640	3.64017e+06	1.40429e+06	1.52443e+07	6.58781e+06	7.64511e+06	468378	3.15865e+06	1.63191e+06
G3H8Q6	1	1	4.12257	0.01106	8.94719	31C	37C	Importin subunit alpha	KPNA3	1.45326e+06	510066	2.04902e+06	117129	215803	115515	1.13362e+06	510066	711414	133924	187257	134239
G3HXT3	1	1	3.52931	0.0134375	9.16625	31C	37C	Protein kinase C and casein kinase substrate in neurons protein 2	PACSIN2	4.26858e+06	2.2134e+06	2.75086e+06	99772.4	235045	672446	3.32972e+06	2.2134e+06	955093	114079	203954	781443
G3HC70	1	1	3.70926	0.0146451	9.95369	31C	37C	Pre-B-cell leukemia transcription factor-interacting protein 1	PBXIP1	4.41385e+06	3.41936e+06	6.25232e+06	137766	1.07039e+06	206951	3.44304e+06	3.41936e+06	2.17079e+06	157520	928799	240496
G3HU95	1	1	2.02842	0.00211861	10.6079	31C	37C	Maltase-glucoamylase, intestinal		1.0632e+06	1.23456e+06	2.6763e+06	146694	203083	119124	829354	1.23456e+06	929207	167728	176219	138433
G3HF77	1	1	3.49602	0.0154153	11.1119	31C	37C	40S ribosomal protein S15	RPS15	5.80429e+06	4.5464e+06	7.40636e+06	201816	1.26798e+06	128224	4.52765e+06	4.5464e+06	2.57148e+06	230754	1.10025e+06	149008
G3HW96	1	1	3.20157	0.0450604	11.7296	31C	37C	G-protein coupled receptor 143	GPR143	1.54116e+06	206406	197021	71010.9	45113.6	49660.2	1.20219e+06	206406	68405.3	81193	39146	57709.6
G3I129	1	1	2.35161	0.00252819	11.7457	31C	37C	Ubiquitin	UBA52	6.39841e+06	2.85842e+06	5.27186e+06	324948	258755	653232	4.9911e+06	2.85842e+06	1.83038e+06	371542	224527	759114
G3GU12	1	1	3.06737	0.00337262	12.0379	31C	37C	A-kinase anchor protein 12	AKAP12	523908	446658	974659	64641.7	71397.8	25552.5	408676	446658	338400	73910.6	61953.3	29694.3
G3HL33	1	1	2.10153	0.00103192	12.7025	31C	37C	Zyxin	ZYX	1.66134e+06	1.23887e+06	1.19339e+06	75704.1	174818	71746.4	1.29593e+06	1.23887e+06	414344	86559.3	151693	83375.8
G3HTJ8	1	1	4.76718	4.77208e-05	13.5071	31C	37C	Fragile X mental retardation syndrome-related protein 1	FXR1	6.92808e+06	5.66076e+06	7.10193e+06	578173	495758	383878	5.40427e+06	5.66076e+06	2.46578e+06	661076	430179	446101
G3II51	1	1	4.75436	8.78166e-05	13.5641	31C	37C	Phosphomannomutase		4.01392e+06	3.22642e+06	4.75907e+06	366757	265816	252071	3.13107e+06	3.22642e+06	1.65234e+06	419346	230654	292929
G3H7Y5	1	1	2.7416	0.0354644	14.0573	31C	37C	Sodium/potassium-transporting ATPase subunit alpha-2	ATP1A1	511900	135627	1.30395e+06	45906.7	74857.9	18058.6	399309	135627	452728	52489.2	64955.7	20985.7
D5FGC9	5	5	18.3774	1.75843e-05	17.563	31C	37C	RNA-binding motif 3		1.82201e+08	1.48988e+08	1.9121e+08	9.44429e+06	8.59709e+06	1.17029e+07	1.42126e+08	1.48988e+08	6.63877e+07	1.07985e+07	7.45987e+06	1.35999e+07
G3HGX9	2	2	5.64716	0.00663467	18.6887	31C	37C	YTH domain family protein 1	YTHDF1	1.64748e+06	892200	1.67046e+06	34972.1	23732.3	166573	1.28512e+06	892200	579981	39986.7	20593	193573
G3H6B5	1	1	3.32605	0.0113735	20.9764	31C	37C	Interleukin enhancer-binding factor 3	ILF3	3.87907e+06	2.13333e+06	4.71945e+06	28143.9	371037	112435	3.02588e+06	2.13333e+06	1.63858e+06	32179.4	321956	130659
G3IIG1	5	5	17.5937	9.4343e-05	21.2335	31C	37C	Carboxylic ester hydrolase		1.59467e+07	1.40627e+07	1.08836e+07	534108	859045	532726	1.24393e+07	1.40627e+07	3.77878e+06	610693	745410	619076
G3HRT6	2	2	5.61167	8.69336e-05	22.5088	31C	37C	Solute carrier family 12 member 1	DUT	5.77967e+06	4.71377e+06	3.46166e+06	221938	238068	159979	4.50845e+06	4.71377e+06	1.20188e+06	253761	206576	185910
G3HF60	1	1	2.30746	0.00223832	23.5358	31C	37C	Glutathione peroxidase		1.58398e+06	1.93571e+06	1.71813e+06	24184.8	117934	80427.9	1.23559e+06	1.93571e+06	596530	27652.6	102334	93464.5
G3HPL6	1	1	3.16469	0.0124159	24.3472	31C	37C	BAT2 domain-containing protein 1	PRRC2C	1.72184e+06	749217	1.18062e+06	6927.5	17400.6	125655	1.34312e+06	749217	409907	7920.82	15098.9	146023
G3IJJ7	2	2	4.74627	0.0152609	27.5427	31C	37C	Phosphomannomutase		3.06354e+06	3.68972e+06	3.6313e+06	53699.1	9099.25	314237	2.38973e+06	3.68972e+06	1.26078e+06	61398.9	7895.6	365172
G3IFY1	3	3	8.10725	0.00929807	28.7086	31C	37C	TYMS	TYMS	9.17603e+06	5.21181e+06	2.28078e+06	43065.8	131938	405610	7.15779e+06	5.21181e+06	791882	49241	114485	471356
G3I2G1	1	1	2.90324	0.00157161	29.8762	31C	37C	Fos-related antigen 1	FOSL1	3.86858e+06	3.30001e+06	2.55077e+06	170634	116470	38216.5	3.0177e+06	3.30001e+06	885622	195101	101064	44411.1
G3H3F8	2	2	4.75193	2.56579e-05	32.4921	31C	37C	Thymidine kinase	TK1	4.11652e+06	4.89052e+06	4.61784e+06	104707	137666	176956	3.2111e+06	4.89052e+06	1.60331e+06	119721	119456	205639
G3H6Z4	2	2	6.11901	0.00589087	37.6183	31C	37C	Alpha-1,4 glucan phosphorylase	PYGB	1.49256e+06	632186	1.64453e+06	80177.3	10670.1	9350.56	1.16428e+06	632186	570977	91673.8	9258.62	10866.2
G3I2K8	3	3	8.4266	7.77782e-05	45.8543	31C	37C	RRM2	RRM2	3.0419e+06	1.9899e+06	2.91214e+06	76885	56375.4	39982.6	2.37284e+06	1.9899e+06	1.01109e+06	87909.5	48918	46463.4
G3HBI9	1	1	7.14497	0.0557917	118.235	31C	37C	Leukotriene A-4 hydrolase	LTA4H	900201	590429	1.08134e+06	21105.7	647.267	0	702204	590429	375438	24132	561.646	0
G3HF56	1	1	2.74786	0.000561934	448.369	31C	37C	Calponin	CNN2	5.2018e+06	2.15983e+06	4.89452e+06	3204.72	4149.24	19981	4.05768e+06	2.15983e+06	1.69937e+06	3664.24	3600.38	23219.8
G3IF62	1	1	2.90674	5.421e-05	Infinity	31C	37C	Ras GTPase-activating-like protein IQGAP1	IQGAP1	149333	40234	438035	0	0	0	116487	40234	152085	0	0	0
G3I7Z8	1	1	3.72035	9.47743e-05	Infinity	31C	37C	Importin-7	IPO7	286552	26859.9	291061	0	0	0	223526	26859.9	101056	0	0	0
G3H6A3	1	1	2.79392	9.87803e-08	Infinity	31C	37C	RAB3D	RAB3D	356454	230314	367968	0	0	0	278053	230314	127758	0	0	0
G3H8Q4	1	1	2.61719	0.0378805	1.50092	37C	31C	Acidic leucine-rich nuclear phosphoprotein 32 family member A	ANP32A	1.31692e+07	1.02505e+07	8.53095e+06	1.76917e+07	1.55555e+07	1.47081e+07	1.02727e+07	1.02505e+07	2.96193e+06	2.02285e+07	1.34978e+07	1.70921e+07
G3HCX0	1	1	1.97465	0.000540076	1.50318	37C	31C	Ribonuclease		8.05841e+06	8.84408e+06	9.07491e+06	1.34931e+07	1.27364e+07	1.28192e+07	6.28598e+06	8.84408e+06	3.15079e+06	1.54279e+07	1.10516e+07	1.4897e+07
G3IB53	1	1	3.60266	0.0371281	1.50563	37C	31C	Golgi-associated plant pathogenesis-related protein 1	GLIPR2	2.26569e+07	2.51818e+07	1.6613e+07	3.52179e+07	3.27907e+07	2.90318e+07	1.76736e+07	2.51818e+07	5.768e+06	4.02678e+07	2.84531e+07	3.37376e+07
G3HVJ5	1	1	2.9514	0.0303548	1.50575	37C	31C	Squamous cell carcinoma antigen recognized by T-cells 3	SART3	2.31414e+06	2.19149e+06	2.87867e+06	3.47515e+06	4.39772e+06	3.24606e+06	1.80515e+06	2.19149e+06	999470	3.97345e+06	3.81599e+06	3.77222e+06
G3HCX8	1	1	2.7996	0.0140123	1.50673	37C	31C	CALR	CALR	5.82427e+07	7.99932e+07	7.52297e+07	1.11848e+08	1.026e+08	1.07187e+08	4.54323e+07	7.99932e+07	2.61196e+07	1.27886e+08	8.9028e+07	1.24561e+08
G3HTC0	1	1	2.55408	0.0389906	1.50883	37C	31C	Tuftelin-interacting protein 11	TFIP11	261640	412111	369413	501042	510419	562493	204093	412111	128260	572886	442901	653667
G3H853	1	1	2.10166	0.000749358	1.50954	37C	31C	cAMP-dependent protein kinase type I-alpha regulatory subunit	PRKAR1A	4.64475e+06	5.25253e+06	4.61613e+06	7.13583e+06	7.26977e+06	7.50303e+06	3.62315e+06	5.25253e+06	1.60271e+06	8.15903e+06	6.30813e+06	8.71921e+06
G3I958	1	1	2.42616	0.0322009	1.50962	37C	31C	Protein DDI1-like 2	DDI2	1.65895e+06	1.4192e+06	1.6078e+06	2.34377e+06	1.90063e+06	2.82958e+06	1.29407e+06	1.4192e+06	558224	2.67984e+06	1.64921e+06	3.28823e+06
G3I1Q8	1	1	2.79254	0.00072526	1.50963	37C	31C	Probable tRNA N6-adenosine threonylcarbamoyltransferase	OSGEP	3.7452e+06	4.12077e+06	4.04427e+06	5.89692e+06	5.70749e+06	6.3757e+06	2.92146e+06	4.12077e+06	1.40416e+06	6.74247e+06	4.95251e+06	7.40914e+06
G3IFX0	1	1	2.68775	0.0193238	1.51029	37C	31C	Programmed cell death protein 6	PDCD6	5.10903e+06	3.58961e+06	3.75168e+06	6.30844e+06	6.41642e+06	6.07868e+06	3.98531e+06	3.58961e+06	1.30257e+06	7.213e+06	5.56766e+06	7.06398e+06
G3H6W0	1	1	2.38346	0.0403523	1.51125	37C	31C	ATP6V1B2 (Fragment)	ATP6V1B2	3.81132e+06	5.32173e+06	5.71963e+06	8.50591e+06	7.02136e+06	6.91879e+06	2.97303e+06	5.32173e+06	1.98584e+06	9.72556e+06	6.09258e+06	8.04026e+06
G3HYG7	1	1	2.98224	0.000548737	1.51326	37C	31C	DnaJ-like subfamily B member 11	DNAJB11	2.34634e+07	2.12297e+07	2.08811e+07	3.41192e+07	3.19131e+07	3.31983e+07	1.83027e+07	2.12297e+07	7.24987e+06	3.90115e+07	2.76916e+07	3.85794e+07
G3IB34	1	1	2.79693	0.0109385	1.51636	37C	31C	Protein RRP5-like	PDCD11	4.37371e+06	4.52297e+06	3.42998e+06	5.80827e+06	6.54377e+06	6.33965e+06	3.41173e+06	4.52297e+06	1.19088e+06	6.64111e+06	5.67816e+06	7.36725e+06
G3H8H7	1	1	4.41273	0.00442259	1.51823	37C	31C	DnaJ homolog subfamily C member 10	DNAJC10	2.52945e+06	2.52535e+06	2.03946e+06	3.69374e+06	3.54844e+06	3.52851e+06	1.9731e+06	2.52535e+06	708096	4.22338e+06	3.07906e+06	4.10044e+06
G3HJE0	1	1	3.39768	0.0185713	1.52059	37C	31C	Mitochondrial import inner membrane translocase subunit TIM50 (Fragment)	TIMM50	1.21874e+06	1.55668e+06	1.36736e+06	2.05967e+06	2.4209e+06	1.81887e+06	950683	1.55668e+06	474743	2.355e+06	2.10067e+06	2.1137e+06
G3GXQ3	1	1	2.04319	0.0338645	1.52112	37C	31C	Trifunctional enzyme subunit alpha, mitochondrial	HADHA	4.42525e+06	5.14663e+06	5.7471e+06	6.46169e+06	9.32132e+06	7.51904e+06	3.45193e+06	5.14663e+06	1.99538e+06	7.38823e+06	8.0883e+06	8.7378e+06
G3I000	1	1	2.92041	0.0488855	1.52188	37C	31C	Aldehyde dehydrogenase family 16 member A1	ALDH16A1	5.2514e+06	4.83364e+06	3.27024e+06	7.4421e+06	6.74217e+06	6.14094e+06	4.09637e+06	4.83364e+06	1.13542e+06	8.50921e+06	5.85032e+06	7.13632e+06
G3H1D2	1	1	2.43464	0.0368761	1.52597	37C	31C	Tripartite motif-containing protein 25	COIL	5.9931e+06	7.65232e+06	8.26354e+06	9.3098e+06	1.30262e+07	1.10963e+07	4.67493e+06	7.65232e+06	2.86909e+06	1.06447e+07	1.13031e+07	1.28949e+07
G3GWR2	1	1	2.27282	0.0470004	1.52623	37C	31C	Voltage-dependent anion-selective channel protein 2	VDAC2	3.28563e+07	4.60215e+07	5.03728e+07	5.57704e+07	7.1898e+07	6.95972e+07	2.56297e+07	4.60215e+07	1.74893e+07	6.37673e+07	6.23873e+07	8.08782e+07
G3H4Z8	3	3	9.36688	0.0031583	1.52916	37C	31C	HSPA2	HSPA2	3.13522e+08	2.89126e+08	3.1335e+08	5.24496e+08	4.31038e+08	4.45172e+08	2.44564e+08	2.89126e+08	1.08794e+08	5.99703e+08	3.74021e+08	5.17331e+08
G3IL62	1	1	3.16498	0.00294816	1.52916	37C	31C	NAD(P) transhydrogenase, mitochondrial	NNT	1.82421e+07	1.61235e+07	1.91104e+07	2.61582e+07	2.60265e+07	2.95889e+07	1.42298e+07	1.61235e+07	6.63509e+06	2.9909e+07	2.25837e+07	3.4385e+07
G3HTU8	1	1	2.21504	0.013038	1.52933	37C	31C	Galactokinase	GALK1	5.25846e+06	5.222e+06	5.52416e+06	6.85011e+06	8.0741e+06	9.55214e+06	4.10187e+06	5.222e+06	1.91798e+06	7.83234e+06	7.00606e+06	1.11005e+07
G3HER1	1	1	2.36319	0.0282596	1.53007	37C	31C	Tricarboxylate transport protein, mitochondrial	SLC25A1	3.96379e+06	4.02704e+06	5.66169e+06	7.46165e+06	7.23178e+06	6.19588e+06	3.09197e+06	4.02704e+06	1.96573e+06	8.53157e+06	6.27516e+06	7.20018e+06
G3HJP6	1	1	3.22458	0.004092	1.53095	37C	31C	Prohibitin	PHB	4.71814e+07	4.19079e+07	3.86054e+07	7.05052e+07	6.0933e+07	6.40563e+07	3.6804e+07	4.19079e+07	1.34037e+07	8.06148e+07	5.28728e+07	7.44393e+07
G3H7F9	1	1	3.1007	0.0458939	1.53217	37C	31C	Sialic acid synthase	NANS	1.19691e+07	1.31326e+07	7.92458e+06	1.7448e+07	1.70244e+07	1.61297e+07	9.33653e+06	1.31326e+07	2.7514e+06	1.99498e+07	1.47724e+07	1.87441e+07
G3HGF9	1	1	3.51036	0.0109528	1.53909	37C	31C	Protein transport protein SEC23	SEC23A	4.84819e+06	4.82288e+06	3.64937e+06	7.15379e+06	6.85127e+06	6.4963e+06	3.78184e+06	4.82288e+06	1.26705e+06	8.17956e+06	5.94499e+06	7.54929e+06
G3H8H1	1	1	3.06904	0.0369511	1.54183	37C	31C	Nucleoporin NUP53	NUP35	1.10559e+06	936518	1.04771e+06	1.98284e+06	1.28567e+06	1.49546e+06	862416	936518	363764	2.26716e+06	1.1156e+06	1.73786e+06
G3HRP3	2	2	4.43575	0.000440989	1.54274	37C	31C	Citrate synthase	CS	2.20521e+07	2.05703e+07	1.99877e+07	3.04427e+07	3.34601e+07	3.26885e+07	1.72018e+07	2.05703e+07	6.93969e+06	3.48078e+07	2.9034e+07	3.7987e+07
G3H451	1	1	2.28107	0.0255685	1.54336	37C	31C	Nucleolar protein 56	NOP56	7.33001e+06	8.03523e+06	6.6676e+06	1.30237e+07	9.0425e+06	1.19384e+07	5.7178e+06	8.03523e+06	2.31498e+06	1.48912e+07	7.84636e+06	1.38736e+07
G3GUG7	2	2	5.01539	0.000470861	1.5442	37C	31C	Protein DEK	DEK	5.5292e+06	5.74615e+06	6.23814e+06	8.65083e+06	9.08549e+06	9.30807e+06	4.31307e+06	5.74615e+06	2.16587e+06	9.89126e+06	7.88367e+06	1.08168e+07
G3GX96	2	2	4.55961	0.00561359	1.54917	37C	31C	Actin-related protein 2/3 complex subunit 4	ARPC4	1.08652e+07	9.61334e+06	8.7135e+06	1.39183e+07	1.47966e+07	1.65085e+07	8.47545e+06	9.61334e+06	3.02531e+06	1.59141e+07	1.28393e+07	1.91843e+07
G3H7U2	1	1	2.58913	0.0175461	1.55024	37C	31C	Structural maintenance of chromosomes protein	SMC1A	2.46185e+06	2.27874e+06	2.34477e+06	4.07829e+06	3.98322e+06	2.92251e+06	1.92038e+06	2.27874e+06	814100	4.66307e+06	3.45632e+06	3.39622e+06
G3HZ25	1	1	3.02193	0.00363269	1.55664	37C	31C	NADH dehydrogenase [ubiquinone] flavoprotein 2, mitochondrial	NDUFV2	4.97969e+06	5.55177e+06	5.39943e+06	9.07219e+06	7.29378e+06	8.43269e+06	3.88442e+06	5.55177e+06	1.87467e+06	1.0373e+07	6.32896e+06	9.79955e+06
G3HQI8	1	1	3.87704	0.0389157	1.55835	37C	31C	Myosin-Vb	ACAA2	1.1144e+07	1.62784e+07	1.41293e+07	2.26423e+07	1.76798e+07	2.443e+07	8.69294e+06	1.62784e+07	4.90565e+06	2.5889e+07	1.53411e+07	2.83898e+07
G3GZ27	1	1	2.61974	0.0282204	1.56094	37C	31C	Phenylalanyl-tRNA synthetase, mitochondrial	FARS2	427180	441926	419703	835660	541565	634531	333223	441926	145720	955484	469927	737383
G3IHQ6	2	2	5.24929	0.00307726	1.56197	37C	31C	Sulfurtransferase	MPST	1.2553e+07	1.23633e+07	1.06778e+07	1.84882e+07	1.70444e+07	2.00642e+07	9.79198e+06	1.23633e+07	3.7073e+06	2.11392e+07	1.47898e+07	2.33164e+07
G3HG78	1	1	3.31271	0.00595097	1.56274	37C	31C	Apolipoprotein A-I-binding protein	NAXE	2.909e+07	2.60291e+07	2.90239e+07	4.96386e+07	4.34872e+07	3.83676e+07	2.26917e+07	2.60291e+07	1.0077e+07	5.67563e+07	3.77348e+07	4.45866e+07
G3HFN7	1	1	2.53215	0.0365459	1.56313	37C	31C	Pyridoxal-dependent decarboxylase domain-containing protein 1	PDXDC1	133988	185381	116320	237863	201461	241715	104517	185381	40386.2	271970	174812	280895
G3I6G7	1	1	2.08699	0.00806384	1.57123	37C	31C	ADP-ribosylation factor-like protein 2	ARL2	1.27412e+06	1.61753e+06	1.39041e+06	1.99101e+06	2.44796e+06	2.28914e+06	993883	1.61753e+06	482749	2.2765e+06	2.12415e+06	2.66018e+06
G3IH63	11	11	40.0432	0.00100652	1.5714	37C	31C	Myosin-9	MYH10	4.22535e+07	4.34994e+07	4.37203e+07	7.33507e+07	6.15279e+07	6.85749e+07	3.296e+07	4.34994e+07	1.51796e+07	8.38684e+07	5.3389e+07	7.96903e+07
G3ID93	1	1	2.13159	0.049347	1.57228	37C	31C	WD repeat-containing protein 5	WDR5	1.32016e+06	1.63778e+06	1.13023e+06	1.78066e+06	2.66136e+06	1.98575e+06	1.0298e+06	1.63778e+06	392414	2.03599e+06	2.30931e+06	2.30762e+06
G3HDT6	2	2	4.74059	0.00151282	1.57255	37C	31C	Histone H2A type 1	H2AC11	4.08894e+08	3.94889e+08	3.67528e+08	6.59251e+08	5.57791e+08	6.24903e+08	3.18959e+08	3.94889e+08	1.27605e+08	7.5378e+08	4.84006e+08	7.26194e+08
G3GY70	1	1	3.8153	0.00458327	1.57358	37C	31C	Fragile X mental retardation syndrome-related protein 2	FXR1	629310	686131	595610	1.13748e+06	957153	912557	490895	686131	206795	1.30058e+06	830541	1.06047e+06
G3HAR4	2	2	5.25964	0.00188928	1.57743	37C	31C	Cysteine desulfurase, mitochondrial	NFS1	1.58853e+06	1.46544e+06	1.54048e+06	2.18682e+06	2.6688e+06	2.39179e+06	1.23914e+06	1.46544e+06	534851	2.50038e+06	2.31577e+06	2.77947e+06
G3HFL6	1	1	5.2772	0.00557348	1.57751	37C	31C	ATP-binding cassette sub-family G member 3	PDHB	1.6584e+07	1.58968e+07	1.92991e+07	2.40942e+07	2.84373e+07	2.91517e+07	1.29364e+07	1.58968e+07	6.70061e+06	2.7549e+07	2.46756e+07	3.38769e+07
G3HEZ0	6	6	19.3955	0.000631453	1.57909	37C	31C	Stress-70 protein, mitochondrial	HSPA9	6.70184e+07	6.05062e+07	6.61144e+07	9.91017e+07	9.76623e+07	1.0901e+08	5.22779e+07	6.05062e+07	2.29548e+07	1.13312e+08	8.47435e+07	1.2668e+08
G3IL48	1	1	2.91167	0.0339586	1.58423	37C	31C	Protein transport protein Sec31A	SEC31A	5.99135e+06	8.18632e+06	5.51298e+06	1.10706e+07	1.14178e+07	8.7061e+06	4.67357e+06	8.18632e+06	1.9141e+06	1.2658e+07	9.90747e+06	1.01173e+07
G3I278	1	1	3.79884	0.00575001	1.58837	37C	31C	Laminin subunit beta-1	LAMB1	5.70139e+06	7.33998e+06	6.631e+06	1.13299e+07	1.02262e+07	9.69094e+06	4.44738e+06	7.33998e+06	2.30227e+06	1.29545e+07	8.87352e+06	1.12617e+07
G3I334	2	2	5.49733	0.00422028	1.5897	37C	31C	Hydroxyacyl-coenzyme A dehydrogenase, mitochondrial	HADH	1.23385e+07	1.14231e+07	1.37918e+07	1.76987e+07	2.10321e+07	2.09677e+07	9.62468e+06	1.14231e+07	4.78849e+06	2.02366e+07	1.825e+07	2.43663e+07
G3ILF4	1	1	4.30689	0.00101582	1.58971	37C	31C	NADH dehydrogenase [ubiquinone] iron-sulfur protein 6, mitochondrial		1.37069e+07	1.40914e+07	1.45935e+07	2.4478e+07	2.23735e+07	2.05393e+07	1.06921e+07	1.40914e+07	5.06684e+06	2.79879e+07	1.94139e+07	2.38686e+07
G3GYA2	1	1	3.00312	0.0195719	1.59022	37C	31C	Very long-chain specific acyl-CoA dehydrogenase, mitochondrial	ACADVL	5.1658e+06	7.5137e+06	6.26051e+06	8.83163e+06	1.04886e+07	1.07987e+07	4.0296e+06	7.5137e+06	2.17364e+06	1.0098e+07	9.10115e+06	1.2549e+07
G3I6L2	1	1	3.02579	0.0292206	1.59093	37C	31C	Elongator complex protein 3	ELP3	70798.3	80667.8	89832.2	129896	152481	101513	55226.4	80667.8	31189.6	148521	132311	117967
G3H2V3	1	1	4.13205	0.0120555	1.59364	37C	31C	Acidic leucine-rich nuclear phosphoprotein 32 family member E	ANP32E	1.60734e+07	1.98504e+07	1.96631e+07	3.15619e+07	2.49476e+07	3.20758e+07	1.25381e+07	1.98504e+07	6.827e+06	3.60875e+07	2.16476e+07	3.7275e+07
G3H697	3	3	17.9117	0.000632812	1.59596	37C	31C	Glucosidase 2 subunit beta	PRKCSH	3.0502e+07	3.15472e+07	3.31667e+07	5.48614e+07	4.91899e+07	4.79093e+07	2.37932e+07	3.15472e+07	1.15154e+07	6.27279e+07	4.26831e+07	5.56749e+07
G3HF54	1	1	3.13771	0.037927	1.59859	37C	31C	AT-rich interactive domain-containing protein 3A	WDR18	284801	390205	432429	559313	698530	512491	222160	390205	150139	639512	606128	595562
G3H0U6	4	4	12.7647	0.00879319	1.59937	37C	31C	Protein disulfide-isomerase A3	PDIA3	8.03511e+07	9.51793e+07	8.15582e+07	1.58146e+08	1.19675e+08	1.3336e+08	6.26781e+07	9.51793e+07	2.83168e+07	1.80822e+08	1.03844e+08	1.54976e+08
G3IDJ2	1	1	3.62383	0.0221006	1.60087	37C	31C	Nuclear pore complex protein Nup214	NUP214	1.33534e+06	1.33697e+06	894380	1.90671e+06	1.93435e+06	1.86874e+06	1.04164e+06	1.33697e+06	310527	2.18011e+06	1.67847e+06	2.17165e+06
G3HRC5	1	1	2.86786	0.0229949	1.60613	37C	31C	Dolichyl-diphosphooligosaccharide--protein glycosyltransferase subunit DAD1	DAD1	1.2551e+07	1.57966e+07	1.87518e+07	2.24319e+07	2.48854e+07	2.83303e+07	9.79046e+06	1.57966e+07	6.51058e+06	2.56484e+07	2.15936e+07	3.29224e+07
G3I4A7	1	1	3.8586	0.0455951	1.60775	37C	31C	Bifunctional methylenetetrahydrofolate dehydrogenase/cyclohydrolase, mitochondrial		5.42409e+06	9.54754e+06	7.25868e+06	1.26743e+07	1.2515e+07	1.05516e+07	4.23108e+06	9.54754e+06	2.5202e+06	1.44916e+07	1.08595e+07	1.22619e+07
G3GZQ4	1	1	2.08579	0.0332655	1.60781	37C	31C	Rab3 GTPase-activating protein catalytic subunit	RAB3GAP1	125917	178345	189480	276115	293954	223776	98222	178345	65787.2	315706	255070	260048
G3HHE2	1	1	2.11527	0.00525465	1.60841	37C	31C	RNA-binding protein 27	RBM27	183132	202817	211980	359930	322666	279119	142853	202817	73599.2	411540	279984	324361
G3I7U9	2	2	4.31956	0.00468114	1.61038	37C	31C	HTRA2		3.63134e+06	3.2786e+06	4.05222e+06	5.56816e+06	6.57318e+06	5.51191e+06	2.83264e+06	3.2786e+06	1.40692e+06	6.36657e+06	5.70368e+06	6.40533e+06
G3GVW0	1	1	2.84719	0.0254305	1.61117	37C	31C	Uncharacterized protein	SMIM26	1.52653e+06	1.31684e+06	1.1368e+06	1.73113e+06	2.1951e+06	2.4865e+06	1.19078e+06	1.31684e+06	394696	1.97935e+06	1.90473e+06	2.88954e+06
G3HPP2	1	1	3.36248	0.000339889	1.6116	37C	31C	4-trimethylaminobutyraldehyde dehydrogenase	ALDH9A1	8.80238e+06	8.60425e+06	9.58411e+06	1.52627e+07	1.41873e+07	1.40483e+07	6.86632e+06	8.60425e+06	3.32758e+06	1.74512e+07	1.23106e+07	1.63254e+07
G3HA23	2	2	6.12314	0.00244564	1.61392	37C	31C	Malate dehydrogenase (Fragment)	MDH2	2.14855e+07	2.21225e+07	2.24493e+07	3.6935e+07	3.09285e+07	3.87476e+07	1.67598e+07	2.21225e+07	7.79436e+06	4.22311e+07	2.68373e+07	4.50282e+07
G3GVM9	1	1	3.04856	0.0303873	1.61419	37C	31C	Calcium-regulated heat stable protein 1	CARHSP1	3.49784e+06	4.122e+06	2.61523e+06	6.26333e+06	5.26572e+06	4.99228e+06	2.7285e+06	4.122e+06	908004	7.16143e+06	4.56917e+06	5.80148e+06
G3ID08	1	1	2.45114	0.0288222	1.61717	37C	31C	Putative pre-mRNA-splicing factor ATP-dependent RNA helicase DHX15	DHX15	4.8674e+06	6.88074e+06	4.37469e+06	9.21914e+06	9.14666e+06	7.70755e+06	3.79683e+06	6.88074e+06	1.51888e+06	1.05411e+07	7.93674e+06	8.95687e+06
G3I2Z5	1	1	2.8926	0.00365813	1.61736	37C	31C	Hepatoma-derived growth factor-related protein 3	HDGFL3	1.91239e+06	1.83607e+06	1.58973e+06	2.83599e+06	3.17493e+06	2.62288e+06	1.49177e+06	1.83607e+06	551951	3.24263e+06	2.75495e+06	3.04803e+06
G3I0X4	4	4	14.6903	0.00753573	1.61905	37C	31C	Epoxide hydrolase 1	EPHX1	2.27013e+07	3.1243e+07	2.91722e+07	4.40262e+07	4.62598e+07	4.42834e+07	1.77082e+07	3.1243e+07	1.01285e+07	5.03391e+07	4.01406e+07	5.14613e+07
G3IJV7	1	1	3.06862	0.0305905	1.62513	37C	31C	Cytosolic acyl coenzyme A thioester hydrolase	ACOT7	4.01613e+06	5.92366e+06	5.14325e+06	7.23266e+06	9.80887e+06	7.47039e+06	3.13279e+06	5.92366e+06	1.78573e+06	8.26974e+06	8.51136e+06	8.68128e+06
G3I722	1	1	2.68637	0.0310058	1.62615	37C	31C	NUP62		3.93295e+06	4.4256e+06	2.92871e+06	7.0914e+06	5.22653e+06	6.03686e+06	3.06791e+06	4.4256e+06	1.01684e+06	8.10823e+06	4.53516e+06	7.01538e+06
G3GXX4	4	4	10.804	0.00103925	1.63149	37C	31C	Dolichyl-diphosphooligosaccharide--protein glycosyltransferase subunit 2	RPN2	2.25154e+07	2.72601e+07	2.54207e+07	4.15172e+07	3.97027e+07	4.14622e+07	1.75632e+07	2.72601e+07	8.82601e+06	4.74703e+07	3.44508e+07	4.81828e+07
G3II47	15	15	58.6938	6.35081e-05	1.63211	37C	31C	Aconitate hydratase, mitochondrial	ACO2	7.76881e+07	8.46487e+07	8.33204e+07	1.31047e+08	1.35122e+08	1.3477e+08	6.06008e+07	8.46487e+07	2.89287e+07	1.49837e+08	1.17248e+08	1.56615e+08
G3H352	1	1	2.40195	0.0166107	1.63268	37C	31C	Cytoplasmic dynein 1 heavy chain 1 (Fragment)	DYNC1H1	3.17412e+06	4.14746e+06	3.0258e+06	6.4659e+06	4.97337e+06	5.45466e+06	2.47598e+06	4.14746e+06	1.05055e+06	7.39304e+06	4.31549e+06	6.33881e+06
G3H1E0	2	2	4.45097	0.00325529	1.63294	37C	31C	28S ribosomal protein S23, mitochondrial	MRPS23	1.82225e+06	2.32524e+06	2.01086e+06	3.55445e+06	3.15992e+06	3.34187e+06	1.42145e+06	2.32524e+06	698166	4.06412e+06	2.74193e+06	3.88355e+06
G3HNA5	1	1	2.91927	0.00668542	1.63475	37C	31C	Ubiquitin carboxyl-terminal hydrolase (Fragment)		1.09122e+07	1.19766e+07	1.07228e+07	2.11997e+07	1.80865e+07	1.56606e+07	8.51212e+06	1.19766e+07	3.72294e+06	2.42395e+07	1.5694e+07	1.81991e+07
G3HLE5	3	3	10.9936	0.0139648	1.63563	37C	31C	NADH dehydrogenase [ubiquinone] flavoprotein 3, mitochondrial	NDUFV3	9.47236e+06	9.03174e+06	7.85342e+06	1.72296e+07	1.21988e+07	1.36826e+07	7.38894e+06	9.03174e+06	2.72669e+06	1.97002e+07	1.05851e+07	1.59005e+07
G3H813	1	1	2.8121	0.0230823	1.63583	37C	31C	Interferon-activable protein 204	IFI204	2.8124e+06	4.297e+06	4.22882e+06	5.88067e+06	6.54232e+06	6.12437e+06	2.19382e+06	4.297e+06	1.46824e+06	6.72389e+06	5.67691e+06	7.11707e+06
G3I5W3	1	1	2.69452	0.00513167	1.6366	37C	31C	TAR DNA-binding protein 43	TARDBP	2.46627e+07	2.84602e+07	2.35911e+07	3.91765e+07	3.86741e+07	4.76991e+07	1.92382e+07	2.84602e+07	8.19077e+06	4.4794e+07	3.35583e+07	5.54307e+07
G3I801	2	2	4.82751	0.00149622	1.63724	37C	31C	Switch-associated protein 70	SWAP70	1.9517e+06	2.05644e+06	1.92233e+06	2.94447e+06	3.15505e+06	3.6101e+06	1.52243e+06	2.05644e+06	667430	3.36668e+06	2.7377e+06	4.19526e+06
G3HRN0	2	2	8.2256	0.00441284	1.63741	37C	31C	ATP synthase subunit beta	ATP5B	1.00098e+08	1.0526e+08	1.26711e+08	1.76202e+08	1.69472e+08	1.9806e+08	7.80814e+07	1.0526e+08	4.3994e+07	2.01468e+08	1.47054e+08	2.30163e+08
G3I5V3	2	2	5.4946	0.00778985	1.63792	37C	31C	Short/branched chain specific acyl-CoA dehydrogenase, mitochondrial	ACADSB	7.30225e+06	6.4833e+06	8.17728e+06	1.02957e+07	1.27377e+07	1.29399e+07	5.69614e+06	6.4833e+06	2.83914e+06	1.1772e+07	1.10527e+07	1.50374e+07
G3HX83	3	3	10.3206	0.00165589	1.64049	37C	31C	Ras-related protein Rab-14	RAB14	1.77009e+07	2.19413e+07	1.93022e+07	3.08698e+07	3.31722e+07	3.26555e+07	1.38077e+07	2.19413e+07	6.70168e+06	3.52962e+07	2.87842e+07	3.79487e+07
G3H7Y0	2	2	4.8383	0.026299	1.64065	37C	31C	Coatomer subunit alpha	COPA	1.94791e+06	2.57442e+06	2.59882e+06	3.1807e+06	4.6126e+06	3.89002e+06	1.51947e+06	2.57442e+06	902305	3.63677e+06	4.00245e+06	4.52055e+06
G3I0Q8	1	1	3.73615	0.00705082	1.64081	37C	31C	Myosin-VI	MYO6	1.71054e+06	1.93377e+06	2.20709e+06	2.95418e+06	3.62024e+06	3.02664e+06	1.33431e+06	1.93377e+06	766297	3.37778e+06	3.14135e+06	3.51723e+06
G3IFM4	1	1	2.33333	0.00109918	1.64201	37C	31C	METTL7A	METTL7A	2.31969e+06	2.4207e+06	2.27798e+06	4.08499e+06	4.01292e+06	3.42632e+06	1.80948e+06	2.4207e+06	790911	4.67073e+06	3.48209e+06	3.98169e+06
G3IKY8	1	1	2.1401	0.0442922	1.6424	37C	31C	Bystin		741026	594540	428002	1.01353e+06	821880	1.06106e+06	578040	594540	148601	1.15886e+06	713162	1.23305e+06
G3ID44	1	1	2.44689	0.00597373	1.64426	37C	31C	La-related protein 7	LARP7	766333	995442	1.02422e+06	1.5857e+06	1.47154e+06	1.52365e+06	597780	995442	355608	1.81307e+06	1.27689e+06	1.77062e+06
G3GSJ7	1	1	2.35985	0.00398844	1.64525	37C	31C	BDH1	BDH1	1.70316e+06	1.40291e+06	1.77909e+06	2.90631e+06	2.58746e+06	2.54352e+06	1.32855e+06	1.40291e+06	617698	3.32304e+06	2.24519e+06	2.95581e+06
G3I7Y3	2	2	7.58803	0.0109427	1.64853	37C	31C	LAMP1		1.66333e+07	1.79292e+07	1.89543e+07	3.5479e+07	2.75662e+07	2.51787e+07	1.29748e+07	1.79292e+07	6.5809e+06	4.05663e+07	2.39197e+07	2.926e+07
G3I3I0	2	2	5.01883	0.0362817	1.65195	37C	31C	AP-2 complex subunit alpha	AP2A1	754469	1.06109e+06	588420	1.3576e+06	1.29528e+06	1.31836e+06	588526	1.06109e+06	204298	1.55226e+06	1.12394e+06	1.53206e+06
G3I3A8	4	4	11.3757	0.00459801	1.65369	37C	31C	Nuclear mitotic apparatus protein 1	NUMA1	2.95648e+06	2.75202e+06	2.33215e+06	4.91621e+06	4.18284e+06	4.19773e+06	2.30621e+06	2.75202e+06	809718	5.62114e+06	3.62953e+06	4.87815e+06
G3H9P3	1	1	2.0969	0.00204447	1.65376	37C	31C	Serine/threonine-protein kinase 10	STK10	3.37307e+06	2.81447e+06	3.41974e+06	5.44346e+06	4.95302e+06	5.49164e+06	2.63118e+06	2.81447e+06	1.18733e+06	6.22399e+06	4.29783e+06	6.38179e+06
G3GWP7	2	2	5.64348	0.000733658	1.65379	37C	31C	Calcium/calmodulin-dependent protein kinase type II gamma chain	CAMK2G	2.49896e+07	2.11456e+07	2.42928e+07	3.9703e+07	3.9173e+07	3.75974e+07	1.94932e+07	2.11456e+07	8.43442e+06	4.53959e+07	3.39912e+07	4.36915e+07
G3H9F5	2	2	5.11158	0.0100437	1.66032	37C	31C	Elongator complex protein 1	ELP1	2.532e+06	2.77213e+06	3.51804e+06	4.3739e+06	5.15063e+06	5.12308e+06	1.97509e+06	2.77213e+06	1.22146e+06	5.00107e+06	4.46931e+06	5.95348e+06
G3H8H3	1	1	2.44225	0.00808785	1.66161	37C	31C	Nck-associated protein 1 (Fragment)	NCKAP1	2.4084e+06	3.39092e+06	2.92107e+06	5.17856e+06	4.59253e+06	4.71877e+06	1.87868e+06	3.39092e+06	1.01419e+06	5.92111e+06	3.98503e+06	5.48364e+06
G3IIA0	2	2	4.93502	0.0124547	1.66231	37C	31C	ATP synthase subunit b, mitochondrial	ATP5F1	1.06524e+07	1.3934e+07	1.45095e+07	2.45816e+07	1.95209e+07	2.08871e+07	8.30945e+06	1.3934e+07	5.03767e+06	2.81063e+07	1.69387e+07	2.42727e+07
G3GUM9	1	1	2.29203	0.00100176	1.66257	37C	31C	Putative ribosomal RNA methyltransferase NOP2	NOP2	1.82233e+06	2.11074e+06	1.74729e+06	3.13979e+06	3.06603e+06	3.23816e+06	1.42151e+06	2.11074e+06	606655	3.59e+06	2.66046e+06	3.76303e+06
G3HI80	1	1	2.14505	0.0169948	1.66536	37C	31C	Cob(I)yrinic acid a,c-diamide adenosyltransferase, mitochondrial	MMAB	3.59119e+06	4.17246e+06	4.74084e+06	8.21632e+06	5.80378e+06	6.80437e+06	2.80132e+06	4.17246e+06	1.64601e+06	9.39445e+06	5.03605e+06	7.90729e+06
G3I518	1	1	3.63276	0.0444254	1.66818	37C	31C	Elongation factor G, mitochondrial	GFM1	2.92355e+06	4.23964e+06	2.2386e+06	5.54869e+06	4.9191e+06	5.21615e+06	2.28052e+06	4.23964e+06	777238	6.34431e+06	4.2684e+06	6.06164e+06
G3GZ87	2	2	5.00307	0.00852711	1.66824	37C	31C	RNA-binding protein 28	RBM28	1.52363e+06	1.66428e+06	1.52914e+06	2.12574e+06	2.8609e+06	2.88254e+06	1.18851e+06	1.66428e+06	530915	2.43055e+06	2.48246e+06	3.34978e+06
G3I6Z3	1	1	2.88814	0.00847585	1.66833	37C	31C	Mitochondrial-processing peptidase subunit alpha	PMPCA	7.03603e+06	9.21912e+06	7.65301e+06	1.16527e+07	1.33833e+07	1.48507e+07	5.48847e+06	9.21912e+06	2.65711e+06	1.33236e+07	1.16129e+07	1.72579e+07
G3GUB3	4	4	10.5523	0.000480473	1.67041	37C	31C	Calcium-binding mitochondrial carrier protein Aralar1	SLC25A12	6.92765e+06	8.1775e+06	7.68602e+06	1.29529e+07	1.25852e+07	1.25325e+07	5.40393e+06	8.1775e+06	2.66857e+06	1.48102e+07	1.09204e+07	1.45639e+07
G3H0V2	2	2	5.97494	0.0207729	1.67063	37C	31C	Tumor suppressor p53-binding protein 1	TP53BP1	1.16335e+06	756317	758531	1.49907e+06	1.44048e+06	1.53474e+06	907473	756317	263361	1.71402e+06	1.24993e+06	1.7835e+06
G3HP15	1	1	2.86577	0.0260322	1.6722	37C	31C	Cytochrome b-c1 complex subunit 9		8.17834e+06	1.36852e+07	1.11521e+07	1.69681e+07	1.92011e+07	1.90393e+07	6.37954e+06	1.36852e+07	3.87197e+06	1.94011e+07	1.66612e+07	2.21254e+07
G3GR61	3	3	6.73349	0.00158678	1.67265	37C	31C	ATP synthase subunit gamma	ATP5C1	1.08021e+07	1.25085e+07	1.23145e+07	1.81522e+07	1.99488e+07	2.14873e+07	8.42623e+06	1.25085e+07	4.27557e+06	2.0755e+07	1.731e+07	2.49702e+07
G3HYV1	1	1	2.30704	0.00383391	1.67459	37C	31C	Armadillo repeat-containing protein 10	ARMC10	5.36736e+06	6.66161e+06	5.18052e+06	1.0277e+07	9.44502e+06	9.09683e+06	4.18682e+06	6.66161e+06	1.79867e+06	1.17506e+07	8.19563e+06	1.05713e+07
G3HSJ1	1	1	2.79065	0.00129592	1.67551	37C	31C	Nicalin	NCLN	2.95185e+06	2.7534e+06	2.42906e+06	4.3217e+06	4.79299e+06	4.51444e+06	2.3026e+06	2.7534e+06	843365	4.94138e+06	4.15897e+06	5.24619e+06
G3H1A4	3	3	7.56783	0.000402425	1.67584	37C	31C	Sidoreflexin	SFXN1	1.00466e+07	1.1327e+07	1.15333e+07	1.76749e+07	1.86714e+07	1.88004e+07	7.83687e+06	1.1327e+07	4.00434e+06	2.02092e+07	1.62016e+07	2.18478e+07
G3H2L6	1	1	1.98944	0.00948841	1.67593	37C	31C	REST corepressor 3	RCOR1	415599	299796	308884	524910	596029	595679	324189	299796	107244	600176	517186	692233
G3I8Z3	4	4	10.7498	0.00090512	1.67633	37C	31C	TBC1 domain family member 20	CSNK2A1	6.60317e+06	6.55622e+06	7.57436e+06	1.08054e+07	1.21243e+07	1.18269e+07	5.15082e+06	6.55622e+06	2.6298e+06	1.23548e+07	1.05205e+07	1.3744e+07
G3GS40	2	2	6.08615	0.000582073	1.68003	37C	31C	Succinyl-CoA ligase [GDP-forming] subunit beta, mitochondrial	SUCLG2	1.65152e+07	1.76489e+07	1.47434e+07	2.72182e+07	2.74048e+07	2.75431e+07	1.28827e+07	1.76489e+07	5.11889e+06	3.1121e+07	2.37797e+07	3.20076e+07
G3IKF1	1	1	6.24089	0.0162926	1.68027	37C	31C	Enoyl-CoA hydratase, mitochondrial	ECHS1	1.18427e+06	1.76088e+06	1.41052e+06	2.13235e+06	2.54768e+06	2.63867e+06	923792	1.76088e+06	489730	2.4381e+06	2.21067e+06	3.06637e+06
G3GY25	1	1	3.25441	0.00136653	1.68068	37C	31C	Nuclear pore complex protein	NUP107	699485	823705	744504	1.15899e+06	1.32253e+06	1.32975e+06	545635	823705	258491	1.32517e+06	1.14758e+06	1.5453e+06
G3HGY8	2	2	5.04155	0.00621605	1.68196	37C	31C	Elongation factor 1-alpha	EEF1A1	7.14405e+06	8.19114e+06	9.12096e+06	1.32163e+07	1.5572e+07	1.23459e+07	5.57274e+06	8.19114e+06	3.16678e+06	1.51114e+07	1.35121e+07	1.4347e+07
G3H289	7	7	21.8141	0.00149333	1.68216	37C	31C	Aldehyde dehydrogenase, mitochondrial	ALDH2	6.75409e+07	7.63076e+07	8.32324e+07	1.20398e+08	1.28301e+08	1.33288e+08	5.26855e+07	7.63076e+07	2.88981e+07	1.37662e+08	1.11329e+08	1.54893e+08
G3GXX3	2	2	10.7396	0.000566102	1.68595	37C	31C	Dolichyl-diphosphooligosaccharide--protein glycosyltransferase subunit 2	RPN2	3.1801e+07	3.27144e+07	3.18432e+07	5.07998e+07	5.18606e+07	5.97952e+07	2.48064e+07	3.27144e+07	1.10559e+07	5.80839e+07	4.50005e+07	6.94875e+07
Q1ERS4	2	2	5.53651	0.000786303	1.68721	37C	31C	CRILO Dynamin-like protein 1	DNM1L	4.72741e+06	4.75175e+06	4.57557e+06	8.20191e+06	8.44932e+06	7.062e+06	3.68763e+06	4.75175e+06	1.58863e+06	9.37798e+06	7.33164e+06	8.20668e+06
G3GTU1	2	2	4.79554	0.0185456	1.68788	37C	31C	DNA ligase	LIG3	628599	818351	526408	1.19902e+06	992721	1.13905e+06	490340	818351	182768	1.37095e+06	861404	1.32368e+06
G3GV47	7	7	22.4912	0.000247176	1.68793	37C	31C	Leucine-rich PPR motif-containing protein, mitochondrial	LRPPRC	1.80114e+07	1.87648e+07	1.73541e+07	2.90707e+07	2.96523e+07	3.26451e+07	1.40498e+07	1.87648e+07	6.02531e+06	3.32391e+07	2.57299e+07	3.79366e+07
G3GUK6	1	1	2.35606	0.00126472	1.6908	37C	31C	Uncharacterized protein	NDUFA9	1.62548e+06	1.39604e+06	1.41512e+06	2.4403e+06	2.3488e+06	2.71237e+06	1.26796e+06	1.39604e+06	491328	2.79021e+06	2.0381e+06	3.15202e+06
G3I0D8	2	2	5.30564	0.000235221	1.69263	37C	31C	NADH-cytochrome b5 reductase	CYB5R3	3.46428e+07	3.96322e+07	3.86158e+07	6.25341e+07	6.42773e+07	6.42715e+07	2.70232e+07	3.96322e+07	1.34073e+07	7.15008e+07	5.57747e+07	7.46893e+07
G3IEY0	2	2	4.50645	0.0164422	1.69493	37C	31C	Succinate dehydrogenase [ubiquinone] iron-sulfur subunit, mitochondrial	SDHB	6.9858e+06	7.07358e+06	9.37847e+06	1.10431e+07	1.35847e+07	1.50977e+07	5.44929e+06	7.07358e+06	3.25619e+06	1.26265e+07	1.17877e+07	1.75449e+07
G3HFA8	2	2	6.24788	0.00237334	1.69589	37C	31C	AP-3 complex subunit delta-1	AP3D1	1.59505e+06	1.65906e+06	1.4448e+06	2.96523e+06	2.63383e+06	2.36976e+06	1.24422e+06	1.65906e+06	501630	3.39041e+06	2.28542e+06	2.75388e+06
G3HX93	1	1	2.72524	0.0304503	1.6969	37C	31C	CCAAT/enhancer-binding protein zeta	CEBPZ	3.19584e+06	3.27646e+06	3.97213e+06	6.71067e+06	6.63944e+06	4.37302e+06	2.49292e+06	3.27646e+06	1.37912e+06	7.67291e+06	5.76117e+06	5.08184e+06
G3HFJ1	1	1	6.92119	0.00964661	1.69802	37C	31C	Scavenger mRNA-decapping enzyme DcpS	DCPS	1.07134e+07	1.15985e+07	9.94767e+06	2.21814e+07	1.62827e+07	1.63133e+07	8.35703e+06	1.15985e+07	3.45381e+06	2.53619e+07	1.41288e+07	1.89575e+07
G3H5L5	2	2	4.73149	0.000422023	1.69819	37C	31C	Non-specific serine/threonine protein kinase	RPS6KA3	2.72534e+06	3.08304e+06	2.85727e+06	4.62916e+06	4.88628e+06	5.20051e+06	2.12591e+06	3.08304e+06	992040	5.29293e+06	4.23992e+06	6.04346e+06
G3H0E4	16	16	64.6687	0.0057953	1.7046	37C	31C	Chondroitin sulfate proteoglycan 4	CSPG4	1.49409e+07	1.49457e+07	1.41422e+07	2.99984e+07	2.28263e+07	2.2227e+07	1.16547e+07	1.49457e+07	4.91014e+06	3.42999e+07	1.98068e+07	2.58298e+07
G3HHA7	1	1	3.54749	0.0385819	1.70464	37C	31C	Peptidyl-prolyl cis-trans isomerase	PPIF	9.05299e+06	7.23958e+06	1.03968e+07	1.66006e+07	1.1332e+07	1.75631e+07	7.06181e+06	7.23958e+06	3.60973e+06	1.8981e+07	9.83297e+06	2.04099e+07
G3GWW7	2	2	5.3065	0.000323385	1.70467	37C	31C	Cytochrome b-c1 complex subunit Rieske, mitochondrial		5.4193e+06	4.84971e+06	5.04681e+06	8.96635e+06	8.13938e+06	9.00274e+06	4.22734e+06	4.84971e+06	1.75224e+06	1.0252e+07	7.0627e+06	1.0462e+07
G3HE01	1	1	4.42856	0.00118673	1.70572	37C	31C	NADH dehydrogenase [ubiquinone] iron-sulfur protein 4, mitochondrial	NDUFS4	1.06515e+07	1.01701e+07	9.26574e+06	1.85511e+07	1.55987e+07	1.71707e+07	8.3087e+06	1.01701e+07	3.21705e+06	2.12111e+07	1.35353e+07	1.9954e+07
G3HWI4	2	2	5.17323	0.000284579	1.70593	37C	31C	Cytochrome c1, heme protein, mitochondrial	CYC1	1.80699e+07	1.67408e+07	1.65696e+07	2.99746e+07	2.71991e+07	3.04777e+07	1.40955e+07	1.67408e+07	5.75294e+06	3.42726e+07	2.36012e+07	3.54179e+07
G3I486	2	2	5.40118	0.00214025	1.7079	37C	31C	Heterochromatin protein 1-binding protein 3	HP1BP3	1.02984e+07	9.47688e+06	8.8457e+06	1.43994e+07	1.68094e+07	1.76732e+07	8.03332e+06	9.47688e+06	3.07121e+06	1.64641e+07	1.45858e+07	2.05379e+07
G3GXT2	3	3	9.58322	0.00021214	1.70904	37C	31C	CAD protein	CAD	6.02476e+06	5.71742e+06	5.29988e+06	1.008e+07	9.5594e+06	9.48626e+06	4.69963e+06	5.71742e+06	1.84011e+06	1.15253e+07	8.29488e+06	1.10239e+07
G3I2D8	5	5	14.9474	0.00104649	1.71125	37C	31C	Band 4.1-like protein 2	EPB41L2	6.21039e+06	6.03963e+06	7.17467e+06	1.17383e+07	1.10723e+07	1.04299e+07	4.84443e+06	6.03963e+06	2.49103e+06	1.34215e+07	9.60762e+06	1.21205e+07
G3HSM8	2	2	6.57333	0.00727613	1.71269	37C	31C	Lamin-B2	LMNB1	6.64894e+06	6.03088e+06	5.8375e+06	1.25823e+07	9.02276e+06	1.01094e+07	5.18653e+06	6.03088e+06	2.02677e+06	1.43865e+07	7.82923e+06	1.1748e+07
G3H576	7	7	23.3978	0.00129458	1.71277	37C	31C	Annexin	ANXA6	2.0373e+07	2.4387e+07	2.22021e+07	4.14315e+07	3.59975e+07	3.72617e+07	1.5892e+07	2.4387e+07	7.70853e+06	4.73723e+07	3.12357e+07	4.33015e+07
G3GWR3	1	1	2.21488	0.021001	1.71406	37C	31C	COMTD1	COMTD1	1.46074e+06	1.20248e+06	1.53373e+06	1.96574e+06	2.97951e+06	2.24856e+06	1.13945e+06	1.20248e+06	532507	2.2476e+06	2.58538e+06	2.61303e+06
G3GVG0	1	1	1.95209	0.0304573	1.7149	37C	31C	Proteasome assembly chaperone 3	PSMG3	1.37296e+06	1.09136e+06	1.60082e+06	1.81652e+06	2.71533e+06	2.43944e+06	1.07098e+06	1.09136e+06	555802	2.07699e+06	2.35615e+06	2.83486e+06
G3HHE3	5	5	15.5861	0.000809906	1.71551	37C	31C	Leucyl-tRNA synthetase, cytoplasmic	LARS	5.71675e+06	6.20552e+06	6.38544e+06	1.04831e+07	1.13476e+07	9.57624e+06	4.45936e+06	6.20552e+06	2.21701e+06	1.19863e+07	9.84656e+06	1.11285e+07
G3GYY4	2	2	4.776	0.00325229	1.71758	37C	31C	RNA cytidine acetyltransferase	NAT10	2.58188e+06	3.3638e+06	2.66454e+06	4.70258e+06	5.10997e+06	4.97621e+06	2.014e+06	3.3638e+06	925123	5.37687e+06	4.43402e+06	5.78281e+06
G3H436	1	1	2.45416	0.0032981	1.71776	37C	31C	Inosine triphosphate pyrophosphatase	ITPA	4.89636e+06	4.01563e+06	4.08723e+06	8.17608e+06	7.4782e+06	6.67521e+06	3.81942e+06	4.01563e+06	1.41908e+06	9.34844e+06	6.48898e+06	7.75719e+06
G3GYZ0	2	2	4.90368	5.91e-05	1.72128	37C	31C	Dihydrolipoamide acetyltransferase component of pyruvate dehydrogenase complex	PDHX	1.14263e+06	1.14422e+06	1.21722e+06	2.09777e+06	1.98794e+06	1.9458e+06	891314	1.14422e+06	422618	2.39857e+06	1.72497e+06	2.26119e+06
G3HID0	4	4	13.8197	0.000195014	1.72255	37C	31C	Dolichyl-diphosphooligosaccharide--protein glycosyltransferase subunit 1	RPN1	2.11171e+07	2.24807e+07	2.24326e+07	3.59226e+07	3.72599e+07	4.05582e+07	1.64724e+07	2.24807e+07	7.78855e+06	4.10735e+07	3.23312e+07	4.71323e+07
a2	10	10	36.3586	0.000455979	1.72285	37C	31C	CRIGR Endoplasmin	Hsp90b1	1.62413e+08	1.50988e+08	1.61284e+08	2.96472e+08	2.67811e+08	2.5353e+08	1.26691e+08	1.50988e+08	5.59975e+07	3.38982e+08	2.32385e+08	2.94624e+08
G3H2H5	3	3	10.5858	0.000256445	1.72391	37C	31C	Acetyltransferase component of pyruvate dehydrogenase complex	DLAT	1.63212e+07	1.53232e+07	1.45066e+07	2.74605e+07	2.50344e+07	2.70656e+07	1.27314e+07	1.53232e+07	5.03667e+06	3.1398e+07	2.17228e+07	3.14526e+07
G3HP24	9	9	29.6233	0.00660094	1.72412	37C	31C	Isoleucyl-tRNA synthetase, cytoplasmic	IARS	9.6008e+06	1.03926e+07	7.71526e+06	1.76053e+07	1.57302e+07	1.44376e+07	7.48913e+06	1.03926e+07	2.67872e+06	2.01297e+07	1.36494e+07	1.67778e+07
G3HZ55	1	1	2.70044	0.0250749	1.72681	37C	31C	Integrin beta	ITGB1	1.04741e+07	1.16346e+07	8.24411e+06	2.06e+07	1.38123e+07	1.80012e+07	8.17033e+06	1.16346e+07	2.86234e+06	2.35538e+07	1.19852e+07	2.0919e+07
G3I9E3	1	1	2.64114	0.000399136	1.72807	37C	31C	Ribosomal RNA processing protein 1-like B	RRP1B	1.01147e+06	1.05184e+06	993623	1.72921e+06	1.9189e+06	1.63449e+06	789001	1.05184e+06	344984	1.97716e+06	1.66507e+06	1.89942e+06
G3HAE3	3	3	11.6302	0.000159897	1.72816	37C	31C	ATP synthase subunit alpha, mitochondrial	ATP5A1	4.1792e+07	4.631e+07	4.38473e+07	7.51774e+07	7.30092e+07	7.98424e+07	3.26e+07	4.631e+07	1.52237e+07	8.5957e+07	6.33515e+07	9.27841e+07
G3HJ24	2	2	8.48943	0.0143343	1.73166	37C	31C	Prolyl 4-hydroxylase subunit alpha-1	P4HA1	3.06807e+06	2.87218e+06	1.99235e+06	4.75231e+06	4.36861e+06	4.61562e+06	2.39326e+06	2.87218e+06	691741	5.43373e+06	3.79073e+06	5.36377e+06
G3HV63	3	3	11.7559	0.000493842	1.73355	37C	31C	Pyrroline-5-carboxylate reductase		8.49353e+06	7.98257e+06	7.8903e+06	1.277e+07	1.4835e+07	1.46353e+07	6.6254e+06	7.98257e+06	2.7395e+06	1.46011e+07	1.28726e+07	1.70075e+07
G3GYK0	1	1	2.70684	0.0025758	1.73456	37C	31C	Protein kinase C and casein kinase II substrate protein 3	PACSIN3	1.99643e+06	1.52005e+06	1.75813e+06	3.09258e+06	2.89696e+06	3.15961e+06	1.55732e+06	1.52005e+06	610418	3.53603e+06	2.51375e+06	3.67175e+06
G3ILN5	3	3	12.4871	0.00119882	1.73583	37C	31C	Reticulocalbin-3	RCN3	6.82567e+07	7.04757e+07	6.03402e+07	1.26251e+08	1.08199e+08	1.11107e+08	5.32438e+07	7.04757e+07	2.095e+07	1.44354e+08	9.38864e+07	1.29116e+08
G3HFQ4	1	1	3.85426	0.0350806	1.73584	37C	31C	Dihydrolipoamide acetyltransferase component of pyruvate dehydrogenase complex	DLST	3.52241e+07	5.8462e+07	5.90078e+07	9.76305e+07	7.75447e+07	8.98768e+07	2.74767e+07	5.8462e+07	2.04874e+07	1.1163e+08	6.72871e+07	1.04445e+08
G3IGA2	4	4	10.4855	0.00453303	1.73597	37C	31C	Cytochrome b-c1 complex subunit 2, mitochondrial	UQCRC2	9.35617e+06	8.64233e+06	7.59785e+06	1.6432e+07	1.27963e+07	1.52062e+07	7.29831e+06	8.64233e+06	2.63796e+06	1.87881e+07	1.11036e+07	1.76709e+07
G3H1S2	11	11	32.0051	8.81761e-05	1.73688	37C	31C	UDP-glucose:glycoprotein glucosyltransferase 1	UGGT1	1.50803e+07	1.42033e+07	1.58981e+07	2.59209e+07	2.6748e+07	2.58064e+07	1.17635e+07	1.42033e+07	5.51979e+06	2.96377e+07	2.32098e+07	2.99894e+07
G3GWC4	2	2	11.5454	8.16217e-05	1.73766	37C	31C	GrpE protein homolog		8.42659e+06	9.01491e+06	9.39326e+06	1.58166e+07	1.51927e+07	1.56205e+07	6.57319e+06	9.01491e+06	3.26132e+06	1.80845e+07	1.3183e+07	1.81525e+07
G3I887	1	1	3.23672	0.00272955	1.73832	37C	31C	Peroxiredoxin	Prdx1	1.40094e+07	1.65927e+07	1.26702e+07	2.49594e+07	2.37868e+07	2.64747e+07	1.09281e+07	1.65927e+07	4.39906e+06	2.85383e+07	2.06403e+07	3.0766e+07
G3GTF9	3	3	6.85429	0.000531156	1.74102	37C	31C	ATP synthase subunit d, mitochondrial	ATP5H	1.43889e+07	1.6523e+07	1.49792e+07	2.83265e+07	2.49967e+07	2.65741e+07	1.12241e+07	1.6523e+07	5.20075e+06	3.23882e+07	2.16901e+07	3.08815e+07
G3I3B6	2	2	4.3046	0.000856598	1.7414	37C	31C	Stromal interaction molecule 1	STIM1	993991	1.0431e+06	922143	1.55058e+06	1.78389e+06	1.81874e+06	775366	1.0431e+06	320166	1.77291e+06	1.54792e+06	2.11354e+06
G3H9S0	2	2	6.93379	0.00218443	1.74166	37C	31C	Protein Niban	FAM129A	3.21899e+06	2.97206e+06	2.50645e+06	5.35376e+06	4.84175e+06	4.95263e+06	2.51098e+06	2.97206e+06	870236	6.12143e+06	4.20128e+06	5.7554e+06
G3I3V3	2	2	4.50628	0.0154238	1.74267	37C	31C	Coproporphyrinogen-III oxidase, mitochondrial	CPOX	1.44093e+06	1.53134e+06	1.7132e+06	3.25162e+06	2.78624e+06	2.12739e+06	1.124e+06	1.53134e+06	594819	3.71786e+06	2.41768e+06	2.47222e+06
G3HV48	1	1	2.43682	0.0246067	1.74433	37C	31C	Aladin	AAAS	3.28249e+06	3.50084e+06	2.12206e+06	5.11377e+06	4.7812e+06	5.63899e+06	2.56052e+06	3.50084e+06	736774	5.84702e+06	4.14874e+06	6.55302e+06
G3II19	3	3	7.885	0.0059875	1.74519	37C	31C	Ragulator complex protein LAMTOR1-like protein	LAMTOR1	2.99848e+06	2.57739e+06	2.41685e+06	5.44123e+06	4.23207e+06	4.27554e+06	2.33898e+06	2.57739e+06	839125	6.22144e+06	3.67225e+06	4.96856e+06
G3GZA9	4	4	18.2108	0.00248837	1.74526	37C	31C	Reticulocalbin-1 (Fragment)	RCN1	1.22035e+07	1.27252e+07	1.06336e+07	2.33146e+07	1.93356e+07	1.94152e+07	9.51934e+06	1.27252e+07	3.69198e+06	2.66577e+07	1.67778e+07	2.25622e+07
G3I5D2	1	1	1.98612	0.00157455	1.74588	37C	31C	NADH dehydrogenase [ubiquinone] 1 subunit C2	NDUFC2	5.5546e+06	6.57953e+06	5.34572e+06	1.02307e+07	9.51378e+06	1.07733e+07	4.33288e+06	6.57953e+06	1.85603e+06	1.16977e+07	8.2553e+06	1.25195e+07
G3HA14	2	2	5.44997	0.000935548	1.7469	37C	31C	Tyrosine-protein kinase BAZ1B (Fragment)	BAZ1B	2.98666e+06	2.8011e+06	2.84283e+06	5.59323e+06	4.93759e+06	4.54601e+06	2.32976e+06	2.8011e+06	987027	6.39524e+06	4.28444e+06	5.28287e+06
G3HDL7	4	4	10.3425	0.000491673	1.74745	37C	31C	NADH-ubiquinone oxidoreductase 75 kDa subunit, mitochondrial	NDUFS1	7.00233e+06	6.62535e+06	6.39494e+06	1.14428e+07	1.08351e+07	1.27107e+07	5.46219e+06	6.62535e+06	2.22031e+06	1.30835e+07	9.40186e+06	1.47709e+07
G3HUE0	1	1	2.40174	0.0220073	1.74749	37C	31C	STE20/SPS1-related proline-alanine-rich protein kinase	STK39	1.38369e+06	2.23801e+06	1.90589e+06	2.88844e+06	3.65485e+06	3.11614e+06	1.07935e+06	2.23801e+06	661722	3.30261e+06	3.17139e+06	3.62124e+06
G3HB04	6	6	18.7028	0.000417895	1.74826	37C	31C	Protein disulfide-isomerase A6	PDIA6	1.4269e+08	1.28824e+08	1.5373e+08	2.51476e+08	2.43895e+08	2.48068e+08	1.11306e+08	1.28824e+08	5.33747e+07	2.87535e+08	2.11632e+08	2.88277e+08
G3H110	1	1	2.86281	0.000846468	1.74953	37C	31C	Calcium-binding protein p22	CHP	3.80392e+06	3.45259e+06	3.67502e+06	6.90337e+06	5.72571e+06	6.49592e+06	2.96726e+06	3.45259e+06	1.27596e+06	7.89324e+06	4.96831e+06	7.54884e+06
G3I2P6	1	1	3.1504	0.00452405	1.75532	37C	31C	DnaJ-like subfamily C member 9	DNAJC9	831084	877258	816732	1.69317e+06	1.51077e+06	1.22838e+06	648290	877258	283568	1.93595e+06	1.31092e+06	1.42748e+06
G3IBK2	1	1	3.75752	0.0291294	1.75594	37C	31C	Filamin-A	FLNA	1.13147e+06	1.89062e+06	1.4566e+06	2.98115e+06	2.68769e+06	2.19548e+06	882604	1.89062e+06	505729	3.40862e+06	2.33216e+06	2.55135e+06
G3HHL3	2	2	4.88202	0.000534391	1.7564	37C	31C	Eukaryotic translation initiation factor 5B	EIF5B	5.59802e+06	4.8919e+06	5.27662e+06	8.81039e+06	9.97308e+06	8.90891e+06	4.36675e+06	4.8919e+06	1.83203e+06	1.00737e+07	8.65384e+06	1.0353e+07
G3GYX2	1	1	2.47476	0.0369298	1.75746	37C	31C	Nucleolar protein 58	NOP58	1.81589e+06	1.79499e+06	1.01896e+06	2.7525e+06	2.53901e+06	2.84525e+06	1.41649e+06	1.79499e+06	353779	3.14717e+06	2.20315e+06	3.30643e+06
G3IQ91	1	1	2.97594	0.0313645	1.75746	37C	31C	Vesicle-fusing ATPase	NSF	3.51321e+06	6.1552e+06	5.40694e+06	8.12289e+06	9.94978e+06	8.42169e+06	2.74049e+06	6.1552e+06	1.87728e+06	9.28762e+06	8.63363e+06	9.78677e+06
G3HHE4	2	2	4.94936	0.000298677	1.76169	37C	31C	Leucyl-tRNA synthetase, cytoplasmic	LARS	3.07988e+06	3.52504e+06	3.12246e+06	5.76658e+06	5.47318e+06	5.89687e+06	2.40247e+06	3.52504e+06	1.08411e+06	6.59344e+06	4.74919e+06	6.8527e+06
G3GU10	7	7	20.4936	0.00125944	1.7626	37C	31C	Monofunctional C1-tetrahydrofolate synthase, mitochondrial	MTHFD1L	1.55151e+07	1.64576e+07	1.75348e+07	2.57712e+07	3.0094e+07	3.13969e+07	1.21026e+07	1.64576e+07	6.08806e+06	2.94665e+07	2.61131e+07	3.6486e+07
G3GZR1	1	1	2.2308	0.0399264	1.76267	37C	31C	Aspartyl-tRNA synthetase, cytoplasmic	DARS	3.96078e+06	5.87118e+06	6.95725e+06	9.39719e+06	1.17957e+07	8.40085e+06	3.08962e+06	5.87118e+06	2.41555e+06	1.07446e+07	1.02354e+07	9.76255e+06
G3HE88	1	1	2.48352	0.00592603	1.76305	37C	31C	COMM domain-containing protein 7	COMMD7	1.08506e+06	1.0858e+06	1.08138e+06	1.90247e+06	2.25747e+06	1.57392e+06	846400	1.0858e+06	375453	2.17527e+06	1.95886e+06	1.82904e+06
G3HAQ9	1	1	2.02845	0.00265272	1.76506	37C	31C	ERGIC3	ERGIC3	764282	769041	832987	1.58597e+06	1.20255e+06	1.38816e+06	596180	769041	289212	1.81338e+06	1.04348e+06	1.61316e+06
G3H5T7	2	2	7.70104	0.000132076	1.76585	37C	31C	Chromobox protein-like 1	CBX1	7.44008e+06	7.68734e+06	7.0608e+06	1.37714e+07	1.30153e+07	1.23944e+07	5.80366e+06	7.68734e+06	2.4515e+06	1.5746e+07	1.12936e+07	1.44034e+07
G3GSW2	1	1	2.40212	0.0212253	1.76586	37C	31C	28S ribosomal protein S22, mitochondrial	MRPS22	2.2451e+06	3.61455e+06	2.79329e+06	5.57208e+06	4.33971e+06	5.3681e+06	1.7513e+06	3.61455e+06	969824	6.37105e+06	3.76566e+06	6.23821e+06
G3GTB7	1	1	3.42567	0.0178199	1.76606	37C	31C	Heterogeneous nuclear ribonucleoprotein Q	SYNCRIP	6.10722e+07	6.43041e+07	4.60108e+07	1.13641e+08	8.14285e+07	1.0761e+08	4.76396e+07	6.43041e+07	1.59749e+07	1.29936e+08	7.06571e+07	1.25053e+08
G3GUQ6	3	3	8.16413	0.0020126	1.76629	37C	31C	Prohibitin-2	PHB2	4.41864e+06	5.7083e+06	4.78769e+06	8.56537e+06	8.52541e+06	9.25274e+06	3.44677e+06	5.7083e+06	1.66228e+06	9.79355e+06	7.39767e+06	1.07525e+07
G3HZE9	2	2	5.22688	0.000139524	1.76643	37C	31C	Valyl-tRNA synthetase	VARS	2.41855e+06	2.27593e+06	2.25625e+06	3.83641e+06	4.29226e+06	4.14927e+06	1.8866e+06	2.27593e+06	783366	4.38651e+06	3.72448e+06	4.82183e+06
G3GX17	1	1	2.7978	0.0208235	1.76902	37C	31C	Polypeptide N-acetylgalactosaminyltransferase	GALNT2	3.54556e+06	2.46066e+06	2.89559e+06	5.4253e+06	6.12885e+06	4.19332e+06	2.76572e+06	2.46066e+06	1.00534e+06	6.20323e+06	5.31813e+06	4.87301e+06
G3H1W2	1	1	2.25406	0.00988433	1.77408	37C	31C	PEF1	PEF1	2.77694e+06	4.038e+06	3.48808e+06	6.73214e+06	6.1281e+06	5.4181e+06	2.16616e+06	4.038e+06	1.21105e+06	7.69746e+06	5.31748e+06	6.29633e+06
G3H9T1	3	3	12.9905	0.00193156	1.77798	37C	31C	Dolichyl-diphosphooligosaccharide--protein glycosyltransferase 48 kDa subunit	DDOST	2.72366e+07	2.75291e+07	2.81824e+07	4.72771e+07	4.35231e+07	5.668e+07	2.1246e+07	2.75291e+07	9.78486e+06	5.40562e+07	3.77659e+07	6.58673e+07
G3IM87	1	1	2.46804	0.00239663	1.77885	37C	31C	Uncharacterized protein LOC389203		4.6612e+06	3.70463e+06	3.65355e+06	7.13645e+06	6.73333e+06	7.51093e+06	3.63598e+06	3.70463e+06	1.2685e+06	8.15974e+06	5.84264e+06	8.72838e+06
G3IJD1	6	6	23.5481	4.82818e-05	1.78134	37C	31C	Putative ATP-dependent RNA helicase DDX17	DDX17	2.12395e+07	2.245e+07	2.27012e+07	3.8958e+07	4.11865e+07	3.81204e+07	1.6568e+07	2.245e+07	7.88182e+06	4.45442e+07	3.57383e+07	4.42993e+07
G3HRE2	1	1	2.6211	0.0242856	1.78191	37C	31C	Apoptotic chromatin condensation inducer in the nucleus	ACIN1	6.5141e+06	9.6895e+06	8.51827e+06	1.63844e+07	1.61435e+07	1.15242e+07	5.08134e+06	9.6895e+06	2.95753e+06	1.87337e+07	1.40081e+07	1.33921e+07
G3HHD8	1	1	2.06091	0.000626963	1.78312	37C	31C	Serine/threonine-protein kinase VRK1	VRK1	5.3755e+06	4.55004e+06	5.28027e+06	9.54509e+06	8.81689e+06	8.7518e+06	4.19317e+06	4.55004e+06	1.8333e+06	1.09138e+07	7.65059e+06	1.01704e+07
G3H6X6	3	3	7.47873	0.000877258	1.78406	37C	31C	Utrophin	UTRN	2.26461e+06	2.51772e+06	2.46923e+06	4.07343e+06	4.8075e+06	4.05625e+06	1.76651e+06	2.51772e+06	857312	4.65751e+06	4.17157e+06	4.71373e+06
G3HQN3	1	1	2.84042	0.00284805	1.78481	37C	31C	H-2 class I histocompatibility antigen, D-D alpha chain	H2-L	1.00198e+07	1.19097e+07	9.5335e+06	2.03907e+07	1.67281e+07	1.90365e+07	7.81594e+06	1.19097e+07	3.31001e+06	2.33144e+07	1.45153e+07	2.21221e+07
G3H6B2	2	2	5.66137	0.00953114	1.7879	37C	31C	Dynamin	DNM2	3.00488e+06	3.38682e+06	2.95077e+06	6.88999e+06	5.02354e+06	4.78991e+06	2.34396e+06	3.38682e+06	1.0245e+06	7.87794e+06	4.35902e+06	5.5663e+06
G3HL13	9	9	34.3779	0.0010038	1.78892	37C	31C	60 kDa heat shock protein, mitochondrial	HSPD1	1.50856e+08	1.58571e+08	1.68118e+08	3.15456e+08	2.56677e+08	2.82155e+08	1.17675e+08	1.58571e+08	5.83701e+07	3.60689e+08	2.22724e+08	3.27889e+08
G3H609	1	1	3.06036	0.0355076	1.79004	37C	31C	Glutathione reductase, mitochondrial	GSR	1.52087e+07	2.61387e+07	2.6547e+07	4.11013e+07	4.4844e+07	3.55885e+07	1.18636e+07	2.61387e+07	9.21708e+06	4.69948e+07	3.89121e+07	4.1357e+07
G3ICD3	4	4	9.89032	0.00113879	1.79077	37C	31C	Lactadherin	MFGE8	1.29231e+07	1.5974e+07	1.53891e+07	2.50822e+07	2.73235e+07	2.69007e+07	1.00807e+07	1.5974e+07	5.34308e+06	2.86787e+07	2.37092e+07	3.1261e+07
G3HF74	1	1	1.96699	0.0233887	1.7918	37C	31C	NADH dehydrogenase [ubiquinone] iron-sulfur protein 7	NDUFS7	2.13119e+06	3.30428e+06	2.89541e+06	4.03597e+06	5.65206e+06	5.23922e+06	1.66244e+06	3.30428e+06	1.00528e+06	4.61469e+06	4.90441e+06	6.08845e+06
G3HLR4	1	1	2.21655	0.00329539	1.7988	37C	31C	GHITM	GHITM	2.52847e+06	2.60844e+06	3.38293e+06	4.99394e+06	5.33687e+06	4.99472e+06	1.97234e+06	2.60844e+06	1.17455e+06	5.71001e+06	4.63091e+06	5.80432e+06
G3H284	4	4	14.0856	0.000497342	1.79929	37C	31C	Endoplasmic reticulum resident protein 29	ERP29	2.57156e+07	2.30608e+07	2.53712e+07	4.70228e+07	4.58028e+07	4.05873e+07	2.00595e+07	2.30608e+07	8.80882e+06	5.37653e+07	3.97441e+07	4.71661e+07
G3HNK4	1	1	2.8368	0.00227409	1.79942	37C	31C	Dihydropyrimidinase-related protein 2	DPYSL2	1.92957e+06	1.96774e+06	1.6241e+06	3.57912e+06	3.41304e+06	2.94318e+06	1.50517e+06	1.96774e+06	563885	4.09232e+06	2.96156e+06	3.42024e+06
G3H8A8	1	1	2.97464	0.0124118	1.80019	37C	31C	Mesencephalic astrocyte-derived neurotrophic factor		1.58976e+07	1.99002e+07	1.66021e+07	3.88436e+07	2.6604e+07	2.88821e+07	1.2401e+07	1.99002e+07	5.76423e+06	4.44134e+07	2.30848e+07	3.35636e+07
G3HS21	4	4	10.4577	9.91907e-05	1.80296	37C	31C	GTP:AMP phosphotransferase AK3, mitochondrial	AK3	1.29786e+07	1.24232e+07	1.27615e+07	2.4481e+07	2.1678e+07	2.26479e+07	1.0124e+07	1.24232e+07	4.43076e+06	2.79913e+07	1.88104e+07	2.63189e+07
G3HRC8	1	1	2.32908	0.00107997	1.80407	37C	31C	Mitochondrial inner membrane protein OXA1L	OXA1L	2.14707e+06	2.05878e+06	1.82737e+06	3.2712e+06	3.81218e+06	3.80097e+06	1.67483e+06	2.05878e+06	634459	3.74025e+06	3.30791e+06	4.41707e+06
G3I994	1	1	2.18173	0.00106476	1.80462	37C	31C	Cytochrome b-c1 complex subunit 7 (Fragment)	UQCRB	6.23726e+06	6.72826e+06	7.82e+06	1.2728e+07	1.19498e+07	1.28321e+07	4.86539e+06	6.72826e+06	2.71509e+06	1.4553e+07	1.03691e+07	1.49121e+07
G3I8R9	16	16	71.3786	0.000100257	1.80496	37C	31C	endoplasmic reticulum chaperone BiP precursor	GRP78	3.79512e+08	3.61809e+08	3.62295e+08	7.04528e+08	6.25062e+08	6.62389e+08	2.9604e+08	3.61809e+08	1.25788e+08	8.05549e+08	5.42379e+08	7.69756e+08
G3H1K9	4	4	10.8506	0.000360161	1.80551	37C	31C	Alpha-actinin-1	ACTN1	4.2895e+06	4.73598e+06	4.48492e+06	8.52936e+06	8.43176e+06	7.43196e+06	3.34603e+06	4.73598e+06	1.55716e+06	9.75237e+06	7.31641e+06	8.63662e+06
G3GXS8	1	1	2.16405	0.000177625	1.80691	37C	31C	Prolactin regulatory element-binding protein	PREB	485503	434502	435643	779523	848261	821755	378718	434502	151254	891298	736054	954953
G3HTR9	2	2	6.92625	0.00164317	1.80813	37C	31C	Malic enzyme	ME2	4.11524e+06	3.86622e+06	4.83752e+06	7.38128e+06	8.3833e+06	7.41375e+06	3.2101e+06	3.86622e+06	1.67958e+06	8.43967e+06	7.27435e+06	8.61545e+06
G3I7L1	1	1	2.5125	0.00158929	1.80928	37C	31C	Transmembrane protein C9orf46-like	PLGRKT	2.61713e+06	3.22436e+06	3.24055e+06	5.43209e+06	5.82325e+06	5.17663e+06	2.0415e+06	3.22436e+06	1.12511e+06	6.21099e+06	5.05295e+06	6.01572e+06
G3HW36	7	7	22.4461	0.000125819	1.81184	37C	31C	Serine hydroxymethyltransferase	SHMT2	4.89759e+07	4.92996e+07	5.31928e+07	9.22439e+07	8.63212e+07	9.58716e+07	3.82038e+07	4.92996e+07	1.84684e+07	1.05471e+08	7.49027e+07	1.11412e+08
G3HCI0	2	2	4.7715	0.0529999	1.81778	37C	31C	Perilipin	PLIN3	3.2536e+06	4.53192e+06	5.08764e+06	1.0505e+07	6.90208e+06	5.99351e+06	2.53798e+06	4.53192e+06	1.76642e+06	1.20113e+07	5.98907e+06	6.965e+06
G3H0N5	1	1	3.30906	0.0382556	1.82063	37C	31C	Syntaxin-binding protein 6 (Fragment)		2.63474e+06	4.06692e+06	5.14576e+06	7.14832e+06	8.05379e+06	6.36766e+06	2.05524e+06	4.06692e+06	1.7866e+06	8.17331e+06	6.98844e+06	7.39979e+06
G3I6S3	1	1	2.25323	0.0006786	1.82074	37C	31C	Programmed cell death protein 4	PDCD4	4.02033e+06	3.65621e+06	3.84855e+06	7.79789e+06	6.66699e+06	6.51931e+06	3.13607e+06	3.65621e+06	1.33621e+06	8.91603e+06	5.78508e+06	7.57603e+06
G3GXN1	1	1	7.66321	0.0266582	1.82131	37C	31C	GTP-binding nuclear protein Ran		4.37971e+07	8.23502e+07	6.20184e+07	1.19089e+08	1.0892e+08	1.147e+08	3.41641e+07	8.23502e+07	2.15327e+07	1.36165e+08	9.45122e+07	1.33291e+08
G3GVM6	1	1	3.31343	0.00499957	1.82247	37C	31C	60S ribosomal protein L12		4.39763e+06	4.36307e+06	4.96202e+06	9.75579e+06	8.28922e+06	6.96426e+06	3.43039e+06	4.36307e+06	1.7228e+06	1.11547e+07	7.19272e+06	8.09311e+06
G3HV92	3	3	7.57189	0.00148684	1.82321	37C	31C	DKC1	DKC1	4.4844e+06	4.96098e+06	4.87402e+06	9.90034e+06	8.40255e+06	7.80443e+06	3.49807e+06	4.96098e+06	1.69225e+06	1.13199e+07	7.29106e+06	9.06945e+06
G3HP11	1	1	2.24371	0.0143425	1.82571	37C	31C	Protein NipSnap-like 1	NIPSNAP1	4.80662e+06	7.98573e+06	6.10126e+06	1.11767e+07	1.22573e+07	1.10602e+07	3.74941e+06	7.98573e+06	2.11835e+06	1.27793e+07	1.06359e+07	1.2853e+07
G3IBB9	1	1	2.35017	0.0494977	1.82769	37C	31C	Nodal modulator 1 (Fragment)	NOMO1	727969	1.18875e+06	921769	1.93032e+06	2.03427e+06	1.22327e+06	567854	1.18875e+06	320036	2.20711e+06	1.76518e+06	1.42155e+06
G3HE36	1	1	2.15557	0.000618318	1.82775	37C	31C	Serine/threonine-protein kinase SRPK2	SRPK2	942702	1.067e+06	1.11655e+06	1.9864e+06	1.95566e+06	1.77195e+06	735357	1.067e+06	387663	2.27123e+06	1.69696e+06	2.05917e+06
G3I3Y7	1	1	3.02937	0.00367833	1.83198	37C	31C	Glutathione S-transferase P 2	GSTP2	1.73071e+06	1.86708e+06	1.35852e+06	3.12163e+06	3.11561e+06	2.84264e+06	1.35004e+06	1.86708e+06	471675	3.56924e+06	2.70348e+06	3.3034e+06
G3GX76	2	2	4.53214	0.00995679	1.84061	37C	31C	Mitochondrial dicarboxylate carrier	SLC25A10	523145	612073	385253	937409	944486	916699	408080	612073	133759	1.07182e+06	819549	1.06529e+06
G3H510	1	1	2.81386	0.020319	1.84223	37C	31C	Talin-2	TLN1	362331	281010	239726	650065	440881	535865	282638	281010	83232.4	743277	382562	622724
G3GY52	6	6	22.5327	0.0192115	1.84328	37C	31C	Phosphoribosylformylglycinamidine synthase	PFAS	7.77012e+06	9.39827e+06	7.17036e+06	1.7161e+07	1.65083e+07	1.11938e+07	6.0611e+06	9.39827e+06	2.48953e+06	1.96217e+07	1.43246e+07	1.30083e+07
G3IDD4	9	9	39.1548	0.000325297	1.84556	37C	31C	SERPINH1	SERPINH1	1.23322e+08	1.05935e+08	1.10208e+08	2.10015e+08	1.9828e+08	2.18206e+08	9.61976e+07	1.05935e+08	3.82639e+07	2.40128e+08	1.72052e+08	2.53575e+08
G3HI57	4	4	11.9006	0.000332521	1.84559	37C	31C	Malectin	MLEC	6.46207e+06	5.73847e+06	6.28632e+06	1.05118e+07	1.16133e+07	1.1994e+07	5.04076e+06	5.73847e+06	2.1826e+06	1.2019e+07	1.00771e+07	1.39381e+07
G3H8W5	2	2	14.7286	5.90819e-05	1.84911	37C	31C	6-phosphofructokinase	PFKL	1.58788e+07	1.74558e+07	1.66922e+07	3.01448e+07	3.02016e+07	3.21585e+07	1.23863e+07	1.74558e+07	5.79549e+06	3.44672e+07	2.62066e+07	3.73711e+07
G3HRR7	3	3	12.0408	8.52483e-05	1.85195	37C	31C	Mitochondrial import inner membrane translocase subunit TIM44	TIMM44	3.61816e+06	3.77503e+06	3.34275e+06	6.45462e+06	6.67283e+06	6.75501e+06	2.82235e+06	3.77503e+06	1.1606e+06	7.38015e+06	5.79015e+06	7.84993e+06
G3HJ27	1	1	3.24926	0.00243898	1.85262	37C	31C	Coiled-coil domain-containing protein 109A	MCU	3.04382e+06	3.95718e+06	3.16519e+06	5.89168e+06	6.77079e+06	6.17166e+06	2.37434e+06	3.95718e+06	1.09895e+06	6.73648e+06	5.87515e+06	7.17203e+06
G3HP69	6	6	23.0012	0.000421832	1.8534	37C	31C	Calnexin	CANX	5.02897e+07	5.42584e+07	5.09119e+07	9.83278e+07	8.66443e+07	1.03157e+08	3.92286e+07	5.42584e+07	1.76765e+07	1.12427e+08	7.5183e+07	1.19878e+08
G3I069	1	1	2.24918	0.00345118	1.85443	37C	31C	Metastasis-associated protein MTA2	MTA2	1.51401e+06	1.87809e+06	1.89823e+06	2.90017e+06	3.66188e+06	3.24849e+06	1.18101e+06	1.87809e+06	659061	3.31602e+06	3.17749e+06	3.77503e+06
G3H487	3	3	7.04558	0.0094079	1.85448	37C	31C	Regulator of nonsense transcripts 1	UPF1	1.45987e+06	2.29119e+06	1.96751e+06	3.53963e+06	3.36227e+06	3.70307e+06	1.13877e+06	2.29119e+06	683117	4.04718e+06	2.91751e+06	4.3033e+06
G3GUN0	3	3	8.59227	0.00738883	1.85519	37C	31C	Chromodomain-helicase-DNA-binding protein 4	CHD4	539639	797001	683297	1.14783e+06	1.22468e+06	1.37485e+06	420947	797001	237239	1.31242e+06	1.06268e+06	1.5977e+06
G3HJK8	12	12	40.514	5.74238e-05	1.85765	37C	31C	MICOS complex subunit MIC60	IMMT	3.21958e+07	3.00938e+07	2.92273e+07	5.88779e+07	5.58206e+07	5.53074e+07	2.51144e+07	3.00938e+07	1.01477e+07	6.73204e+07	4.84367e+07	6.42723e+07
G3GXR3	1	1	3.28296	0.0117578	1.85845	37C	31C	Solute carrier family 35 member F6	SLC35F6	330754	528513	392586	806680	703867	815952	258005	528513	136305	922349	610760	948210
G3I2Y1	5	5	12.9712	0.00298172	1.86102	37C	31C	Aspartate aminotransferase	GOT2	2.29877e+07	3.02413e+07	3.09757e+07	5.09573e+07	5.42941e+07	5.14552e+07	1.79317e+07	3.02413e+07	1.07547e+07	5.8264e+07	4.71121e+07	5.97956e+07
G3HZA3	1	1	2.95991	0.0300229	1.86127	37C	31C	Inhibitor of nuclear factor kappa-B kinase subunit alpha	ERLIN1	5.31717e+06	7.58196e+06	1.0379e+07	1.31375e+07	1.53602e+07	1.48292e+07	4.14768e+06	7.58196e+06	3.60357e+06	1.50212e+07	1.33284e+07	1.72328e+07
G3IBK8	1	1	2.48109	0.0174396	1.86215	37C	31C	V-type proton ATPase subunit S1	Atp6ap1	1.63687e+06	1.71175e+06	1.12627e+06	2.85377e+06	2.31589e+06	3.16327e+06	1.27685e+06	1.71175e+06	391039	3.26297e+06	2.00954e+06	3.67601e+06
Q6E6J6	1	1	2.51086	0.023823	1.86369	37C	31C	Chromobox protein-like 5	CBX5	1.58638e+06	2.42594e+06	2.81043e+06	3.9372e+06	4.77481e+06	4.00348e+06	1.23746e+06	2.42594e+06	975775	4.50176e+06	4.1432e+06	4.6524e+06
G3H1B2	3	3	7.91395	0.00786344	1.86379	37C	31C	Alpha-aminoadipic semialdehyde dehydrogenase	ALDH7A1	2.03375e+06	2.84505e+06	3.03232e+06	4.63771e+06	5.24463e+06	4.86231e+06	1.58643e+06	2.84505e+06	1.05282e+06	5.3027e+06	4.55087e+06	5.65045e+06
G3HZ92	1	1	5.27743	0.00809275	1.86861	37C	31C	NADH dehydrogenase [ubiquinone] 1 beta subcomplex subunit 8, mitochondrial	NDUFB8	1.66297e+06	2.03055e+06	2.49452e+06	4.29325e+06	3.6973e+06	3.5725e+06	1.2972e+06	2.03055e+06	866092	4.90885e+06	3.20822e+06	4.15156e+06
G3HR08	2	2	5.00616	0.0014471	1.87113	37C	31C	Cytosol aminopeptidase	LAP3	3.09226e+06	3.40016e+06	4.02582e+06	6.27541e+06	6.82304e+06	6.5825e+06	2.41213e+06	3.40016e+06	1.39776e+06	7.17523e+06	5.92049e+06	7.64947e+06
G3HIT7	3	3	9.95328	0.00229685	1.87207	37C	31C	Microtubule-associated protein 1B	MAP1B	1.06428e+06	1.20599e+06	1.0385e+06	2.3947e+06	1.88427e+06	1.91527e+06	830198	1.20599e+06	360565	2.73807e+06	1.63502e+06	2.22572e+06
G3IK45	1	1	3.49138	0.000470193	1.87999	37C	31C	GPI transamidase component PIG-S	PIGS	5.23157e+06	5.7161e+06	5.51625e+06	9.54682e+06	1.1432e+07	9.97317e+06	4.0809e+06	5.7161e+06	1.91523e+06	1.09157e+07	9.91982e+06	1.15897e+07
G3HD97	1	1	2.11678	0.0212391	1.88076	37C	31C	Thioredoxin domain-containing protein 5	TXNDC5	4.50375e+06	7.98836e+06	7.24332e+06	1.24434e+07	1.16998e+07	1.29744e+07	3.51317e+06	7.98836e+06	2.51487e+06	1.42276e+07	1.01521e+07	1.50774e+07
G3HBN6	1	1	5.86274	0.000195416	1.8813	37C	31C	Nucleoside diphosphate kinase	NME3	793507	906691	888174	1.69674e+06	1.55767e+06	1.6151e+06	618978	906691	308372	1.94003e+06	1.35162e+06	1.87689e+06
G3IEX0	5	5	12.84	0.00227706	1.88529	37C	31C	Prolyl 3-hydroxylase 1	P3H1	2.83655e+06	2.9072e+06	3.69373e+06	5.79837e+06	5.61954e+06	6.37449e+06	2.21266e+06	2.9072e+06	1.28246e+06	6.62979e+06	4.87619e+06	7.40773e+06
G3HXU0	1	1	2.56629	0.0046532	1.88799	37C	31C	Tubulin--tyrosine ligase-like protein 12	TTLL12	8.60886e+06	9.31519e+06	6.49219e+06	1.62433e+07	1.48487e+07	1.50056e+07	6.71537e+06	9.31519e+06	2.25408e+06	1.85724e+07	1.28845e+07	1.74379e+07
G3H4M6	1	1	2.34564	0.00530234	1.89064	37C	31C	Neurolysin, mitochondrial	NLN	729127	639190	494922	1.24642e+06	1.13068e+06	1.14562e+06	568758	639190	171836	1.42515e+06	981110	1.33131e+06
G3GUD9	1	1	3.04967	0.0135437	1.89209	37C	31C	Putative lysosomal cobalamin transporter	LMBRD1	1.73669e+06	2.87397e+06	2.09644e+06	4.56845e+06	3.82544e+06	4.29653e+06	1.35471e+06	2.87397e+06	727881	5.22352e+06	3.31941e+06	4.99296e+06
G3HIP2	5	5	16.7707	0.000279882	1.89322	37C	31C	heterogeneous nuclear ribonucleoprotein R isoform X2	HNRNPR	9.74146e+06	9.17531e+06	8.55028e+06	1.75229e+07	1.61279e+07	1.83502e+07	7.59886e+06	9.17531e+06	2.96864e+06	2.00355e+07	1.39945e+07	2.13246e+07
G3HQY6	1	1	2.2762	0.00360594	1.89687	37C	31C	Lipase	LIPA	588958	746075	554402	1.21075e+06	1.29605e+06	1.07721e+06	459418	746075	192487	1.38436e+06	1.1246e+06	1.25181e+06
G3HKQ8	3	3	7.76756	0.000844513	1.89696	37C	31C	Putative ATP-dependent RNA helicase DHX30	DHX30	1.58963e+06	1.83512e+06	1.43675e+06	3.12983e+06	3.02312e+06	3.06916e+06	1.24e+06	1.83512e+06	498838	3.57861e+06	2.62323e+06	3.56664e+06
G3GY44	16	16	56.2956	0.000777808	1.89791	37C	31C	Myosin-10	MYH10	1.40156e+07	1.45038e+07	1.67563e+07	3.05268e+07	2.63397e+07	2.90627e+07	1.09329e+07	1.45038e+07	5.81776e+06	3.4904e+07	2.28554e+07	3.37735e+07
G3IMX4	1	1	5.90561	0.000934707	1.89792	37C	31C	Mitochondrial import inner membrane translocase subunit Tim9		2.30457e+07	1.99283e+07	1.8189e+07	3.71994e+07	4.06079e+07	3.82751e+07	1.79769e+07	1.99283e+07	6.31518e+06	4.25334e+07	3.52363e+07	4.44792e+07
G3GU60	1	1	2.85245	0.0390598	1.89913	37C	31C	Phosphatidylethanolamine-binding protein 1	PEBP1	2.10705e+07	4.208e+07	3.96583e+07	6.91773e+07	6.68753e+07	5.91944e+07	1.64361e+07	4.208e+07	1.37693e+07	7.90965e+07	5.8029e+07	6.87893e+07
G3HQ05	2	2	8.95743	0.000153834	1.90115	37C	31C	Succinate--CoA ligase [ADP/GDP-forming] subunit alpha, mitochondrial	SUCLG1	9.8205e+06	1.05574e+07	9.12092e+06	1.82626e+07	1.84235e+07	1.93957e+07	7.66051e+06	1.05574e+07	3.16677e+06	2.08812e+07	1.59865e+07	2.25396e+07
G3HU24	3	3	11.1951	0.00136076	1.90365	37C	31C	Aflatoxin B1 aldehyde reductase member 2	AKR7A2	5.54512e+06	5.1499e+06	4.24089e+06	9.33959e+06	9.2867e+06	9.80641e+06	4.32549e+06	5.1499e+06	1.47243e+06	1.06788e+07	8.05826e+06	1.13959e+07
G3I7M2	9	9	38.0462	1.35852e-05	1.90535	37C	31C	Elongation factor Tu	TUFM	1.73346e+07	1.66928e+07	1.71611e+07	3.10834e+07	3.33845e+07	3.30643e+07	1.35219e+07	1.66928e+07	5.95829e+06	3.55404e+07	2.89684e+07	3.84237e+07
G3HKC0	1	1	2.33999	0.00578109	1.90574	37C	31C	Serine/threonine-protein kinase 38	STK38	1.03988e+06	711210	854186	1.68623e+06	1.49343e+06	1.7853e+06	811158	711210	296572	1.92802e+06	1.29588e+06	2.07468e+06
G3IB81	1	1	2.30586	0.00579559	1.90613	37C	31C	Mitochondrial carnitine/acylcarnitine carrier protein	SLC25A20	5.53568e+06	7.81817e+06	7.47954e+06	1.1987e+07	1.45027e+07	1.32215e+07	4.31812e+06	7.81817e+06	2.59688e+06	1.37058e+07	1.25843e+07	1.53646e+07
G3HTY6	3	3	10.3249	0.000577769	1.90626	37C	31C	NADH dehydrogenase [ubiquinone] iron-sulfur protein 2	NDUFS2	4.51886e+06	5.03172e+06	4.02807e+06	8.67908e+06	8.42712e+06	8.77819e+06	3.52495e+06	5.03172e+06	1.39854e+06	9.92356e+06	7.31238e+06	1.02011e+07
G3I0X5	2	2	6.97371	0.00295821	1.90788	37C	31C	Epoxide hydrolase 1	EPHX1	6.0502e+06	6.41068e+06	4.62244e+06	1.10805e+07	1.0891e+07	1.06214e+07	4.71947e+06	6.41068e+06	1.6049e+06	1.26693e+07	9.45035e+06	1.23431e+07
G3I220	7	7	21.6352	0.000617501	1.9122	37C	31C	Cytoskeleton-associated protein 4	CKAP4	4.87778e+07	4.14862e+07	3.98497e+07	8.62467e+07	7.90828e+07	8.34734e+07	3.80493e+07	4.14862e+07	1.38358e+07	9.86135e+07	6.86218e+07	9.70036e+07
G3H748	1	1	2.21495	0.0253933	1.91395	37C	31C	Aminopeptidase	ERAP1	1.00835e+06	1.11912e+06	636334	2.02711e+06	1.74791e+06	1.51475e+06	786563	1.11912e+06	220934	2.31777e+06	1.5167e+06	1.76027e+06
G3GZW7	1	1	2.101	0.0136387	1.91821	37C	31C	RRP12-like protein	RRP12	443088	637810	412092	957233	1.08682e+06	819814	345632	637810	143077	1.09449e+06	943059	952698
G3I131	1	1	2.13052	0.00584321	1.91878	37C	31C	BRI3-binding protein	BRI3BP	1.15371e+06	1.62703e+06	1.30259e+06	2.96353e+06	2.53704e+06	2.33445e+06	899953	1.62703e+06	452255	3.38846e+06	2.20144e+06	2.71284e+06
G3IPK9	1	1	3.12769	0.0262436	1.91991	37C	31C	Adenylate kinase 2, mitochondrial	AK2	3.87083e+06	5.02136e+06	3.99484e+06	1.11242e+07	6.69373e+06	6.92398e+06	3.01946e+06	5.02136e+06	1.387e+06	1.27193e+07	5.80829e+06	8.0463e+06
G3IE05	1	1	2.59632	0.0132387	1.92063	37C	31C	Transmembrane protein 109	TMEM109	2.31522e+07	2.8489e+07	3.93368e+07	5.67501e+07	5.51796e+07	6.28059e+07	1.806e+07	2.8489e+07	1.36577e+07	6.48874e+07	4.78804e+07	7.29862e+07
G3H6D0	1	1	2.24609	0.0304699	1.92108	37C	31C	Ribonucleoprotein PTB-binding 1	RAVER1	2.80967e+06	1.95556e+06	1.98005e+06	5.62762e+06	4.03257e+06	3.29807e+06	2.19169e+06	1.95556e+06	687468	6.43455e+06	3.49914e+06	3.83266e+06
G3HJ94	1	1	2.80574	0.00811075	1.92291	37C	31C	Ribosomal protein S6 kinase	RPS6KB1	1.60862e+06	1.6653e+06	1.15722e+06	2.50415e+06	2.82692e+06	3.18962e+06	1.25481e+06	1.6653e+06	401784	2.86321e+06	2.45298e+06	3.70663e+06
G3H0L9	4	4	16.3135	0.000418632	1.92855	37C	31C	Cathepsin B	CTSB	2.50808e+07	2.39316e+07	2.7243e+07	5.36251e+07	4.76842e+07	4.57528e+07	1.95643e+07	2.39316e+07	9.45872e+06	6.13144e+07	4.13765e+07	5.31689e+07
G3HD18	1	1	3.15435	0.000282442	1.92866	37C	31C	ATP-dependent RNA helicase DDX39	DDX39A	8.80669e+06	1.05092e+07	9.66195e+06	1.78831e+07	1.88084e+07	1.9197e+07	6.86968e+06	1.05092e+07	3.35461e+06	2.04474e+07	1.63205e+07	2.23086e+07
G3H2C6	2	2	5.05784	0.0112836	1.92966	37C	31C	Voltage-dependent anion-selective channel protein 1	KCT2	1.28077e+07	2.08758e+07	1.75454e+07	2.97062e+07	3.49126e+07	3.42357e+07	9.99071e+06	2.08758e+07	6.09174e+06	3.39657e+07	3.02943e+07	3.97849e+07
G3HAJ9	1	1	3.05701	0.0123063	1.93358	37C	31C	Coiled-coil domain-containing protein 58	CCDC58	4.07884e+06	5.20421e+06	3.21275e+06	9.10963e+06	7.86716e+06	7.18487e+06	3.18171e+06	5.20421e+06	1.11546e+06	1.04159e+07	6.82649e+06	8.34948e+06
G3GXY4	3	3	8.18749	0.00392502	1.93577	37C	31C	Regulation of nuclear pre-mRNA domain-containing protein 1B	RPRD1B	2.02914e+06	1.99872e+06	1.54571e+06	4.02232e+06	3.57909e+06	3.18773e+06	1.58283e+06	1.99872e+06	536666	4.59908e+06	3.10565e+06	3.70443e+06
G3ICH6	3	3	7.79344	0.00171032	1.93586	37C	31C	Calcium-binding mitochondrial carrier protein SCaMC-1	SLC25A24	2.22641e+06	2.7031e+06	2.08898e+06	4.23108e+06	4.90743e+06	4.44831e+06	1.73672e+06	2.7031e+06	725291	4.83777e+06	4.25827e+06	5.16934e+06
G3H0B5	2	2	5.66841	0.0198101	1.93777	37C	31C	Isocitrate dehydrogenase [NAD] subunit, mitochondrial	IDH3A	1.68692e+07	2.93163e+07	2.56806e+07	5.03341e+07	3.99829e+07	4.89431e+07	1.31589e+07	2.93163e+07	8.91626e+06	5.75515e+07	3.4694e+07	5.68763e+07
G3HUQ1	2	2	7.44546	1.26714e-05	1.93918	37C	31C	Protein unc-84-like A	SUN1	1.30589e+06	1.35292e+06	1.25233e+06	2.5665e+06	2.46892e+06	2.54899e+06	1.01866e+06	1.35292e+06	434807	2.93451e+06	2.14233e+06	2.96215e+06
G3GWQ3	5	5	13.1292	0.000952745	1.94065	37C	31C	Adenosine kinase	ADK	7.49179e+06	9.10517e+06	9.61939e+06	1.72608e+07	1.70065e+07	1.66094e+07	5.84399e+06	9.10517e+06	3.33983e+06	1.97358e+07	1.47569e+07	1.93016e+07
G3HXF2	1	1	2.37259	0.0346808	1.94105	37C	31C	Ras-related protein Rab-23	RAB23	122894	184054	124242	281355	352888	202717	95863.8	184054	43136.6	321698	306208	235576
G3I0P3	1	1	3.22693	0.0117198	1.9415	37C	31C	WD repeat-containing protein 91	WDR91	629357	602186	649733	1.38659e+06	1.37245e+06	893466	490931	602186	225586	1.58541e+06	1.1909e+06	1.03829e+06
G3HCK3	1	1	2.9924	0.0143598	1.94303	37C	31C	ATP-dependent Clp protease proteolytic subunit	CLPP	8.41033e+06	8.25096e+06	5.39187e+06	1.63877e+07	1.26511e+07	1.38111e+07	6.5605e+06	8.25096e+06	1.87205e+06	1.87376e+07	1.09776e+07	1.60498e+07
G3INR3	1	1	4.08823	0.0340701	1.94505	37C	31C	Hepatitis B virus X-interacting protein		3.69534e+06	3.26512e+06	1.87293e+06	6.31511e+06	4.94272e+06	5.92354e+06	2.88256e+06	3.26512e+06	650277	7.22063e+06	4.2889e+06	6.8837e+06
G3HMV6	1	1	2.22922	0.00298422	1.94725	37C	31C	Hydroxymethylglutaryl-CoA lyase, mitochondrial	HMGCL	4.27338e+06	3.88782e+06	3.99909e+06	6.98572e+06	9.50223e+06	7.19124e+06	3.33346e+06	3.88782e+06	1.38848e+06	7.98739e+06	8.24527e+06	8.35687e+06
G3H953	1	1	3.22802	0.0380427	1.94796	37C	31C	KH domain-containing, RNA-binding, signal transduction-associated protein 1	KHDRBS1	1.65476e+06	3.25029e+06	2.10485e+06	4.91919e+06	5.14525e+06	3.59058e+06	1.2908e+06	3.25029e+06	730800	5.62454e+06	4.46464e+06	4.17257e+06
G3HV88	2	2	4.29735	0.0130543	1.95097	37C	31C	FUN14 domain-containing protein 2	FUNDC2	4.07726e+06	6.98091e+06	5.91376e+06	1.06518e+07	1.06869e+07	1.17731e+07	3.18048e+06	6.98091e+06	2.05324e+06	1.21791e+07	9.2732e+06	1.36814e+07
G3HGF4	2	2	7.81056	0.000564477	1.9541	37C	31C	STE20-related kinase adapter protein alpha	CCDC47	3.60665e+06	3.88203e+06	3.44144e+06	7.15161e+06	6.40673e+06	7.80018e+06	2.81338e+06	3.88203e+06	1.19486e+06	8.17707e+06	5.55925e+06	9.06452e+06
G3H2P5	1	1	2.13514	0.0364071	1.9547	37C	31C	CCR4-NOT transcription complex subunit 10	CNOT10	389976	368154	330937	926901	469659	732236	304202	368154	114901	1.05981e+06	407533	850924
G3ID21	2	2	5.54462	0.0108092	1.95924	37C	31C	Lysosome membrane protein 2	SCARB2	3.86661e+06	3.36742e+06	3.52737e+06	8.98606e+06	5.6016e+06	6.49652e+06	3.01616e+06	3.36742e+06	1.2247e+06	1.02746e+07	4.86062e+06	7.54955e+06
G3HC79	3	3	8.25979	0.00240381	1.96059	37C	31C	Putative alanyl-tRNA synthetase, mitochondrial	AARS2	653274	697031	516969	1.13551e+06	1.21758e+06	1.30787e+06	509588	697031	179491	1.29833e+06	1.05651e+06	1.51987e+06
G3HB38	1	1	2.66995	0.0367431	1.9688	37C	31C	Putative ATP-dependent RNA helicase DDX47	DDX47	663892	1.30499e+06	1.30413e+06	1.89275e+06	2.26342e+06	2.28774e+06	517871	1.30499e+06	452792	2.16415e+06	1.96401e+06	2.65856e+06
G3HG25	1	1	3.21157	0.0419072	1.97454	37C	31C	Laminin subunit gamma-1	LAMC1	1.98305e+06	4.29136e+06	3.71014e+06	7.45008e+06	6.34503e+06	5.91982e+06	1.54689e+06	4.29136e+06	1.28815e+06	8.51833e+06	5.50571e+06	6.87937e+06
G3HII2	1	1	2.78426	0.00177727	1.9748	37C	31C	Transmembrane and TPR repeat-containing protein 3	TMTC3	3.05759e+06	2.24008e+06	2.76991e+06	5.43796e+06	5.16287e+06	5.331e+06	2.38508e+06	2.24008e+06	961708	6.2177e+06	4.47992e+06	6.1951e+06
G3IEB4	1	1	2.2049	0.035426	1.97499	37C	31C	OCIA domain-containing protein 1	OCIAD1	1.69102e+06	3.31025e+06	3.4196e+06	5.86305e+06	5.6338e+06	5.1343e+06	1.31908e+06	3.31025e+06	1.18728e+06	6.70375e+06	4.88856e+06	5.96652e+06
G3H3R6	1	1	3.76739	0.00480422	1.97509	37C	31C	Kinesin-like protein	KIF23	1.63407e+06	1.32432e+06	1.11029e+06	2.75684e+06	2.4268e+06	2.85239e+06	1.27466e+06	1.32432e+06	385492	3.15214e+06	2.10578e+06	3.31474e+06
G3GWP1	1	1	2.33014	0.017226	1.9764	37C	31C	Protein transport protein Sec24C	SEC24C	4.91073e+06	5.74181e+06	4.52842e+06	1.31636e+07	8.93567e+06	7.90442e+06	3.83063e+06	5.74181e+06	1.57226e+06	1.50511e+07	7.75366e+06	9.18565e+06
G3HD45	1	1	2.74473	0.000261729	1.98249	37C	31C	3-ketodihydrosphingosine reductase	KDSR	2.34321e+06	2.08191e+06	2.48225e+06	4.46234e+06	4.77154e+06	4.45992e+06	1.82783e+06	2.08191e+06	861832	5.10219e+06	4.14036e+06	5.18283e+06
G3HYB5	1	1	2.39652	0.00864704	1.983	37C	31C	SET and MYND domain-containing protein 5	SMYD5	190360	209451	171176	460736	374975	296559	148491	209451	59432.1	526800	325373	344629
G3HZE5	1	1	3.14256	0.0116754	1.98401	37C	31C	Heat shock 70 kDa protein 1A	HSPA1B	5.25203e+07	4.50599e+07	3.52161e+07	9.63841e+07	7.05496e+07	9.65352e+07	4.09686e+07	4.50599e+07	1.22269e+07	1.10205e+08	6.12173e+07	1.12183e+08
G3H7U7	1	1	3.86599	0.00333618	1.98813	37C	31C	Electron transfer flavoprotein-ubiquinone oxidoreductase, mitochondrial	ETFDH	6.19453e+06	5.49751e+06	4.46537e+06	9.69224e+06	1.17685e+07	1.06623e+07	4.83206e+06	5.49751e+06	1.55037e+06	1.1082e+07	1.02118e+07	1.23905e+07
G3HCV0	1	1	2.54515	0.0440217	1.99161	37C	31C	ATP-dependent RNA helicase DDX42	DDX42	1.47402e+06	3.21317e+06	1.86796e+06	5.22029e+06	4.16456e+06	3.67046e+06	1.14981e+06	3.21317e+06	648553	5.96882e+06	3.61367e+06	4.26541e+06
[truncated: 322 more rows]

## Sheet: CHO-SK15-EPO-D4
									Normalized abundance						Raw abundance
									31C			37C			31C			37C			Tags
[truncated: 862 more rows]

## Sheet: CHO-SK15-EPO-D7
									Normalized abundance						Raw abundance
[truncated: 831 more rows]

## Sheet: CHO-DP12-D4
									Normalized abundance												Raw abundance
[truncated: 1,110 more rows]

[truncated: 2 more sheets: CHO-DP12-D7, Whole cell & Ubiquitin]
