# Supplementary material for: Proteomic and Ubiquitinated Proteome Insights Into ER Stress Responses in Chinese Hamster Ovary Cells Under Mild Hypothermic Conditions
Source: Biotechnol Bioeng. 2025 Oct 28;123(1):5–25. doi: 10.1002/bit.70081 (PMC12699125; doi:10.1002/bit.70081)
Supplement: Supplementary file 3 — Supplementary Materials‐3. [file BIT-123-5-s002.xlsx]

## Sheet: CHO-K1-D4
										Normalized abundance												Raw abundance
										31C						37C						31C						37C						Tags
Accession	Peptide count	Unique peptides	Confidence score	Anova (p)	Max fold change	Highest mean condition	Lowest mean condition	Description		CHOK1_D4_31_UBIQ_A	CHOK1_D4_31_UBIQ_A_	CHOK1_D4_31_UBIQ_B	CHOK1_D4_31_UBIQ_B_	CHOK1_D4_31_UBIQ_C	CHOK1_D4_31_UBIQ_C_	CHOK1_D4_37_UBIQ_A	CHOK1_D4_37_UBIQ_A_	CHOK1_D4_37_UBIQ_B	CHOK1_D4_37_UBIQ_B_	CHOK1_D4_37_UBIQ_C	CHOK1_D4_37_UBIQ_C_	CHOK1_D4_31_UBIQ_A	CHOK1_D4_31_UBIQ_A_	CHOK1_D4_31_UBIQ_B	CHOK1_D4_31_UBIQ_B_	CHOK1_D4_31_UBIQ_C	CHOK1_D4_31_UBIQ_C_	CHOK1_D4_37_UBIQ_A	CHOK1_D4_37_UBIQ_A_	CHOK1_D4_37_UBIQ_B	CHOK1_D4_37_UBIQ_B_	CHOK1_D4_37_UBIQ_C	CHOK1_D4_37_UBIQ_C_	Anova p-value <= 0.05	Max fold change >= 1.5
G3IAQ6	1	1	3.01041	0.0328905	2.7464	37C	31C	Fanconi anemia group I protein-like	FANCI	501.87	2056.08	5717.4	9500.06	19591.5	19109.5	15327.7	11574.8	32621.6	33153	34420.6	28008.9	632.27	949.476	10897.3	8964.73	23024.3	14564.7	15327.7	5166.38	23655.9	35238.7	45545.8	58591.4	x	x
G3HPU1	1	1	2.75359	0.0112625	1.96914	37C	31C	Aspartyl/asparaginyl beta-hydroxylase (Fragment)	ASPH	2507.6	5025.36	6166.74	8694.31	4968.64	5693.98	7228.22	10256.9	8343.54	7576.45	16197.1	15490.8	3159.15	2320.66	11753.8	8204.39	5839.26	4339.78	7228.22	4578.18	6050.42	8053.1	21432.2	32404.9	x	x
G3IKR6	1	1	2.76731	0.0109199	3.18159	37C	31C	Sal-like protein 4		4310.14	29053.1	27555.2	50186.9	8221.59	15008.9	47982	35673.8	48935	54228.5	145345	95237.1	5430.03	13416.4	52520	47358.9	9662.2	11439.4	47982	15923	35485.8	57640.1	192323	199225	x	x
G3GRS8	1	1	2.70066	0.00353782	413.297	37C	31C	Trafficking protein particle complex subunit 2-like protein		0	0	0	0	0	30.6377	449.668	758.222	0	554.732	1933.22	8966.62	0	0	0	0	0	23.3511	449.668	338.432	0	589.631	2558.06	18757.1	x	x
G3HML5	1	1	2.92114	4.21563e-06	11.7667	37C	31C	Calcium-dependent secretion activator 2 (Fragment)		2208.91	3534.48	1982.45	2025.83	2586.91	2443.67	27313.4	20244.4	11301.8	16384.4	57155.2	41539.7	2782.85	1632.18	3778.54	1911.68	3040.19	1862.49	27313.4	9036.08	8195.64	17415.2	75628.4	86896	x	x
G3HUS2	1	1	2.05186	0.0144953	2.14911	37C	31C	DGAT2		1176.37	3722.87	4709.18	8598.65	5371.1	6479.47	7681.23	8554.24	9120.63	12139.2	15416.8	11684.9	1482.03	1719.18	8975.66	8114.12	6312.23	4938.46	7681.23	3818.18	6613.93	12902.9	20399.7	24443.5	x	x
G3HR63	1	1	2.82931	0.000549026	Infinity	37C	31C	Protein canopy-like 3	CNPY3	0	0	0	0	0	0	2639.67	2344.52	3411.59	0	3716.3	5142.07	0	0	0	0	0	0	2639.67	1046.47	2473.96	0	4917.45	10756.6	x	x
G3GYD0	1	1	2.83313	0.0491533	2.51339	37C	31C	Kinesin-like protein KIF1C		1595.05	1973.98	11633.1	11757.6	4005.07	3086.44	12378.7	5455.86	6499.79	7671.03	30402.6	23175.9	2009.49	911.563	22172.6	11095.1	4706.85	2352.39	12378.7	2435.22	4713.4	8153.63	40229	48481.3	x	x
G3HW88	1	1	3.72494	0.0141864	2.10253	37C	31C	Thyroxine-binding globulin		3040.82	1493.04	1558.79	4684.65	1281.96	1005.12	4991.15	4194.14	2980.52	2606.75	6411.64	6284.05	3830.91	689.47	2971.05	4420.67	1506.59	766.071	4991.15	1872.05	2161.36	2770.74	8483.96	13145.5	x	x
G3H1W1	1	1	2.97632	0.00314261	2.77947	37C	31C	Collagen alpha-1(XVI) chain		4222.09	2216.17	14689.8	8571.85	8349.04	7091.97	25742.4	14104	13166.7	22125.7	24370.9	25958.4	5319.11	1023.4	27998.7	8088.83	9811.98	5405.28	25742.4	6295.29	9547.97	23517.6	32247.8	54301.8	x	x
G3GRJ1	1	1	2.21552	0.00492949	1.80847	37C	31C	WD repeat-containing protein 72		10089.1	10949.5	11480.5	16806.2	12687.9	11879.4	13616.3	15737.9	21674.7	21642.5	34397.3	26564.1	12710.5	5056.37	21881.7	15859.2	14911.1	9054.15	13616.3	7024.6	15717.6	23004.1	45514.9	55568.9	x	x
G3H9L2	1	1	2.00426	0.000527534	4.22102	37C	31C	Ubiquitin carboxyl-terminal hydrolase 15	USP15	746.933	1267.71	1611.33	2323.24	2551.05	2577.93	4228	3657.39	8200.48	7885.6	13844.5	8945.27	941.007	585.412	3071.18	2192.33	2998.05	1964.82	4228	1632.47	5946.67	8381.7	18319.2	18712.4	x	x
G3GUH7	1	1	3.04261	0.0454036	1.80546	31C	37C	PHD finger protein 2	PHF2	8819.58	9441.84	6214.13	3628.4	4478.31	3370.22	3875.19	4005.18	4958.93	1512.84	3294.83	2266.2	11111.2	4360.13	11844.1	3423.94	5263	2568.68	3875.19	1787.71	3596.03	1608.02	4359.76	4740.63	x	x
G3H045	1	1	2.8838	0.0245868	2.39298	37C	31C	Transient receptor potential cation channel subfamily M member 7 (Fragment)	SPPL2A	86.9871	415.342	498.133	1708.03	2712.81	8201.63	6484.65	5001.93	5107.07	5592.05	6334.17	4079.61	109.589	191.8	949.438	1611.78	3188.16	6251.04	6484.65	2232.61	3703.46	5943.85	8381.45	8534.07	x	x
G3H7I7	1	1	2.67097	0.0192255	2.13779	31C	37C	Centrosome-associated protein 350	CEP350	18250.9	4919.89	8584.27	1369.13	2700.27	885.733	14122.2	0	3049.75	0	0	0	22992.9	2271.95	16361.5	1291.98	3173.42	675.079	14122.2	0	2211.56	0	0	0	x	x
G3H853	1	1	2.95313	0.0154638	13.4191	31C	37C	cAMP-dependent protein kinase type I-alpha regulatory subunit	PRKAR1A	4544.42	955.103	29167.9	14909.4	71174.2	39433.7	1815	573.858	2108.05	3616.57	783.674	3039.93	5725.18	441.056	55593.8	14069.3	83645.5	30055.2	1815	256.141	1528.68	3844.09	1036.97	6359.17	x	x
G3HQM4	1	1	2.12173	0.0135724	10.7265	37C	31C	Uncharacterized protein		1.53846	180.261	5203.85	7320.26	1298.63	1349.4	21479.3	20173.4	12293.5	17917.4	49092.8	43737.7	1.93819	83.2426	9918.49	6907.76	1526.18	1028.47	21479.3	9004.37	8914.79	19044.6	64960.1	91494.1	x	x
G3HCL8	1	1	2.75004	0.0269516	2.31501	37C	31C	Cdc42-interacting protein 4	TRIP10	3066.31	3016.31	3709.92	5453.48	1744.33	4269.01	6881.17	2383.85	6325.08	9592.13	14183.4	9850.1	3863.03	1392.9	7071.08	5146.18	2049.98	3253.71	6881.17	1064.03	4586.71	10195.6	18767.6	20605.2	x	x
G3GS70	1	1	3.00267	0.0471426	2.19792	37C	31C	Importin-5	IPO5	1060.64	1228.09	6570.53	7673.9	13928.4	11445.9	12355	7384.07	11774	15453.9	24807.2	20334.9	1336.22	567.118	12523.4	7241.47	16369	8723.69	12355	3295.87	8538.08	16426.1	32825.2	42538.2	x	x
G3HQD2	1	1	3.02804	0.0137224	7.28456	37C	31C	Inositol hexakisphosphate and diphosphoinositol-pentakisphosphate kinase	PPIP5K2	603.577	0	378.664	254.684	0	0	1146.3	1249.15	556.461	871.222	3394.14	1793.17	760.403	0	721.73	240.332	0	0	1146.3	557.557	403.524	926.032	4491.17	3751.11	x	x
G3IDN0	1	1	2.51301	0.00229514	11.7954	31C	37C	Signal-induced proliferation-associated protein 1	SIPA1	6703.45	18626.1	68584.4	66779.1	117984	112138	1240.32	2549.09	9960.16	10564.1	5650.41	3168.65	8445.19	8601.31	130721	63016.1	138658	85468.1	1240.32	1137.79	7222.73	11228.7	7476.68	6628.45	x	x
G3IGT5	1	1	3.3626	0.00856166	6.77607	37C	31C	SSSCA1	SSSCA1	105.093	710.115	6529.97	13666.5	14846.4	17487.4	41814.9	36662.8	60846.4	69434.8	89533.8	63180.9	132.4	327.923	12446.1	12896.4	17447.9	13328.4	41814.9	16364.4	44123.5	73803	118472	132167	x	x
G3HH79	1	1	3.34963	0.0198816	4.63601	37C	31C	Zinc finger CCCH-type antiviral protein 1	ZC3HAV1	1576.63	6059.59	26712.5	15781.8	4953.72	6158.9	20760.8	6425.56	34967.9	47513.6	108350	65906.1	1986.28	2798.25	50913.9	14892.5	5821.72	4694.13	20760.8	2868.04	25357.4	50502.8	143370	137868	x	x
G3HPG1	1	1	2.06745	0.0123351	2.94743	37C	31C	Coiled-coil domain-containing protein 61 (Fragment)		767.504	3830.7	3490.72	14758.1	7428.34	6195.61	12111.5	12423.8	18351.8	13019.2	34628.3	16961.1	966.923	1768.98	6653.28	13926.5	8729.95	4722.1	12111.5	5545.35	13308	13838.3	45820.5	35480.6	x	x
G3IER6	1	1	2.24278	0.0462676	4.81778	37C	31C	Ankyrin repeat and death domain-containing protein ENSP00000345065-like		2366.46	706.891	5420.03	162.804	8699.95	1225	53397.2	2806.94	8736.88	5313.81	3510.9	15754.1	2981.33	326.434	10330.5	153.63	10224.4	933.656	53397.2	1252.88	6335.65	5648.11	4645.66	32955.6	x	x
G3I1V3	1	1	2.51724	0.0249464	2.07864	37C	31C	Fibronectin	FN1	2839.19	7354.28	9648.42	12487.1	8921.62	9765.53	10594.3	10847.4	14279.1	15368.3	33861.2	21093.7	3576.89	3396.12	18389.8	11783.5	10484.9	7442.99	10594.3	4841.74	10354.6	16335.2	44805.5	44125.5	x	x
G3H8K9	1	1	2.97167	0.0257891	2.00608	37C	31C	Bromodomain adjacent to zinc finger domain protein 2B	BAZ2B	3457.18	7636.05	11567.8	12969.8	7228.49	6212.98	12155.6	9902.47	11162.9	12902.1	31379	20940.9	4355.45	3526.24	22048.1	12239	8495.08	4735.35	12155.6	4419.96	8094.91	13713.8	41521.1	43805.9	x	x
G3HEJ4	1	1	1.99786	0.0261062	1.56303	37C	31C	Neogenin	NEO1	6289.82	10723.5	6368.93	11409.3	7963.79	12191.2	9025.35	15766.2	16870.9	11909.7	20466.5	11844.6	7924.09	4951.99	12139.1	10766.4	9359.22	9291.74	9025.35	7037.21	12234.1	12659	27081.4	24777.6	x	x
G3IHL3	1	1	2.61632	0.0241281	2.30071	31C	37C	Dedicator of cytokinesis protein 10		3204.09	7885.76	3335.5	5820.5	2267.26	4303.69	2034.62	4587.66	2633.33	1150.76	746.115	503.407	4036.61	3641.55	6357.43	5492.51	2664.53	3280.14	2034.62	2047.7	1909.59	1223.15	987.268	1053.07	x	x
G3HQK0	1	1	2.69478	0.0158082	1.70392	37C	31C	Coiled-coil domain-containing protein C1orf110-like		3103.63	7133.27	8153.82	9085.41	5945.12	5254.19	9052.03	7752.37	9053.61	11946.6	16407	11688.5	3910.04	3294.06	15541.1	8573.45	6986.84	4004.59	9052.03	3460.27	6565.34	12698.2	21709.9	24450.9	x	x
G3HLA7	1	1	2.58375	0.0318159	2.36786	37C	31C	Glutamate [NMDA] receptor subunit epsilon-2		1217.24	2311.87	5173.71	14684	4101.42	5897.64	7949.21	6321.03	10483.6	9144.31	24130.4	21024.5	1533.52	1067.59	9861.04	13856.6	4820.07	4495	7949.21	2821.39	7602.31	9719.59	31929.7	43980.8	x	x
G3GXP8	1	1	4.45264	0.0354411	2.37298	37C	31C	Putative Polycomb group protein ASXL2		389.081	6305.19	23503.9	7239.78	1292.02	4736.77	13888.2	19099.9	17571.2	8647.29	27316.3	16622.8	490.175	2911.66	44798.3	6831.82	1518.41	3610.22	13888.2	8525.21	12742	9191.3	36145.3	34772.9	x	x
G3GZP3	1	1	2.08788	0.0010305	3.94625	37C	31C	Putative WD repeat-containing protein C2orf44 like protein		1645.48	6915.56	716.486	3883.43	2284.76	2406.25	6363.08	10069.3	12564	11659.4	12507.7	17285	2073.02	3193.53	1365.62	3664.6	2685.1	1833.97	6363.08	4494.42	9110.91	12392.9	16550.3	36158.2	x	x
G3GV95	1	1	2.59029	0.0184445	2.06449	37C	31C	Zinc finger CW-type PWWP domain protein 2		4442.17	21563.8	4780.91	18803.7	6174.62	7852.86	12374.9	21900.6	19366.3	19868.4	36017.7	21811.3	5596.38	9957.92	9112.38	17744.1	7256.55	5985.21	12374.9	9775.31	14043.7	21118.3	47659.1	45626.7	x	x
G3IDP3	1	1	2.00225	0.000310125	2.29918	37C	31C	Ninein		3435.38	2801.88	1591.29	3590.27	2012.86	2783.22	5818.01	4336.15	6237.37	6118.67	8768.5	6002.23	4327.99	1293.87	3032.98	3387.96	2365.56	2121.29	5818.01	1935.44	4523.11	6503.6	11602.6	12555.9	x	x
G3I2F5	1	1	3.08163	0.00423244	2.14973	37C	31C	Barrier-to-autointegration factor	BANF1	6594.18	3851.34	10943	9614.34	12071.3	6961.74	16765.3	10469.4	13778.8	19988.8	22529.8	24031.8	8307.54	1778.5	20857.3	9072.57	14186.5	5306.03	16765.3	4673.01	9991.85	21246.3	29811.6	50271.6	x	x
G3H415	1	1	2.27928	0.0105218	1.98394	37C	31C	Prion-like protein doppel		2277.45	5465.01	2804.04	6543.44	4918.5	6561.15	6092.97	7082.83	8706.41	8696.77	15623.9	10477.5	2869.2	2523.68	5344.47	6174.71	5780.33	5000.71	6092.97	3161.41	6313.55	9243.9	20673.7	21917.7	x	x
G3HW49	1	1	2.80703	0.0272438	3.1812	37C	31C	Kinesin-like protein	KIF5B	1135.02	691.088	14898.9	19383.6	7088.4	6523.43	20506.3	8924.75	16221.5	25066.2	52688.2	34763.7	1429.93	319.137	28397.2	18291.3	8330.44	4971.96	20506.3	3983.55	11763.2	26643.1	69717.6	72721.5	x	x
G3I5R3	1	1	2.6186	0.0147497	1.91731	37C	31C	NADH dehydrogenase [ubiquinone] 1 alpha subcomplex subunit 7		3008.51	13169.4	9785.12	16477.3	9913.43	11371.7	16750.7	16296.2	19050.2	24366.4	26044.6	19673.3	3790.21	6081.46	18650.4	15548.8	11650.5	8667.18	16750.7	7273.79	13814.5	25899.4	34462.5	41154.1	x	x
G3HR50	1	1	3.01987	0.0481911	2.4956	31C	37C	Uncharacterized protein C6orf132-like		64091.5	8937.72	23683.3	13238.5	40281.9	24487.6	24566.5	13296.1	10981	10944.8	5196.98	5026.18	80744.3	4127.34	45140.1	12492.5	47340.2	18663.7	24566.5	5934.69	7963	11633.4	6876.7	10514.2	x	x
G3HVM3	1	1	2.50651	0.0135143	1.83716	31C	37C	Protein FAM21	WASHC2	14190.8	13393.1	15004.4	20438.9	31079	33848.5	10430.5	11145.4	13797.8	10710	14859.5	8704.83	17878	6184.77	28598.2	19287.1	36524.7	25798.3	10430.5	4974.73	10005.7	11383.8	19662.3	18209.5	x	x
G3I750	1	1	3.45123	0.0280113	1.9177	37C	31C	Vacuolar protein sorting-associated protein 13D (Fragment)	VPS13D	4180.62	14448.8	13696.6	13643.7	10932.2	9110.4	15256.7	14126.2	15442.9	16541.1	39621.2	25603.9	5266.86	6672.31	26105.6	12874.9	12847.8	6943.67	15256.7	6305.22	11198.6	17581.7	52427.2	53560.2	x	x
G3H253	1	1	2.689	0.0146067	12.6234	31C	37C	RHOF		1503.2	13313.8	69078.7	89511.6	50192.6	91121.3	2473.98	3782.31	5111.91	3950.65	6423.26	3189.39	1893.77	6148.14	131664	84467.7	58987.4	69449.9	2473.98	1688.23	3706.96	4199.19	8499.33	6671.83	x	x
G3HZZ5	1	1	2.53088	0.00817819	3.25969	37C	31C	Transcriptional enhancer factor TEF-4		24869.9	54778.4	22452.6	24493.7	5418.49	14171.6	51009.3	119214	29359.2	64863.1	133764	78307.9	31331.8	25296.1	42794.5	23113.4	6367.93	10801.2	51009.3	53210.9	21290.2	68943.7	176998	163811	x	x
G3HTV3	1	1	3.83443	0.0168937	7.0861	31C	37C	Tripartite motif-containing protein 47	TRIM47	3428.77	19448.4	50971.5	77472.3	62129.6	104578	2396.46	2117.84	10286.3	12164.5	10608	7307.6	4319.66	8981.03	97151.4	73106.8	73016	79706.4	2396.46	945.295	7459.22	12929.7	14036.6	15286.6	x	x
G3H8A5	1	1	3.12493	0.0113948	2.42887	31C	37C	Helicase ARIP4	RAD54L2	12062.1	18033	11867.7	10398.5	12126.9	9294.88	7898.33	4191.91	10348.1	1376.74	5256.65	1305.82	15196.2	8327.42	22619.8	9812.58	14251.8	7084.28	7898.33	1871.06	7504.04	1463.35	6955.66	2731.62	x	x
G3IBC1	1	1	2.1315	0.0443758	1.60107	31C	37C	SLAIN motif-containing protein 2		3984.67	10254.4	5346.21	8149.25	9572.62	10613.3	3582.16	6773.57	4813.12	5398.42	5357.58	4005.34	5020	4735.35	10189.8	7690.04	11249.9	8089.11	3582.16	3023.38	3490.29	5738.05	7089.21	8378.7	x	x
G3HYQ0	1	1	3.15416	0.0134291	2.40402	37C	31C	GPN-loop GTPase 2		12245.5	12684.2	23246.8	31087.7	8105.18	10412.1	25197.6	23760.6	25391.9	28293.4	80513	51912.1	15427.2	5857.41	44308.3	29335.9	9525.38	7935.76	25197.6	10605.5	18413.2	30073.4	106536	108594	x	x
G3H125	1	1	2.96036	0.0296506	3.23628	37C	31C	Neutral amino acid transporter A	SLC1A4	1043.78	3112.71	13635.6	19542.7	39879.3	56596.6	35912.7	23310.3	88293.9	79826.9	122957	82747.7	1314.98	1437.41	25989.4	18441.5	46867.1	43136.3	35912.7	10404.5	64027.4	84849	162699	173098	x	x
G3HAJ0	1	1	3.20528	0.0492109	2.29504	37C	31C	Golgin subfamily B member 1	GOLGB1	7023.08	3677.02	57045.7	67802.1	36010.2	46342.9	58757	41725.9	62476.8	95143.6	143466	98522.6	8847.87	1698	108729	63981.5	42320	35321.1	58757	18624.3	45305.8	101129	189836	206097	x	x
G3GYG1	1	1	2.57316	0.0479938	1.66822	37C	31C	ADP-ribosylation factor-like protein 13B	ARL13B	9550.2	16965.5	30800.2	40006.1	22401.9	21415.5	29119.3	31636.6	27216.9	33938.2	66507.6	47033	12031.6	7834.47	58704.9	37751.8	26327.2	16322.3	29119.3	14121	19736.7	36073.3	88003.6	98387.4	x	x
G3I191	1	1	3.41201	0.0195894	2.63849	37C	31C	BMP-2-inducible protein kinase	BMP2K	9961.49	17110.4	49524.6	38119.1	35454.6	27419.6	76363.2	41983.6	30085.8	63170.6	159669	97296.7	12549.8	7901.39	94393.6	35971.1	41667	20898.4	76363.2	18739.3	21817.1	67144.8	211276	203533	x	x
G3H2C4	1	1	2.83656	0.037215	2.13469	37C	31C	Heat shock 70 kDa protein 4 (Fragment)	HSPA4	11436	16052.7	53490.5	73330.4	5381.66	6790.73	38529.8	46051.9	37693.3	41732.5	110728	80651.9	14407.4	7412.96	101952	69198.2	6324.65	5175.69	38529.8	20555.2	27333.7	44358	146516	168714	x	x
G3I4P8	1	1	3.51663	0.00455497	26.1226	31C	37C	40S ribosomal protein S2		14900.7	483.022	1662.69	304.355	3169.23	1118.09	513.436	0	9.15794	4.9644	300.768	0	18772.3	223.054	3169.08	287.204	3724.54	852.175	513.436	0	6.64099	5.27672	397.98	0	x	x
G3HIR3	1	1	2.79226	0.01448	2.69114	37C	31C	PDZ domain-containing protein 2		3781.42	8573	25852.8	38111.2	10048	13465	28391.4	27802.1	26736.5	38114	81532.8	66083	4763.93	3958.91	49275.3	35963.6	11808.6	10262.6	28391.4	12409.5	19388.3	40511.8	107885	138238	x	x
G3IAX3	1	1	3.47322	0.0414711	1.92715	37C	31C	Pyruvate kinase		2521.4	6623.02	7233.21	11987.3	2436.72	1363.76	6530.71	9345.77	7191.63	8501.99	16311	14106.5	3176.53	3058.44	13786.4	11311.8	2863.69	1039.41	6530.71	4171.48	5215.1	9036.87	21582.9	29509	x	x
G3IL52	1	1	3.40501	0.00839363	6.15793	37C	31C	Protein FAM22		893.881	124.122	2203.62	4623.14	1182.22	401.562	3747.82	2940.27	6237.87	6038.96	30979.2	8116.11	1126.14	57.3181	4200.07	4362.63	1389.37	306.059	3747.82	1312.39	4523.46	6418.88	40992.1	16977.9	x	x
G3HLL0	1	1	3.25462	0.00553006	6.23915	31C	37C	Disintegrin and metalloproteinase domain-containing protein 11		87499.6	156149	699388	511924	296610	1.31895e+06	50889.3	112329	88539.9	92232.8	71835.7	76310.1	110234	72107.8	1.33303e+06	483077	348583	1.00526e+06	50889.3	50138.1	64205.8	98035.4	95053.9	159632	x	x
G3HUX4	1	1	3.27629	0.0140606	3.3622	37C	31C	Ubiquitin carboxyl-terminal hydrolase 14	USP14	1269.03	8250	13667.1	38263.5	39503.4	47474.8	61296.5	66592	114225	83867.3	100096	72967.1	1598.76	3809.76	26049.3	36107.4	46425.3	36183.8	61296.5	29723.3	82831.3	89143.6	132448	152638	x	x
G3H6J8	1	1	3.10786	0.0353493	6.342	37C	31C	Zinc finger protein ZIC 3		2507.7	1161.61	88.4335	803.319	1319.69	111.633	1528.91	1628.97	2089.35	1274.58	15856.3	15625.6	3159.27	536.417	168.554	758.052	1550.93	85.0833	1528.91	727.09	1515.12	1354.77	20981.2	32686.8	x	x
G3HZF0	1	1	3.34088	0.0281236	1.8436	37C	31C	Protein G7c		8204.58	5259.83	4281.14	2348.39	2151.16	3134.25	4400.93	12401.7	5594.49	7604.87	9959.86	6827.39	10336.4	2428.93	8159.81	2216.05	2528.09	2388.83	4400.93	5535.5	4056.91	8083.3	13179	14282.1	x	x
G3I766	1	1	2.94572	0.0213868	2.37623	37C	31C	Carboxylic ester hydrolase		13343.5	17205.2	36243.7	52898.4	7371.93	10986.2	38128.9	31804.8	37068.3	37109.6	103573	80351.9	16810.6	7945.19	69080.1	49917.5	8663.65	8373.39	38128.9	14196	26880.5	39444.2	137049	168087	x	x
G3H0J5	1	1	2.76824	0.0456655	2.65136	37C	31C	Frizzled-3		2649.08	943.92	844.295	1106.02	1276.45	3589.98	1665.2	4277.29	3492.13	1437.27	10380.2	6347.88	3337.39	435.891	1609.22	1043.7	1500.11	2736.18	1665.2	1909.17	2532.36	1527.69	13735.2	13279	x	x
G3HQB9	1	1	2.07059	0.00113119	2.34601	37C	31C	Zinc finger BED domain-containing protein 4		10309.7	22903.7	27128.8	23993.2	20824.4	18692.1	39364.9	38019.1	35991.9	39466.1	76495.8	61219.7	12988.5	10576.7	51707.3	22641.2	24473.2	14246.6	39364.9	16969.8	26099.9	41949	101220	128064	x	x
G3I2M6	1	1	2.51416	0.0441533	7.8167	37C	31C	Matrix metalloproteinase-17		22.3029	0	0	291.702	0	0.342992	0	176.635	121.72	211.502	647.856	1299.45	28.0978	0	0	275.265	0	0.261418	0	78.8409	88.2669	224.808	857.25	2718.3	x	x
G3H9D1	1	1	2.0995	0.00603207	1.86639	31C	37C	Acetyl-CoA carboxylase 1	ACACA	3232.8	3798.48	3776.79	5928.92	2550.23	3459.88	1716.66	1765.69	1125.64	2284.2	3379.61	1915.95	4072.77	1754.09	7198.53	5594.83	2997.09	2637.01	1716.66	788.115	816.273	2427.9	4471.94	4007.95	x	x
G3IAI2	1	1	2.82584	0.0168286	2.39152	37C	31C	A-kinase anchor protein 6		13682.9	14590.5	16064.6	27116.1	6971.36	11012.6	21227.3	23957.6	18646.9	26140.3	71883.5	52037.2	17238.1	6737.71	30618.9	25588.1	8192.89	8393.48	21227.3	10693.5	13522	27784.8	95117	108856	x	x
G3HGU6	1	1	2.6997	0.0385095	1.79617	37C	31C	Rapamycin-insensitive companion of mTOR	RICTOR	7254.13	16346.8	24035.4	30669.9	40625	37058.6	30739.9	32050.1	52643.2	65557.2	51696.6	47496.8	9138.95	7548.77	45811.3	28941.7	47743.4	28245	30739.9	14305.5	38174.9	69681.6	68405.5	99357.7	x	x
G3GW57	1	1	3.36184	0.0249968	2.26048	37C	31C	Brefeldin A-inhibited guanine nucleotide-exchange protein 3		11851	20933.3	66193.3	37506.6	45082.1	31594	72158.7	48293	38628.3	67066.9	156932	98766.7	14930.3	9666.74	126164	35393.1	52981.5	24080	72158.7	21555.5	28011.7	71286.2	207654	206608	x	x
G3H2Q2	1	1	2.65103	0.0368562	2.1133	37C	31C	Carbonic anhydrase 13 (Fragment)		5793.77	14280	31307.8	50633	25726.3	36052.5	34153.6	30139	53416.3	71036.1	90721.5	66678.7	7299.16	6594.35	59672.4	47779.9	30234.2	27478.1	34153.6	13452.5	38735.4	75505.1	120044	139484	x	x
G3H879	1	1	3.79902	0.0468577	12.418	37C	31C	Beta-1,4-N-acetylgalactosaminyltransferase		627.08	0	0	0	439.508	0	3873.87	1995.92	0	2189.42	527.714	4657.92	790.013	0	0	0	516.519	0	3873.87	890.877	0	2327.16	698.277	9743.82	x	x
G3GW96	1	1	2.01795	0.00237007	5.74293	37C	31C	STAGA complex 65 subunit gamma		859.54	9721.09	5594.97	14247.6	1429.11	4419.34	20392.7	17845.8	20852	27715	66142.6	55357.2	1082.87	4489.09	10664	13444.7	1679.52	3368.29	20392.7	7965.46	15121.1	29458.6	87520.7	115801	x	x
G3HG68	1	1	2.64353	0.0490867	2.59852	37C	31C	Proline-rich protein PRCC		1509.56	1482.05	4568.49	5596.18	889.884	1626.29	4441.93	2265.58	2619.99	6499.52	15980.7	8917.61	1901.79	684.394	8707.51	5280.84	1045.81	1239.51	4441.93	1011.24	1899.92	6908.42	21145.8	18654.6	x	x
G3HBI9	1	1	2.56599	0.0385045	6.40655	37C	31C	Leukotriene A-4 hydrolase	LTA4H	141.235	746.327	0	590.381	1274.17	1626.61	3759.96	2614.39	2709.38	2718.32	7778.95	8471.51	177.932	344.646	0	557.114	1497.43	1239.76	3759.96	1166.93	1964.74	2889.33	10293.2	17721.4	x	x
G3HW84	1	1	2.02181	0.0107786	1.94377	37C	31C	Putative deoxyribonuclease TATDN2		10532.6	19758.7	12989.9	19664.4	8468.61	12146.8	18439.6	22160	20963.6	18944.6	45949.9	35965.7	13269.3	9124.34	24758.6	18556.3	9952.49	9257.9	18439.6	9891.09	15202	20136.4	60801.4	75236.1	x	x
G3IBZ8	1	1	3.00864	8.22653e-05	2.38143	37C	31C	Sodium channel protein		8588.45	8291.99	11910.8	14297.3	8411.31	9513.51	18039.7	17196.5	24360.6	25092	28932.4	31677.7	10820	3829.15	22701.9	13491.7	9885.16	7250.91	18039.7	7675.65	17665.4	26670.5	38283.6	66265.9	x	x
G3HFC6	1	1	2.54414	0.0330273	2.47079	37C	31C	Zinc finger protein 295		1201.42	5220.65	4539.75	12779.3	22716.8	22773	15808.6	14890	46811.2	35195.3	34036.5	24313.6	1513.59	2410.84	8652.73	12059.2	26697.3	17356.9	15808.6	6646.13	33945.7	37409.5	45037.5	50861.2	x	x
G3IEM2	1	1	3.19054	0.0239707	3.07782	37C	31C	Uncharacterized protein		2193.23	3355.14	7549.48	13166.5	28074.3	47868.3	23296.9	16026.6	74843.3	85298.1	66022.7	49087	2763.09	1549.37	14389.2	12424.6	32993.5	36483.8	23296.9	7153.47	54273.5	90664.4	87361.9	102684	x	x
G3HBS5	1	1	2.85227	0.0180898	2.4229	31C	37C	Axin-1		18811.3	10001.5	1775.67	1736.64	2399.07	4767.14	10811.1	5488.11	0	0	0	0	23699	4618.6	3384.42	1638.78	2819.44	3633.37	10811.1	2449.61	0	0	0	0	x	x
G3IDZ8	1	1	3.24668	0.0209323	2.24458	37C	31C	Uncharacterized protein		5270.87	13520.3	13772.9	40301.8	13440.3	26119.8	21284.4	44343.5	25840.9	45662.2	42286	72932.6	6640.39	6243.54	26251	38030.8	15795.4	19907.8	21284.4	19792.7	18738.8	48534.9	55953.3	152566	x	x
G3H3E6	1	1	2.17124	0.0287406	1.73536	37C	31C	Metalloproteinase inhibitor 2		3271.29	7981.82	10655.8	15541.5	8288.88	13285.5	10921.9	13600.5	19816.5	18487.7	18763.9	20838.3	4121.26	3685.91	20309.8	14665.7	9741.27	10125.8	10921.9	6070.58	14370.2	19650.8	24828.7	43591.3	x	x
G3I0Q7	1	1	4.18032	0.0213673	6.69272	31C	37C	Myosin-VI	MYO6	4666.72	19639.7	63385.9	90274.9	110160	128277	5051.77	3074.99	9937.75	11257.5	21033.6	11861.8	5879.27	9069.4	120813	85187.9	129462	97768.6	5051.77	1372.52	7206.48	11965.7	27831.9	24813.4	x	x
G3H3P5	1	1	2.80625	0.0140566	5.01511	37C	31C	Kinesin-like protein	KIF5B	609.436	1064.34	14067.6	16865.2	6765.82	8748.9	26832	15273.4	13077.7	32300	94898.9	58951.5	767.785	491.501	26812.7	15914.8	7951.34	6668.15	26832	6817.26	9483.42	34332	125571	123320	x	x
G3IQ70	1	1	2.72347	0.0427291	2.53378	37C	31C	Uncharacterized protein		16453.8	38444	26174.5	52798.1	11511.4	18836.6	53802.5	59291.2	26209.6	25401	143630	107759	20728.9	17753	49888.4	49822.9	13528.5	14356.7	53802.5	26464.6	19006.2	26999	190053	225420	x	x
G3IKT1	1	1	3.12636	0.00774717	3.05704	37C	31C	Uncharacterized protein		4542.23	9176.75	12586.1	17443.6	29550.4	26227.3	29889.9	20687	44379.7	57347.5	85979.6	65972.6	5722.43	4237.72	23989	16460.6	34728.3	19989.7	29889.9	9233.61	32182.5	60955.3	113769	138007	x	x
G3I457	1	1	2.04513	0.0361835	2.45705	37C	31C	Serine/threonine-protein kinase N2	PKN2	0	0	6973.93	9781.63	556.737	0	8459.15	5135.33	1419.19	4469.9	15122.3	7931.31	0	0	13292.3	9230.43	654.29	0	8459.15	2292.15	1029.15	4751.11	20010	16591.4	x	x
G3HJW9	1	1	3.8243	0.0287747	2.00026	37C	31C	5'-nucleotidase domain-containing protein 1	NT5DC1	5321.05	16886.7	25853.2	34327.9	29974.6	45995	36352.9	37721.4	53496.4	67777.9	52705.2	68704.2	6703.61	7798.07	49276.1	32393.5	35226.8	35056	36352.9	16836.9	38793.6	72041.9	69740.2	143721	x	x
G3HD21	1	1	2.00608	8.07054e-05	9.92983	37C	31C	DNAJB1	DNAJB1	818.224	4298.99	2768.13	3821.57	2327.44	3177.48	16075.9	15914.8	16139.3	16668.1	64209.2	41903.4	1030.82	1985.23	5276.04	3606.23	2735.26	2421.78	16075.9	7103.54	11703.6	17716.8	84962.3	87657	x	x
G3I3U3	1	1	2.10064	0.0425297	1.73403	37C	31C	Lysosomal-trafficking regulator		12786.3	17605.4	33247.3	45846.5	22654.4	31331.6	35649.4	32935.3	32866.4	40748.8	86506.6	54757.7	16108.5	8129.98	63369	43263.1	26624	23880	35649.4	14700.6	23833.5	43312.4	114467	114547	x	x
G3HQL1	1	1	2.7321	0.00742845	2.13561	31C	37C	Uncharacterized protein C1orf226		52505.3	18575.5	24382	24568.8	25975.4	16994.9	13265.2	11488.9	8502.8	7423.46	18758.5	16887	66147.7	8577.94	46471.9	23184.4	30526.9	12953	13265.2	5128.05	6165.9	7890.48	24821.5	35325.7	x	x
G3H7T9	1	1	3.04621	0.0211725	4.30138	37C	31C	E3 ubiquitin-protein ligase HUWE1 (Fragment)	HUWE1	231.987	1232.09	4339.23	6677.07	12129.8	10998.7	12406.6	8391.22	17098.2	22543.6	51255.5	41472.2	292.264	568.964	8270.53	6300.81	14255.2	8382.9	12406.6	3745.41	12398.9	23961.9	67821.9	86754.9	x	x
G3GZ30	1	1	2.65813	0.021291	2.9149	37C	31C	Ubiquitin carboxyl-terminal hydrolase 43		802.386	8882.99	5445.1	10029.2	5068.11	9690.15	14295.4	11054.7	10587.5	15445.6	35773.8	29199.8	1010.87	4102.06	10378.3	9464.03	5956.15	7385.54	14295.4	4934.24	7677.68	16417.3	47336.3	61082.5	x	x
G3H301	1	1	2.78459	6.51708e-05	18.8196	37C	31C	DNA-binding protein RFX5	RFX5	1318.83	3191.43	5597.03	3341.14	1921.4	1430.43	63392.9	19199	12449.6	26967.9	101121	93044.5	1661.5	1473.77	10667.9	3152.87	2258.07	1090.23	63392.9	8569.46	9027.94	28664.5	133804	194638	x	x
G3H5Q1	1	1	2.89601	0.0178303	8.48436	37C	31C	Gap junction protein		321.228	796.261	124.774	3388.81	816.424	0	8426.18	6775.24	3133.04	6348.78	8684.15	12851.1	404.692	367.704	237.818	3197.85	959.479	0	8426.18	3024.12	2271.96	6748.2	11491	26883.1	x	x
G3HLT3	1	1	2.52792	0.0432405	2.66904	37C	31C	Syndecan	SDC4	1751.89	2587.3	5338.7	7843.97	1950.69	1183.86	4356.82	7358.03	2420.03	7425.98	16923	16649	2207.08	1194.78	10175.5	7401.96	2292.49	902.299	4356.82	3284.25	1754.92	7893.16	22392.7	34827.7	x	x
G3I0F7	1	1	2.51618	0.0236364	6.7955	31C	37C	Alpha-galactosidase	NAGA	8638.79	15115.4	165610	199054	82694.2	91324.8	7993.87	21366	13057.4	13218.7	12608.3	14521.9	10883.4	6980.13	315651	187838	97184	69605	7993.87	9536.68	9468.72	14050.3	16683.5	30378.1	x	x
G3I2N1	1	1	2.66695	0.0433555	2.90634	37C	31C	Phosphate carrier protein, mitochondrial	SLC25A3	28.7445	706.755	669.632	887.786	651.313	1200.39	1424.99	1949.64	758.922	2349.61	2572.37	2990.12	36.2131	326.371	1276.31	837.759	765.437	914.902	1424.99	870.222	550.342	2497.43	3403.78	6254.97	x	x
G3GTN4	1	1	2.78347	0.0101783	3.8873	31C	37C	Amino acid transporter		2562.64	4942.11	1075.12	1039.49	1801.22	894.171	0	1579.39	1588.56	0	0	0	3228.48	2282.21	2049.16	980.919	2116.84	681.51	0	704.959	1151.96	0	0	0	x	x
G3H2U9	1	1	2.15673	0.0226904	4.05178	37C	31C	Vacuolar protein sorting-associated protein 45	VPS45	51.747	499.585	216.778	865.059	2618.18	1818.59	1273.35	1248.04	6462.51	3716.37	7762.31	4131.51	65.1923	230.703	413.178	816.313	3076.94	1386.08	1273.35	557.063	4686.36	3950.17	10271.2	8642.63	x	x
G3I4W9	1	1	2.5322	0.00843802	4.60708	37C	31C	Lymphocyte-specific protein 1 (Fragment)		402.18	169.906	824.852	6530.31	299.94	1323.73	4059.92	1458.25	4091.32	9806.45	13026.1	11559.9	506.678	78.4607	1572.16	6162.33	352.495	1008.91	4059.92	650.89	2966.87	10423.4	17236.2	24181.9	x	x
G3GZE6	1	1	3.06362	0.000724881	17.1305	31C	37C	Actin-related protein 3	ACTR3	857.928	327.449	7216.94	4217.83	5272.35	3416.15	156.406	366.079	234.726	168.736	190.327	127.63	1080.84	151.212	13755.4	3980.15	6196.18	2603.69	156.406	163.399	170.214	179.352	251.843	266.987	x	x
G3I4H6	1	1	3.56239	0.00013603	8.58051	37C	31C	Fructose-bisphosphate aldolase	ALDOA	315.662	265.801	509.899	491.286	2998.69	342.196	4132.68	2993.46	8111.05	8091.16	11895.9	7022.2	397.68	122.744	971.863	463.602	3524.12	260.812	4132.68	1336.13	5881.83	8600.19	15740.7	14689.6	x	x
G3H750	1	1	2.02537	0.00785413	6.99828	37C	31C	Calpastatin	CAST	22.2893	39.4379	38.2318	48.7723	128.674	84.5096	180.747	125.135	102.784	925.082	147.933	1051.1	28.0807	18.212	72.8695	46.024	151.221	64.4106	180.747	55.8541	74.535	983.28	195.746	2198.78	x	x
G3I1F9	1	1	2.57877	0.0199337	2.36343	37C	31C	Chromosome-associated kinesin KIF4	KIF3A	121.303	102.072	354.843	283.759	549.701	601.634	683.332	342.929	654.708	747.033	1154	1176.32	152.82	47.1358	676.328	267.769	646.02	458.548	683.332	153.066	474.769	794.03	1526.98	2460.72	x	x
G3HQP7	1	1	3.08501	0.0104259	2.02245	31C	37C	Flotillin-1	FLOT1	6506.62	3959.5	4579.11	4660.49	5368.51	10323.6	3053.83	5316.47	2621.29	1836.09	3246.28	1428.51	8197.23	1828.45	8727.74	4397.88	6309.2	7868.35	3053.83	2373	1900.86	1951.6	4295.51	2988.27	x	x
G3HG79	1	1	2.87677	0.0178534	5.48608	31C	37C	Ras GTPase-activating-like protein IQGAP3	IQGAP3	459.903	2148.08	1875.67	3976.57	5924.21	9038.41	333.464	790.304	354.647	1329.69	1357	104.397	579.399	991.958	3575.02	3752.49	6962.26	6888.81	333.464	352.751	257.177	1413.34	1795.6	218.385	x	x
G3H919	1	1	2.03879	0.0207629	2.79166	37C	31C	CUB and sushi domain-containing protein 2 (Fragment)		93.5929	102.371	302.462	2529.72	410.298	1238.53	1655.26	2678.35	988.577	3657.11	1140.49	2936.75	117.911	47.2738	576.49	2387.17	482.191	943.972	1655.26	1195.48	716.879	3887.19	1509.11	6143.33	x	x
G3IPK1	1	1	2.73454	0.000407947	5.41302	37C	31C	Uncharacterized protein		151.775	583.243	353.03	898.427	786.732	426.569	2264.62	1072.8	3320.56	2417.94	4277.18	3967.35	191.211	269.335	672.872	847.801	924.584	325.118	2264.62	478.844	2407.95	2570.06	5659.61	8299.23	x	x
G3ID10	1	1	2.67093	0.00825089	3.09619	37C	31C	Armadillo repeat-containing X-linked protein 2		864.976	337.085	978.147	1624.67	3630.15	3877.5	3558.86	2918.97	7380.86	8999.83	5972.28	6194.93	1089.72	155.662	1864.34	1533.12	4266.23	2955.31	3558.86	1302.88	5352.32	9566.02	7902.58	12959.1	x	x
G3H9Y8	1	1	2.67227	0.0204927	4.01265	37C	31C	Hyaluronan mediated motility receptor (Fragment)	HMMR	430.613	1428.96	1575.4	1797.81	482.564	256.834	3071.85	1551.77	1322.35	1503.65	9717.61	6797.05	542.498	659.879	3002.7	1696.51	567.119	195.751	3071.85	692.63	958.92	1598.25	12858.5	14218.6	x	x
G3I7J1	1	1	2.01723	0.00855547	4.04674	37C	31C	Fasciculation and elongation protein zeta-1		134.463	916.364	563.927	2120.54	778.5	854.892	1879.55	1420.35	2503.7	2641.92	8253.04	5027.08	169.4	423.166	1074.84	2001.05	914.911	651.573	1879.55	633.973	1815.59	2808.13	10920.5	10516.1	x	x
G3IC63	1	1	2.80374	0.00304204	2.5612	31C	37C	High mobility group protein HMG-I/HMG-Y	HMGA1	1035.12	1326.9	2249.21	3322.93	2470.61	3249.58	950.51	1150.62	1030.38	989.204	547.515	663.008	1304.07	612.747	4286.98	3135.68	2903.51	2476.73	950.51	513.576	747.191	1051.44	724.478	1386.93	x	x
G3HTF4	1	1	2.92399	0.0295577	1.78596	31C	37C	Interleukin-1 receptor-associated kinase 1-binding protein 1		1132.83	1050.56	2138.87	3324.85	2661.98	2096.73	1466.36	933.281	1279.09	1050.86	1050.59	1166.11	1427.17	485.138	4076.66	3137.49	3128.41	1598.06	1466.36	416.569	927.547	1116.97	1390.15	2439.37	x	x
G3I0D0	1	1	2.52454	0.0291925	2.98036	37C	31C	Protein NPAT		153.641	181.259	1182.1	2418.55	617.031	1163.04	1675.47	1043.01	1778.81	2035.01	5481.8	5020.49	193.562	83.7032	2253.07	2282.27	725.148	886.431	1675.47	465.545	1289.93	2163.03	7253.58	10502.3	x	x
G3H379	1	1	2.53932	0.0440857	7.41612	37C	31C	BAG family molecular chaperone regulator 5	BAG5	199.777	0	1904.84	1258.14	1307.13	561.164	4341.14	1765.32	2882.77	4368.23	17019.6	8417.12	251.684	0	3630.61	1187.25	1536.17	427.702	4341.14	787.949	2090.47	4643.05	22520.5	17607.6	x	x
G3HFK8	1	1	2.66039	0.00305441	3.06038	37C	31C	Zinc finger protein 804B		698.051	442.402	3491.41	1186.69	998.352	1321.58	6312.78	2893.3	2126.36	4084.21	4028.83	5461.34	879.424	204.296	6654.59	1119.82	1173.29	1007.26	6312.78	1291.42	1541.95	4341.15	5331	11424.5	x	x
G3H212	1	1	2.90917	0.0188857	1.968	37C	31C	Embigin		2077.31	1474.71	3356.55	3148.7	3631.72	3845.35	3806.47	3117.87	4209.87	7786.39	9138.91	6448.11	2617.06	681.006	6397.57	2971.27	4268.07	2930.81	3806.47	1391.66	3052.84	8276.25	12092.7	13488.7	x	x
G3HCW0	1	1	2.86831	0.0466548	1.9209	37C	31C	Transportin-2	TNPO1	2375.72	2485.52	4073.3	9774.82	3681.66	5130.88	5756.44	4656.72	5609.05	7732.67	14991	14121	2993	1147.79	7763.67	9224.01	4326.77	3910.6	5756.44	2078.52	4067.47	8219.14	19836.2	29539.4	x	x
G3HDB3	1	1	2.17133	0.0111962	7.07348	31C	37C	Splicing factor, arginine/serine-rich 6	SRSF4	769.508	809.197	683.831	4770.91	4274.9	8007.18	111.285	473.012	969.902	647.626	347.474	181.399	969.448	373.678	1303.38	4502.07	5023.96	6102.83	111.285	211.128	703.336	688.369	459.781	379.465	x	x
G3ICJ5	1	1	2.22408	0.0442321	2.27526	37C	31C	Protein dispatched-like 2		523.172	2034.01	105.393	1980.72	163.709	1053.8	1913.11	1539.92	1372.95	1425.66	3852	3231.22	659.107	939.284	200.879	1869.11	192.394	803.173	1913.11	687.344	995.612	1515.35	5097.01	6759.33	x	x
G3IFG7	1	1	2.03475	0.000630358	3.68264	37C	31C	Uncharacterized protein		862.175	885.132	776.361	2207.59	815.785	1787.52	2791.75	2702.96	3024.77	3887.67	7818.15	6785.26	1086.19	408.744	1479.74	2083.19	958.728	1362.39	2791.75	1206.47	2193.45	4132.25	10345.1	14194	x	x
G3HB19	1	1	3.39757	0.0329865	6.91876	31C	37C	Tribbles-like 2		105.098	242.474	515.318	1464.72	572.761	1375.32	0	95.0795	104.157	264.514	154.235	0	132.405	111.972	982.191	1382.18	673.121	1048.23	0	42.4386	75.5303	281.155	204.086	0	x	x
G3IN53	1	1	2.79608	0.00799368	3.96847	37C	31C	Collagen alpha-3(VI) chain		30.9918	51.7579	287.903	614.07	309.469	225.168	545.835	559.053	689.954	1418.94	1858.91	956.833	39.0444	23.9012	548.74	579.467	363.695	171.616	545.835	249.533	500.328	1508.21	2459.73	2001.58	x	x
G3HMT8	1	1	2.83353	0.0408172	7.3609	37C	31C	Grainyhead-like protein 3-like (Fragment)		0	856.021	445.381	372.47	79.5907	0	503.694	432.977	526.69	1048.44	5504.16	4891.1	0	395.301	848.893	351.481	93.5367	0	503.694	193.259	381.936	1114.4	7283.17	10231.6	x	x
Q9JI68	1	1	2.70357	0.0114675	Infinity	37C	31C	Origin recognition complex subunit 2	ORC2	0	0	0	0	0	0	0	332.187	122.256	0	1292.2	358.589	0	0	0	0	0	0	0	148.272	88.655	0	1709.85	750.126	x	x
G3HD45	1	1	2.59958	0.0443209	5.38735	37C	31C	3-ketodihydrosphingosine reductase	KDSR	60.1293	0	880.781	339.433	259.287	252.538	1021.6	511.45	740.672	1393.13	4243.49	1744.71	75.7526	0	1678.76	320.306	304.719	192.477	1021.6	228.285	537.107	1480.78	5615.03	3649.72	x	x
G3HYQ7	1	1	2.60558	0.00285261	4.8587	31C	37C	Collagen alpha-5(IV) chain		460.308	412.67	519.087	935.279	1559.65	2414.94	85.061	259.593	200.385	383.704	262.257	106.04	579.909	190.566	989.375	882.576	1832.93	1840.59	85.061	115.869	145.311	407.844	347.022	221.824	x	x
G3GRS6	1	1	2.70717	0.0288053	3.29694	31C	37C	Embryonic polyadenylate-binding protein 2		171.608	520.236	203.288	475.092	377.39	259.936	2.42501	2.84217	130.816	210.163	0	262.667	216.196	240.239	387.465	448.321	443.517	198.116	2.42501	1.2686	94.8627	223.385	0	549.468	x	x
G3HAP9	1	1	3.18617	7.05661e-05	11.0843	37C	31C	alpha-1,2-Mannosidase	TRPC4AP	198.091	373.865	383.683	1000.12	475.707	479.233	4195.8	1566.49	3398.98	3639.82	12421.4	7040.58	249.56	172.647	731.296	943.767	559.061	365.257	4195.8	699.199	2464.81	3868.81	16436.1	14728.1	x	x
G3I1I2	1	1	2.70611	0.0079697	14.3835	37C	31C	T-cell immunomodulatory protein		0	0	80.9121	82.5161	118.58	1076.53	2149.95	352.678	1817.1	2228.6	8711.33	4280.89	0	0	154.218	77.8663	139.358	820.498	2149.95	157.418	1317.69	2368.81	11526.9	8955.11	x	x
G3IHT4	1	1	2.73899	0.0263431	7.14984	31C	37C	UPF0580 protein C15orf58-like		113.466	201.762	1356.84	1172.27	2645.21	2708.89	184.266	101.431	262.331	156.12	237.438	205.073	142.948	93.1716	2586.12	1106.21	3108.71	2064.64	184.266	45.2738	190.233	165.942	314.181	428.988	x	x
G3HS38	1	1	3.34086	2.33553e-07	4.93314	37C	31C	Treacle protein	TCOF1	262.828	339.991	259.458	389.272	440.236	377.969	1408.24	1478.53	1521.31	1870.23	2528.38	1403.7	331.118	157.004	494.524	367.337	517.375	288.077	1408.24	659.94	1103.2	1987.89	3345.58	2936.38	x	x
G3HS48	1	1	2.57917	0.00861913	2.01089	31C	37C	IIGP1		2330.73	1328.8	1158.05	933.256	1624.1	1614.36	1013.03	1290.92	764.495	460.376	544.806	396.679	2936.32	613.627	2207.23	880.668	1908.68	1230.42	1013.03	576.203	554.383	489.34	720.893	829.806	x	x
G3HVB6	1	1	3.15776	0.0109232	3.01018	37C	31C	Clustered mitochondria protein homolog	CLUH	469.119	713.484	426.224	667.886	120.606	329.701	635.379	678.347	1440.52	946.456	2761.15	1746.98	591.009	329.479	812.38	630.251	141.739	251.288	635.379	302.78	1044.61	1006	3653.59	3654.47	x	x
G3HW97	1	1	2.11705	0.0251806	6.40416	37C	31C	Protein Shroom2		359.107	283.315	0	0	86.6203	0	43.674	502.207	395.595	537.363	1457.42	1732.64	452.413	130.832	0	0	101.798	0	43.674	224.16	286.87	571.169	1928.48	3624.48	x	x
G3H6Y9	1	1	2.18984	0.0363599	6.42898	37C	31C	Poly(RC)-binding protein 2		0	458.208	755.12	1382.11	120.416	629.335	2335.77	1035.63	3880.84	3902.2	5207.07	5144.66	0	211.595	1439.25	1304.23	141.516	479.661	2335.77	462.253	2814.24	4147.69	6890.05	10762	x	x
G3HQE3	1	1	3.58739	0.0464288	2.97496	37C	31C	FAST kinase domain-containing protein 3		225.084	2790.33	2060.17	520.239	971.64	481.263	1460.81	5256.73	1437.42	976.721	7000.97	4836.99	283.567	1288.54	3926.67	490.924	1141.89	366.804	1460.81	2346.34	1042.36	1038.17	9263.76	10118.4	x	x
G3HVM2	1	1	2.12326	0.0320847	5.88595	37C	31C	Transmembrane and coiled-coil domains protein 1		5.93601	1126.68	115.141	353.505	2478.28	1438.13	1292.7	905.584	9089.61	6371.66	10353	4464.24	7.47835	520.288	219.459	333.585	2912.53	1096.1	1292.7	404.207	6591.44	6772.51	13699.2	9338.66	x	x
G3HFQ4	1	1	3.11818	0.00674851	3.60214	37C	31C	Dihydrolipoamide acetyltransferase component of pyruvate dehydrogenase complex	DLST	372.827	614.728	333.952	319.022	498.163	248.588	2567.34	803.709	451.847	650.325	2523.29	1602.79	469.698	283.874	636.51	301.045	585.452	189.466	2567.34	358.735	327.662	691.239	3338.85	3352.85	x	x
G3HYT6	1	1	2.89286	0.00250859	24.4287	37C	31C	Tau-tubulin kinase 1		0	0	48.7934	487.632	0	152.665	908.412	474.111	3029.72	3222.19	4733.96	4465.19	0	0	92.9997	460.154	0	116.356	908.412	211.619	2197.04	3424.91	6264.02	9340.65	x	x
G3HN72	1	1	3.74278	0.0223001	1.76321	31C	37C	Microtubule-actin cross-linking factor 1, isoform 4	MACF1	6821.81	1134.31	752.827	1489.95	4264.87	337.001	0	7192.79	0	0	1201.44	0	8594.31	523.813	1434.88	1405.99	5012.17	256.852	0	3210.5	0	0	1589.76	0	x	x
Q9NPD8	1	1	3.02586	0.0217337	3.72124	37C	31C	Ubiquitin-conjugating enzyme E2 T	UBE2T	110.615	231.003	1821.16	1248.71	719.08	278.312	2283.85	1205.51	586.44	2589.54	5313.18	4427.93	139.356	106.675	3471.11	1178.34	845.079	212.121	2283.85	538.08	425.264	2752.45	7030.46	9262.71	x	x
G3HQ46	1	1	2.50036	0.0124168	5.41107	37C	31C	Zinc finger X-chromosomal protein		51.8504	205.045	1268.86	2315.14	545.04	167.034	1648.93	1278.39	2053.45	1883.79	9679.59	8092.29	65.3225	94.6876	2418.44	2184.68	640.543	127.308	1648.93	570.61	1489.08	2002.3	12808.1	16928.1	x	x
G3GYZ1	1	1	2.13796	0.00413625	11.5817	37C	31C	CD44 antigen	CD44	0.972018	0	25.0979	0	561.088	294.267	2527.07	496.585	1608.35	746.087	2576.9	2253.39	1.22458	0	47.8363	0	659.403	224.281	2527.07	221.65	1166.32	793.024	3409.79	4713.82	x	x
G3HSF2	1	1	2.48333	0.000457371	3.78417	37C	31C	UPF0415 protein C7orf25-like		1667.85	1733.67	3450.1	3150.3	2492.61	2615.33	6188.28	4780.56	7142.97	7033.3	19381.5	12651.7	2101.21	800.59	6575.85	2972.78	2929.37	1993.33	6188.28	2133.8	5179.81	7475.77	25645.8	26465.9	x	x
G3GUP7	1	1	2.60466	0.00839753	4.86898	37C	31C	Ubiquitin carboxyl-terminal hydrolase	USP5	492.645	1152.11	1129.84	1317.88	5169.04	6890.45	6179.44	4049.16	6488.23	8350.54	32440.2	21136	620.648	532.03	2153.46	1243.61	6074.77	5251.7	6179.44	1807.34	4705.02	8875.89	42925.3	44214	x	x
G3H8Z0	1	1	2.9292	0.0247791	2.06038	31C	37C	GDP-fucose protein O-fucosyltransferase 2		28747.3	9495.67	13827.3	11803	8698.31	7960.71	7471.5	6475.45	6540.42	4017.46	11279.5	3301.81	36216.7	4384.99	26354.7	11137.9	10222.4	6067.41	7471.5	2890.31	4742.86	4270.21	14925.2	6907	x	x
G3IB15	1	1	2.83657	1.69351e-08	10.0789	37C	31C	Nucleolar phosphoprotein p130		1733.6	1715.62	1583.84	1865.78	2448.82	2809.8	17377.7	15263.1	15596.4	20248	29673.2	24375.7	2184.04	792.253	3018.78	1760.64	2877.91	2141.54	17377.7	6812.66	11309.9	21521.8	39263.9	50991	x	x
G3H173	1	1	2.55296	0.0354453	2.55287	31C	37C	Sodium-dependent phosphate transport protein 2A	SLC34A1	18651.1	5891.82	4892.65	5109.3	4351.94	3203.52	3601.38	3816.42	4762.61	953.933	2431.58	925.469	23497.1	2720.78	9325.36	4821.39	5114.5	2441.62	3601.38	1703.46	3453.66	1013.95	3217.5	1935.97	x	x
G3HQN4	1	1	3.31905	0.00722663	2.69423	31C	37C	POU domain protein		6854.88	4687.54	18567.2	16351.4	17211.4	13312.3	3019.65	2946.13	5586.41	5503.57	7554.58	3963.63	8635.97	2164.65	35389	15430	20227.3	10146.3	3019.65	1315	4051.05	5849.81	9996.3	8291.44	x	x
G3ILU4	1	1	3.33085	0.00603842	6.878	37C	31C	Uncharacterized protein (Fragment)		55.6775	41.9998	1211.99	1278.64	1337.14	2911.99	4539.71	3764.58	6664.1	11363.2	12513.3	8182.98	70.144	19.395	2310.05	1206.59	1571.43	2219.43	4539.71	1680.32	4832.55	12078	16557.7	17117.8	x	x
G3HD08	1	1	2.6203	0.0457258	1.98564	31C	37C	Paralemmin-3		15603.3	7560.02	6579.11	6409.69	3064.84	4932.19	2398.66	5873.58	3332.41	2134.63	5730.12	2764.83	19657.4	3491.13	12539.7	6048.5	3601.86	3759.16	2398.66	2621.67	2416.53	2268.92	7582.16	5783.7	x	x
G3HCG0	1	1	2.07985	0.0391372	2.95762	37C	31C	UBX domain-containing protein 6	UBXN6	468.002	1738.92	2120.11	5793.7	1465.13	1670.38	3986.95	2432.98	3126.95	3005.31	15138.1	11516.7	589.602	803.014	4040.91	5467.22	1721.86	1273.11	3986.95	1085.96	2267.54	3194.38	20030.8	24091.5	x	x
G3I6B7	1	1	2.88623	0.023676	2.85056	37C	31C	Teneurin-4		892.162	2721.61	3329.77	6760.86	692.841	1113.24	4817.16	2503.55	4105.03	6961.24	14543.1	11283.5	1123.97	1256.81	6346.52	6379.89	814.242	848.479	4817.16	1117.46	2976.81	7399.18	19243.6	23603.8	x	x
G3HAC4	1	1	2.89233	0.0406627	3.52198	37C	31C	Peptidylprolyl isomerase		0	999.469	5833.25	11471.3	0	6.41097	5562.1	2702.12	1754.46	5775.75	30985.7	17708.7	0	461.543	11118.1	10824.8	0	4.88625	5562.1	1206.09	1272.27	6139.11	41000.7	37044.4	x	x
G3HK91	1	1	2.42045	0.00637009	2.87088	37C	31C	DEP domain-containing protein 5	DEPDC5	1689.5	5027.77	4851.53	7332.51	5844.94	5536.79	9570.34	8125.61	11487.6	9373.51	32158.3	16223.5	2128.48	2321.77	9246.98	6919.33	6869.1	4219.97	9570.34	3626.86	8330.38	9963.22	42552.2	33937.6	x	x
G3I8Y7	1	1	2.75423	0.00267963	9.08126	37C	31C	RE1-silencing transcription factor		204.91	351.258	1273.3	1076.44	509.796	432.738	5059.13	2683.57	899.395	2144.44	15385.7	8776.43	258.152	162.207	2426.9	1015.78	599.123	329.82	5059.13	1197.81	652.207	2279.35	20358.6	18359.2	x	x
G3H9V2	1	1	2.00947	0.0275644	1.86002	37C	31C	Claspin	CLSPN	1529.03	5667.72	3302.14	8872.45	4667.98	7006.65	5683.51	7943.22	11298.8	9227.36	11373.1	12220.3	1926.32	2617.29	6293.84	8372.49	5485.91	5340.26	5683.51	3545.45	8193.42	9807.87	15049	25563.4	x	x
G3HFZ6	1	1	2.77835	0.0314517	2.31352	37C	31C	Phosphatidylinositol 4-kinase alpha	PI4KA	7181.92	2386.03	14865.1	10312.2	13558.6	11443.3	9831.69	11340	32172.8	26794.5	32126.6	25961	9047.99	1101.84	28332.8	9731.12	15934.4	8721.73	9831.69	5061.59	23330.5	28480.2	42510.2	54307.4	x	x
G3H5Y7	1	1	4.05868	0.0174275	2.23883	37C	31C	Protocadherin-19		5335.13	14481.1	8142.88	6610.97	4824.93	4634.8	14207	23861.6	6939.25	12145.4	29237.4	12184.6	6721.35	6687.2	15520.3	6238.44	5670.36	3532.5	14207	10650.6	5032.08	12909.5	38687.3	25488.7	x	x
G3I759	1	1	3.09331	0.00728804	5.75195	37C	31C	Uncharacterized protein		1296.31	2501.09	5689.54	4071.94	12787.8	8541.95	12556.4	6137.44	28410	28155.7	83763.1	41655.1	1633.13	1154.98	10844.2	3842.49	15028.6	6510.42	12556.4	2739.44	20601.9	29927	110836	87137.6	x	x
G3HY51	1	1	3.19122	0.0019623	6.8149	37C	31C	SLIT and NTRK-like protein 1		1014.44	436.206	5939.32	11427.3	1037.83	5505.12	17862.8	12437.8	19480.8	29734	57026.8	36285.2	1278.02	201.435	11320.3	10783.4	1219.68	4195.84	17862.8	5551.6	14126.7	31604.6	75458.5	75904.4	x	x
G3HZN9	1	1	3.0836	0.010374	3.49609	37C	31C	Olfactory receptor		1179.41	1965.72	9742.23	16715.7	3955.48	8585.61	15866.3	8724.63	20206.7	30441.9	44530.2	27570.1	1485.86	907.748	18568.6	15773.8	4648.56	6543.69	15866.3	3894.23	14653.2	32357.1	58922.9	57673.3	x	x
G3GWV5	1	1	2.85084	0.00960595	2.75533	37C	31C	Phospholipase A2	PLA2G4A	1641.77	4357.22	7975.38	9564.96	2511.01	1969.64	11366	6738.16	7412.24	11406.4	22909.3	17372.2	2068.34	2012.12	15201	9025.97	2951	1501.2	11366	3007.57	5375.08	12124	30313.8	36340.6	x	x
G3H4N4	1	1	2.46066	0.00155106	8.3349	37C	31C	Phosphatidylinositol 3-kinase regulatory subunit alpha	PIK3R1	43.7919	41.239	768.019	714.973	867.089	896.751	5184.19	3125.56	4014.97	5962.64	4462.46	5020.91	55.1703	19.0437	1463.84	674.685	1019.02	683.477	5184.19	1395.09	2911.51	6337.76	5904.78	10503.1	x	x
G3HRC6	1	1	3.14356	0.0124732	8.65846	31C	37C	Abhydrolase domain-containing protein 4		839.644	3518.63	9835.73	13065.5	24431.8	23802.6	432.914	418.462	2290.17	1599.17	2308.54	1669.83	1057.81	1624.86	18746.8	12329.2	28712.8	18141.6	432.914	186.78	1660.74	1699.77	3054.69	3493.09	x	x
G3IFL4	1	1	2.11395	0.000117249	6.46345	37C	31C	ADP-ribosylation factor-like protein 9		324.69	1012.06	1466.33	2501.19	860.224	2088.38	9442.05	9831.03	5996.49	8515.94	5707.41	13849.2	409.054	467.358	2794.82	2360.25	1010.95	1591.7	9442.05	4388.07	4348.43	9051.69	7552.11	28970.8	x	x
G3I9P1	1	1	2.5081	0.00117278	5.92072	37C	31C	LDLR chaperone MESD	MESD	543.975	1761.36	2839.26	5499.35	729.936	2427.41	8108.75	10222.1	6055.21	9244.22	28149	19934.4	685.315	813.378	5411.6	5189.47	857.837	1850.1	8108.75	4562.61	4391.01	9825.79	37247.1	41700.3	x	x
G3HKG6	1	1	3.93985	0.00971285	4.50907	37C	31C	SH3 domain-containing protein 19	SH3D19	317.535	5576.01	737.989	3776.33	4460.07	5518.07	8295.08	12426	31856.8	20682.9	12802.8	5858.25	400.039	2574.94	1406.6	3563.53	5241.57	4205.7	8295.08	5546.32	23101.3	21984.1	16940.8	12254.8	x	x
G3GUM5	1	1	3.22705	0.000392703	4.53183	37C	31C	Condensin complex subunit 1	NCAPD2	1119.58	1336.3	2325.02	1825.15	1651.25	1595.43	6548.96	1993.86	6959.9	9059.1	10913.1	9175.87	1410.48	617.086	4431.46	1722.3	1940.59	1215.99	6548.96	889.957	5047.05	9629.02	14440.4	19194.8	x	x
G3H9J8	1	1	3.07418	0.0315028	3.44055	31C	37C	Exportin-T	XPOT	3176.02	1408.29	17540.7	9894.69	9429.51	6188.33	2224.52	1421.67	1096.88	1285.77	4805.41	3011.62	4001.24	650.333	33432.3	9337.12	11081.8	4716.56	2224.52	634.563	795.419	1366.66	6358.58	6299.96	x	x
G3HDG9	1	1	3.02882	5.07431e-07	19.008	37C	31C	Poly [ADP-ribose] polymerase	PARP4	221.935	306.856	304.509	565.808	223.163	427.739	5402.3	2989.25	4383.05	4995.57	12025	9171.46	279.6	141.702	580.391	533.925	262.266	326.01	5402.3	1334.25	3178.42	5309.85	15911.6	19185.6	x	x
G3I6A7	1	1	2.65519	0.0454937	4.76671	31C	37C	Ammonium transporter Rh type A		688.473	1184.64	5314.46	8322.93	11786.2	15316.1	106.973	142.719	3165.32	3905.62	1259.86	359.196	867.358	547.051	10129.3	7853.94	13851.4	11673.5	106.973	63.7026	2295.37	4151.33	1667.06	751.396	x	x
G3HXI6	1	1	2.62447	0.0282813	2.12142	31C	37C	E3 ubiquitin-protein ligase		1278.3	4416.28	1021.04	2855.34	1636.68	2165.44	724.788	737.32	793.666	1379.12	1862.11	806.827	1610.44	2039.39	1946.1	2694.44	1923.46	1650.43	724.788	329.102	575.537	1465.89	2463.97	1687.79	x	x
G3IFV2	1	1	2.01576	0.00368167	6.35821	37C	31C	EXOC1	EXOC1	958.934	1504.7	1353.02	5667.28	495.896	1129.2	4902.21	3931.89	4270.36	7809.69	35994.5	13724.8	1208.09	694.854	2578.84	5347.93	582.788	860.641	4902.21	1754.99	3096.71	8301.01	47628.3	28710.7	x	x
G3I0D9	1	1	2.86466	0.00471107	6.09879	31C	37C	Polymerase delta-interacting protein 3 (Fragment)	POLDIP3	9668.1	1255.08	17142.4	11200.6	3951.27	3570	1208.52	2022.46	548.448	956.036	1509.52	1426.63	12180.1	579.584	32673.4	10569.5	4643.62	2720.95	1208.52	902.722	397.713	1016.18	1997.41	2984.34	x	x
G3I030	1	1	2.54327	0.000179115	14.7657	37C	31C	Protein NLRC3		160.937	281.332	343.32	2721.98	468.318	537.598	5735.84	3994.43	6078.16	5541.84	27197.7	18097.1	202.754	129.916	654.365	2568.6	550.378	409.741	5735.84	1782.91	4407.65	5890.49	35988.2	37856.9	x	x
G3IG23	1	1	2.95574	0.0140142	2.27738	37C	31C	Alanyl-tRNA synthetase, cytoplasmic	AARS	952.518	4952.75	3796.46	7671.81	1633.96	2998.71	6491.91	6635.22	5358.44	9182.98	12195.1	10252.8	1200.01	2287.12	7236.03	7239.5	1920.26	2285.53	6491.91	2961.63	3885.74	9760.7	16136.7	21447.7	x	x
G3HNW5	1	1	2.54134	0.00759473	3.78658	37C	31C	Transcription factor RFX4 (Fragment)		814.103	2831.19	2841.3	4824.03	589.571	1210.5	4085.6	5015.09	3848.46	5965.51	16875.2	13854.8	1025.63	1307.41	5415.5	4552.2	692.877	922.609	4085.6	2238.48	2790.76	6340.82	22329.4	28982.6	x	x
Q60447	1	1	3.33431	0.0136147	2.22222	37C	31C	Chinese hamster Intracisternal A-Particle gene (IAP) corresponding to 5'LTR-GAG (Fragment)		1023.19	1701.32	1657.06	3415.47	739.748	741.618	1888	3133.15	2040.44	4605.23	5174.41	3777.38	1289.04	785.652	3158.34	3223.01	869.368	565.239	1888	1398.48	1479.65	4894.96	6846.84	7901.83	x	x
G3GW35	1	1	2.55955	0.0435002	3.05728	37C	31C	von Willebrand factor D and EGF domain-containing protein (Fragment)		524.195	1484.91	6206.83	10312	1302.55	4951.57	8533.63	3589.93	5864.05	8397.25	34246.1	15134.6	660.396	685.713	11830.2	9730.94	1530.79	3773.94	8533.63	1602.36	4252.38	8925.54	45314.9	31659.9	x	x
G3I2E4	1	1	2.2216	0.0247915	2.59854	37C	31C	Caspase-12 (Fragment)	CASP1	1166.11	2535.96	6130.28	11658.8	1971.52	5438.08	8603.38	5283.96	7640.12	11005.1	25300.2	17267	1469.1	1171.08	11684.3	11001.9	2316.97	4144.74	8603.38	2358.49	5540.32	11697.5	33477.5	36120.5	x	x
G3H274	1	1	3.49934	0.0210767	3.86873	37C	31C	Uncharacterized protein		1139.51	640.943	1512.67	999.965	357.775	1353.17	3130.17	1220.24	1348.49	1562.99	8896.95	7069.13	1435.58	295.98	2883.14	943.617	420.465	1031.34	3130.17	544.655	977.877	1661.32	11772.5	14787.8	x	x
G3HIR4	1	1	2.60993	0.0477869	2.23301	37C	31C	Synaptoporin		1147.87	3837.85	8855.97	15054.9	1601.7	4031.72	6607.45	6068.61	9514.26	10874.2	25531.8	18509.5	1446.12	1772.28	16879.4	14206.6	1882.35	3072.86	6607.45	2708.72	6899.38	11558.3	33783.9	38719.6	x	x
G3HC93	1	1	2.17413	0.0395131	1.85198	37C	31C	Uncharacterized protein KIAA0947	ICE1	1427.12	5580.29	2045.99	8927.32	4615.57	4591.13	5553.39	6480.28	13311.4	10593.2	8486.63	5925.69	1797.92	2576.92	3899.63	8424.26	5424.32	3499.22	5553.39	2892.47	9652.92	11259.7	11229.6	12395.8	x	x
G3HVG4	1	1	2.74718	0.0427708	1.98081	37C	31C	Metalloproteinase inhibitor 4		4774.68	2882.16	787.385	1337.06	2323.72	3437.45	5029.21	9360.03	5166.05	5269.3	2405.48	3556.49	6015.27	1330.95	1500.75	1261.72	2730.88	2619.92	5029.21	4177.84	3746.22	5600.8	3182.95	7439.76	x	x
G3GXZ8	1	1	3.3685	0.00328592	40.5957	31C	37C	SLC32A1		1316.23	2476.29	61454.5	52485.5	10598.4	87612.2	433.72	1039.84	574.737	1550.05	513.929	1207.08	1658.22	1143.52	117132	49528	12455.4	66775.4	433.72	464.133	416.778	1647.57	680.037	2525.06	x	x
G3GTQ5	1	1	2.98977	0.0404147	2.21073	37C	31C	Nitric oxide synthase		55.5583	0	1710.73	0	0	833.102	1085.97	1103.47	186.036	187.393	1673.06	1510.62	69.994	0	3260.64	0	0	634.965	1085.97	492.534	134.906	199.183	2213.81	3160.03	x	x
G3HSD4	1	1	2.72653	0.0436234	2.0082	37C	31C	Zinc finger protein 532		1644.16	11548.1	1884.82	2085.66	1930.11	3478.74	3773.06	16775.7	6105.93	8324.36	5806.76	4542.49	2071.37	5332.78	3592.46	1968.13	2268.31	2651.39	3773.06	7487.81	4427.79	8848.06	7683.57	9502.34	x	x
G3HUE5	1	1	3.10304	0.000398257	31.1075	31C	37C	PBDC1	PBDC1	2810.99	2552.67	41778.6	49107	27258.8	28914.2	955.485	718.722	613.512	535.443	1275.3	801.389	3541.37	1178.79	79629.7	46339.9	32035.2	22037.5	955.485	320.801	444.896	569.129	1687.5	1676.41	x	x
G3IC22	1	1	2.52791	0.0161005	7.32928	37C	31C	Transient receptor potential cation channel subfamily M member 3 (Fragment)		252.736	1958.63	872.853	1716.16	1179.58	2104.49	14681.7	1669.84	4653.94	13477.2	1367.93	23402.6	318.404	904.474	1663.65	1619.45	1386.27	1603.98	14681.7	745.333	3374.86	14325.1	1810.06	48955.5	x	x
G3IC35	1	1	2.08563	0.036113	2.15641	37C	31C	Dynein heavy chain 7, axonemal		9320.47	8902.77	6582.39	10068.5	5492.35	6074.63	8190.74	11706.1	10140.9	9689.95	35321.7	25096.8	11742.2	4111.2	12546	9501.16	6454.73	4629.9	8190.74	5225	7353.77	10299.6	46738.1	52499.4	x	x
G3GTG1	1	1	2.7706	0.00328294	4.63255	37C	31C	Cerebellar degeneration-related protein 2-like	CDR2L	2751.24	8890.53	2023.25	7225.57	2219.59	4551.67	28226.7	24086.7	11841.1	15870.4	5450.4	42669.7	3466.09	4105.54	3856.29	6818.41	2608.52	3469.15	28226.7	10751.1	8586.7	16868.8	7212.03	89260	x	x
G3HRH7	1	1	3.70376	0.00958008	1.9054	37C	31C	Palmitoyltransferase	ZDHHC5	13200.7	14724.4	29363	27604.9	10982	17242.1	30438.2	27866.4	23280	34208.3	42981	56759	16630.7	6799.55	55965.6	26049.3	12906.3	13141.4	30438.2	12438.2	16881.8	36360.5	56872.9	118733	x	x
G3I3F3	1	1	2.15219	1.90932e-05	6.13926	37C	31C	Ribonuclease inhibitor	RNH1	5401.68	11175.6	6347.58	14598.6	4722.23	11703.9	38911	46405.3	46077.3	42082.2	106559	51176.2	6805.19	5160.76	12098.4	13776	5549.67	8920.38	38911	20713	33413.5	44729.7	141000	107054	x	x
G3HRI2	1	1	2.13488	0.00188052	3.65088	37C	31C	Smoothelin-like protein 1		21776.6	24230.9	19862.5	43248.3	10827.9	10613.4	71049.1	70674.9	36478.7	42582.5	158381	97491.4	27434.8	11189.5	37857.8	40811.3	12725.2	8089.22	71049.1	31545.7	26453	45261.4	209571	203940	x	x
G3IJL7	1	1	2.67985	0.0298088	2.02771	37C	31C	Membrane-spanning 4-domains subfamily A member 14		21640.7	17303.4	31854.9	51409.4	15927.2	27601.4	38718.3	31386.1	34931.8	48290.8	116805	65934.8	27263.6	7990.53	60715.3	48512.5	18718	21037	38718.3	14009.1	25331.2	51328.8	154558	137928	x	x
G3H4N9	1	1	2.32286	0.0071218	1.62263	37C	31C	60S ribosomal protein L7a		4678.9	5642.22	3868.74	5405.05	6453.11	5902.85	8525.23	6464.17	6842.18	6742.35	13221.3	10049.2	5894.61	2605.51	7373.79	5100.48	7583.83	4498.98	8525.23	2885.28	4961.69	7166.52	17494.6	21021.6	x	x
G3HEC1	1	1	2.53042	0.0232599	2.0662	37C	31C	Uncharacterized protein KIAA1107		5934.31	11359.1	15618	46498.8	3730.56	7707.97	25931.9	23149.7	20219.1	28679.9	50959.5	38771.7	7476.22	5245.5	29767.9	43878.6	4384.23	5874.78	25931.9	10332.9	14662.1	30484.2	67430.2	81105.8	x	x
G3H1D6	1	1	3.52034	0.012	2.44024	37C	31C	A kinase anchor protein 1, mitochondrial	AKAP1	12857.9	12999.1	58048.7	36509.8	25528.6	26424.3	66625	44529.3	37958.8	51429.6	134740	85338.8	16198.7	6002.86	110640	34452.5	30001.8	20139.8	66625	19875.6	27526.2	54665.1	178289	178519	x	x
G3HDP9	1	1	12.7995	0.00431241	6.5052	37C	31C	Ubiquitin-conjugating enzyme E2 E3	UBE2E2	36627.6	263166	354232	274950	35249.4	42744.4	882158	587645	297632	510498	2.39811e+06	1.8745e+06	46144.4	121527	675163	259457	41425.8	32578.5	882158	262295	215832	542615	3.1732e+06	3.92123e+06	x	x
G3I453	1	1	2.36136	0.0373049	1.55032	37C	31C	Ketosamine-3-kinase		11610.8	27322	22166.1	53874.5	24472.5	26475.5	37563.2	31121.3	41247.8	42407.3	56342	48549.8	14627.6	12617	42248.4	50838.6	28760.7	20178.9	37563.2	13891	29911.3	45075.2	74552.3	101560	x	x
G3HMQ0	1	1	2.64734	0.0364062	2.0519	37C	31C	Peptidylprolyl isomerase	FKBP9	12624.1	22272.7	36613.8	45529.4	4783.14	10932.8	49151.5	37374.7	35450.3	22662.7	67569.3	60192.8	15904.2	10285.3	69785.6	42963.8	5621.25	8332.66	49151.5	16682.1	25707.2	24088.5	89408.4	125916	x	x
G3H3B4	1	1	2.17796	0.017869	1.80603	37C	31C	Putative ATP-dependent RNA helicase DDX60		31556.7	20159.8	18795.1	25127.1	16714.9	17610.3	30568.4	32075.4	25539.5	29567.7	77790.2	39177.2	39756	9309.57	35823.4	23711.2	19643.7	13422.1	30568.4	14316.8	18520.3	31427.9	102933	81954.1	x	x
G3HI41	1	1	2.0302	0.019702	1.72521	37C	31C	Translocation protein SEC62	SEC62	61118.3	182754	193181	217257	225788	229548	223862	291259	323003	349341	371443	355464	76998.6	84393.6	368201	205014	265351	174955	223862	130003	234230	371318	491498	743589	x	x
G3IND2	1	1	3.58044	0.0174104	5.55254	37C	31C	26S proteasome non-ATPase regulatory subunit 13	PSMD13	182.703	5064.36	17813.2	26579.4	53089.3	61935.7	78663.9	94352.1	129896	169838	237097	204461	230.174	2338.66	33951.8	25081.7	62391.8	47205.5	78663.9	42114	94195.6	180523	313729	427709	x	x
G3H628	1	1	2.95913	0.0300555	2.30098	37C	31C	Uncharacterized protein		7192.41	1994.32	31601.9	28863.4	6001.19	6687.64	29735.8	25189.1	14570.3	34469.7	28214.5	57285.4	9061.2	920.956	60232.9	27237	7052.73	5097.12	29735.8	11243.1	10565.8	36638.2	37333.7	119834	x	x
G3HWA5	1	1	2.56123	0.0399221	4.67522	31C	37C	Protein FAM46D		57848.1	3060.98	17015.9	9345.73	10576.5	3806.6	5834.17	3801.78	3178.16	1889.29	1969.88	5069.82	72878.6	1413.53	32432.2	8819.1	12429.7	2901.28	5834.17	1696.92	2304.68	2008.15	2606.56	10605.5	x	x
G3HD47	1	1	2.66121	0.0364006	1.55971	37C	31C	PH domain leucine-rich repeat protein phosphatase 1		173488	213067	348708	380938	228312	223225	334910	308704	325471	311815	680405	483904	218565	98391.7	664635	359472	268317	170135	334910	137790	236019	331432	900319	1.01227e+06	x	x
G3HJT1	1	1	4.91831	0.0114367	4.19476	37C	31C	Coiled-coil domain-containing protein	CFAP36	5342.21	8197.82	61146.5	101083	4201.89	1843.19	124102	91202.4	34827.3	61016	261886	189635	6730.26	3785.66	116545	95387.1	4938.15	1404.82	124102	40708.1	25255.4	64854.6	346531	396693	x	x
G3HBU1	1	1	2.54139	0.000293311	3.51808	37C	31C	Mitochondrial Rho GTPase	RHOT1	70300.2	175623	209823	271885	130831	133323	406141	451832	463484	460667	970468	736590	88566.1	81100.6	399920	256565	153755	101615	406141	201675	336101	489648	1.28413e+06	1.54086e+06	x	x
G3GZY4	1	1	2.14582	1.32278e-06	11.2527	37C	31C	Lysyl oxidase-like 4	LOXL4	2709.64	1735.43	2630.25	1926.92	952.74	1811.07	17458.3	11296	17897.5	18872	40662.8	26213	3413.68	801.4	5013.23	1818.33	1119.68	1380.35	17458.3	5041.95	12978.6	20059.3	53805.5	54834.4	x	x
G3IGF1	1	1	2.57168	0.0183747	1.71729	37C	31C	DPYSL4	DPYSL4	174392	151987	309703	296474	277114	297867	323973	336987	295181	396530	713109	523093	219704	70186.1	590291	279768	325670	227026	323973	150414	214054	421477	943593	1.09425e+06	x	x
G3HHI9	1	1	3.03465	0.00678505	6.9008	37C	31C	Copper-transporting ATPase 2		125.148	5727.61	3798.46	10506.7	1168.99	3845.42	17323.3	18949.2	13776.3	15033	62813.4	45814.5	157.665	2644.95	7239.84	9914.69	1373.83	2930.86	17323.3	8457.94	9990.04	15978.7	83115.4	95838.4	x	x
G3I6S3	1	1	2.97435	0.034456	8.57341	37C	31C	Programmed cell death protein 4	PDCD4	6423.23	5031.39	5332.03	6385.08	242.894	42.3374	22169.8	14196.9	3866.3	5362.61	87710.8	67799.6	8092.16	2323.44	10162.8	6025.28	285.454	32.2683	22169.8	6336.77	2803.69	5699.98	116060	141829	x	x
G3HVS2	1	1	2.16635	0.0323006	2.40889	37C	31C	Suppression of tumorigenicity protein 18		3602.23	4164.69	9961.45	19615.7	714.695	1795.22	10348.5	8547.02	11606.8	13737.3	32105.4	19658.8	4538.19	1923.21	18986.5	18510.3	839.925	1368.26	10348.5	3814.96	8416.83	14601.6	42482.3	41123.8	x	x
G3GT09	1	1	3.13799	0.0352322	1.76307	37C	31C	Transcription regulator protein BACH1		825641	1.51529e+06	820170	782586	431339	478565	1.11547e+06	2.10637e+06	794513	1.12428e+06	2.11815e+06	1.29845e+06	1.04017e+06	699746	1.56324e+06	738488	506919	364748	1.11547e+06	940177	576150	1.19501e+06	2.80276e+06	2.7162e+06	x	x
G3HCJ9	1	1	2.93101	0.033279	1.72442	37C	31C	DNA-binding protein RFX2	RFX2	29761.8	7425.6	18735.2	12945.6	11765.2	8801.06	24470.6	19779.7	14584.7	27137.9	30205.9	38043.7	37494.7	3429.06	35709.2	12216.1	13826.7	6707.9	24470.6	8828.64	10576.3	28845.2	39968.8	79582.9	x	x
G3HBM8	1	1	3.22165	0.000163188	5.71031	37C	31C	Sodium channel protein		66232.1	210434	189504	171447	157748	156818	727085	508903	499240	528254	1.85908e+06	1.3147e+06	83441.1	97176	361193	161786	185389	119522	727085	227148	362030	561488	2.45996e+06	2.75019e+06	x	x
G3HYJ4	1	1	2.2138	0.0158719	13.2962	37C	31C	Rotatin		0	0	2009.74	735.031	1056.63	1348.04	10348	8862.85	6150.83	12512.4	13296.3	17297.5	0	0	3830.54	693.612	1241.77	1027.44	10348	3955.92	4460.35	13299.5	17593.8	36184.3	x	x
G3I933	1	1	2.5666	0.0224263	2.28992	37C	31C	Xaa-Pro dipeptidase		2321.32	3850.74	19920.6	46604.4	7718.3	12383.5	24772.8	22925.4	28391.1	46410	46948.7	43054.2	2924.46	1778.23	37968.5	43978.2	9070.71	9438.33	24772.8	10232.7	20588.2	49329.7	62123.1	90064.3	x	x
G3H0G2	1	1	2.7443	0.0309536	1.80751	31C	37C	GFOD1		157499	121257	86691.9	65497.8	130697	77255.3	76328.8	83587.5	90189	41200.6	39083.8	23079.8	198422	55994.9	165234	61807	153598	58881.6	76328.8	37309.2	65401.7	43792.6	51716.1	48280.2	x	x
G3HU89	1	1	2.27089	0.0156259	2.10987	31C	37C	Modulator of apoptosis 1		90492.1	284178	346494	396553	283846	278624	93450.9	145526	145054	136997	163514	111805	114005	131230	660416	374208	333582	212359	93450.9	64955.5	105188	145616	216363	233883	x	x
G3H9G2	1	1	2.78573	0.0238386	2.50182	37C	31C	Hedgehog-interacting protein		3093.86	5237.82	9641.65	17151	8658.68	6874.24	15626	8828.73	10902.1	18169.3	38383.8	34825.5	3897.74	2418.76	18376.9	16184.6	10175.9	5239.34	15626	3940.69	7905.82	19312.4	50789.9	72850.8	x	x
G3IHS1	1	1	3.09337	0.029943	2.41973	37C	31C	Ubiquitin-protein ligase E3C	UBE3C	10740.2	15180	17006.2	28256.8	10020	9856.01	32122.3	20568.5	14665.6	20825.6	76757.7	55399.3	13530.8	7009.94	32413.8	26664.5	11775.7	7511.95	32122.3	9180.74	10634.9	22135.8	101567	115889	x	x
G3HEE1	1	1	2.5781	0.0195148	3.45742	37C	31C	Polycomb group RING finger protein 3	PCGF3	446.161	5354.8	8169.76	12896.9	2039.86	4338.82	17490.4	11454.9	6763.46	15786.7	38553.4	24897.6	562.086	2472.79	15571.5	12170.2	2397.29	3306.92	17490.4	5112.88	4904.6	16779.9	51014.3	52082.9	x	x
G3HWH3	1	1	2.34714	0.0294253	2.7657	37C	31C	Ubiquitin carboxyl-terminal hydrolase 37		1028.97	5489.08	10282.1	18024.6	2330.45	513.685	13411.6	13012.5	9453.56	8651.71	36033.7	23617.8	1296.32	2534.8	19597.6	17008.9	2738.79	391.515	13411.6	5808.11	6855.36	9196	47680.1	49405.7	x	x
G3GXG4	1	1	3.18004	0.0476676	3.08652	31C	37C	Lanosterol 14-alpha demethylase	CYP51A1	65920.7	175974	357186	387050	721767	703094	77308.4	84451.5	157691	164672	162753	134259	83048.8	81262.7	680794	365239	848236	535877	77308.4	37694.9	114352	175032	215356	280854	x	x
G3H3Z8	1	1	4.18874	0.0398422	2.76773	31C	37C	Spermatid nuclear transition protein 1		56141.7	30120.7	15313.8	9846.84	16661	7630.2	13693.9	8651.77	7304.22	4553.31	12073.1	2758.16	70728.8	13909.4	29187.9	9291.97	19580.4	5815.51	13693.9	3861.71	5296.74	4839.76	15975.2	5769.75	x	x
G3HAD5	1	1	2.36021	0.0385232	2.89477	37C	31C	Katanin p60 ATPase-containing subunit A-like 2		68071.6	199111	162422	286619	33683.3	43708.5	261800	267178	144986	146763	959249	517365	85758.6	91947.3	309576	270468	39585.4	33313.3	261800	119255	105138	155996	1.26929e+06	1.08227e+06	x	x
G3H8K6	1	1	3.28391	0.0423084	8.18726	37C	31C	Lymphocyte antigen 75 (Fragment)		8512.59	297104	21828.1	67082.9	4926.55	17993.3	161480	171811	34870.3	45295.5	1.77686e+06	1.22743e+06	10724.4	137199	41604.3	63302.8	5789.79	13714	161480	76687.6	25286.6	48145.1	2.35116e+06	2.56764e+06	x	x
G3HYH4	1	1	2.15794	0.0309603	2.11164	37C	31C	Uncharacterized protein		104381	135640	286293	473838	68706	94586.1	342571	279855	222809	302045	803941	505556	131502	62637	545672	447137	80744.8	72090.7	342571	124913	161573	321047	1.06378e+06	1.05756e+06	x	x
G3H7I6	1	1	2.75549	0.0297047	2.01657	37C	31C	Sulfhydryl oxidase	QSOX1	428896	598774	816397	1.24515e+06	271747	298417	1.08526e+06	939767	762274	742494	2.29213e+06	1.55748e+06	540335	276507	1.55605e+06	1.17499e+06	319363	227445	1.08526e+06	419464	552772	789205	3.03297e+06	3.25807e+06	x	x
G3HIP0	1	1	2.09491	0.000295663	7.63837	37C	31C	Uncharacterized protein		13414.6	42154.9	30591.3	38311.3	6794.32	11025.4	177590	127540	66556.3	120464	234527	360201	16900.1	19466.6	58306.8	36152.5	7984.83	8403.23	177590	56927.3	48264.1	128043	310328	753498	x	x
G3IJQ5	1	1	2.68137	0.0239529	1.76193	37C	31C	Pre-mRNA-processing-splicing factor 8	PRPF8	38329.6	26718	61107.3	48209.7	60225.3	52442.4	74808.6	104380	37927.8	108334	79301.7	100978	48288.7	12338.1	116470	45493	70778	39970	74808.6	46590	27503.8	115149	104933	211233	x	x
G3I7Y7	1	1	2.56319	0.0308523	2.11949	37C	31C	Nuclear receptor coactivator 7	NCOA7	65197.3	74676.2	194180	363946	32058.5	51589.6	263840	202570	141713	204317	473554	370702	82137.4	34484.6	370106	343438	37675.8	39320.1	263840	90416.7	102765	217170	626611	775464	x	x
G3HEV6	1	1	2.24796	0.0158263	2.16876	37C	31C	Baculoviral IAP repeat-containing protein 6	BIRC6	37829.5	66039.4	156534	208734	108195	128666	196177	170754	180740	235424	448643	299403	47658.7	30496.3	298353	196972	127153	98065.7	196177	76215.8	131066	250235	593649	626315	x	x
G3HKX0	1	1	2.24717	0.00715721	2.7415	37C	31C	Serine/threonine-protein kinase H1		56093.6	65681.2	100147	149099	33223.9	40321.3	170582	146870	110757	117440	372632	300501	70668.3	30330.8	190880	140698	39045.4	30731.7	170582	65555.5	80316.4	124828	493071	628612	x	x
G3I7Y6	1	1	3.16707	0.00576821	1.65389	31C	37C	Enhancer of polycomb homolog		1.74063e+07	2.56892e+07	2.14556e+07	2.19842e+07	3.29048e+07	2.5918e+07	1.19799e+07	2.40754e+07	1.48614e+07	1.44221e+07	1.23752e+07	1.01745e+07	2.19289e+07	1.1863e+07	4.08942e+07	2.07454e+07	3.86705e+07	1.97539e+07	1.19799e+07	1.0746e+07	1.07769e+07	1.53294e+07	1.6375e+07	2.12838e+07	x	x
A0A8C2MP98	1	1	2.25732	0.00250451	2.60852	37C	31C	HEAT repeat-containing protein 1	Heatr1	7124.72	5021.03	7690.61	12412	3357.13	8040.85	14570.3	12573.6	13028.1	15437	30684.8	27558.4	8975.92	2318.65	14658.2	11712.5	3945.37	6128.49	14570.3	5612.21	9447.49	16408.1	40602.5	57648.8	x	x
G3HUL2	1	1	2.25419	0.0423441	2.36322	37C	31C	Aldehyde oxidase	BZW1	2688.04	3462.27	2107.87	1617.63	4207.99	931.704	5390.69	6436.22	1804.55	3109.91	11414	7329.61	3386.47	1598.84	4017.58	1526.48	4945.32	710.117	5390.69	2872.8	1308.59	3305.56	15103.1	15332.7	x	x
G3H1Q2	1	1	2.62065	0.0351976	1.68036	37C	31C	Cyclic nucleotide-gated cation channel alpha-3		7705.85	15732.3	14859.5	24546.6	15051.9	25726.9	16562.7	37927.5	29320.3	36602.4	33236.6	20474.9	9708.05	7265	28322.1	23163.4	17689.3	19608.3	16562.7	16928.9	21261.9	38905.1	43979	42831	x	x
G3HAC6	1	1	2.21766	0.0328039	2.05139	31C	37C	Titin		4829.58	11655.3	11705.3	15481.5	7237.06	3814.88	3223.64	4126.43	3283.9	4062.18	7875.17	4105.05	6084.44	5382.27	22310.2	14609.1	8505.16	2907.59	3223.64	1841.83	2381.36	4317.74	10420.5	8587.28	x	x
G3GZB3	1	1	3.07177	0.0064225	14.4047	37C	31C	Pericentriolar material 1 protein	PCM1	42.0205	425.736	811.316	1177.37	347.986	3183.92	20141.1	6096.3	11551.2	25351	614.754	22506.3	52.9386	196.6	1546.36	1111.03	408.961	2426.69	20141.1	2721.08	8376.48	26945.8	813.449	47080.6	x	x
G3HIN8	1	1	2.93838	0.00441198	3.79761	37C	31C	Leucine zipper protein 1	LUZP1	6262.25	11274.1	25630.6	28452.7	10575	10050.5	40761.2	31272.2	27793.9	31869.7	127169	91445.5	7889.36	5206.27	48851.7	26849.4	12428	7660.22	40761.2	13958.3	20155.1	33874.7	168271	191293	x	x
G3I1T2	1	1	2.10928	0.0417575	2.08043	37C	31C	Otogelin		1763.38	11186.4	11822.6	17461.6	11906.2	11865.3	11289.9	16847.9	29285.1	22362.3	29994.7	27539.7	2221.56	5165.76	22533.7	16477.6	13992.4	9043.36	11289.9	7520.04	21236.4	23769.1	39689.3	57609.8	x	x
G3IMQ1	1	1	2.24398	0.000898925	3.69159	37C	31C	Interleukin-10 receptor alpha chain		5837.74	2503.62	2138	5570.93	3757.8	4410.39	13269.3	7284.84	7439.58	15533.4	27273.8	18603.8	7354.56	1156.14	4075	5257.01	4416.25	3361.47	13269.3	3251.58	5394.9	16510.6	36089	38916.9	x	x
G3GRL6	1	1	2.25805	0.0298864	1.97297	37C	31C	Cingulin-like protein 1		1681.9	3766.71	7468.12	14347.5	4325.29	7652.05	9313.42	9858.52	8810.15	12493.7	19717.3	17229.5	2118.9	1739.43	14234.2	13539	5083.18	5832.17	9313.42	4400.34	6388.79	13279.7	26090.1	36042	x	x
G3H0Z4	1	1	2.70603	5.93459e-05	6.70597	37C	31C	MAX gene-associated protein	MGA	8863.95	7398.25	13074.2	21888.2	3921.18	13985.6	59614	49753.4	53510.5	59498.1	140769	100448	11167.1	3416.43	24919.4	20654.8	4608.25	10659.4	59614	22207.4	38803.8	63241.3	186267	210126	x	x
G3IFH2	1	1	3.0355	0.0485587	1.86946	37C	31C	IQ and AAA domain-containing protein 1 (Fragment)		35352.1	45391.6	38364.3	69680.2	30781.2	41352.5	64849	72306.7	36200	52153.3	164100	98174.3	44537.6	20961.3	73122	65753.7	36174.8	31517.6	64849	32274	26250.9	55434.3	217138	205369	x	x
G3GZY9	1	1	2.25732	0.00162525	2.8437	37C	31C	Metal transporter CNNM1		40799	46699.1	45205.3	62186.2	14239.3	30379.1	110099	100852	68455.4	83928.3	186349	131406	51399.7	21565.1	86160.9	58682	16734.4	23154	110099	45015.3	49641.2	89208.4	246579	274885	x	x
G3H7F0	1	1	2.61006	0.0295184	1.95409	37C	31C	Tudor domain-containing protein 7	TDRD7	22013.1	47122.8	77937.7	117668	18294.3	31885.2	91049.4	82536.8	64555.1	83102.2	176786	117355	27732.7	21760.8	148549	111037	21499.9	24302	91049.4	36840.2	46812.9	88330.3	233926	245493	x	x
G3H6T9	1	1	2.54126	0.034166	2.20331	37C	31C	KIF1-binding protein		15054.2	17217.6	38464.8	80570.7	8359.38	13724	45700.6	41962.7	32637.3	46414.6	135870	79447.5	18965.7	7950.88	73313.6	76030.6	9824.13	10460	45700.6	18730	23667.3	49334.6	179785	166195	x	x
G3HEA1	1	1	3.02826	0.0462715	2.04683	37C	31C	PDRG1		151765	184425	519896	415361	113658	103609	402089	338996	209446	453487	937813	705318	191198	85165.3	990917	391956	133574	78967.5	402089	151311	151882	482016	1.24092e+06	1.47544e+06	x	x
G3HYU7	1	1	2.30546	0.017032	2.62747	37C	31C	Exportin-5	XPO5	3525.33	11358.8	27935.3	47687.7	22989.4	20246.4	45226.3	33495.6	47859.7	50365.2	112446	62013	4441.31	5245.36	53244.5	45000.5	27017.7	15431.2	45226.3	14950.7	34706	53533.8	148790	129724	x	x
G3I188	1	1	2.05133	0.00652254	2.84646	37C	31C	Glycerol kinase 2		25786.9	17346.3	17080.9	27465.2	7277.85	11530.4	32669.8	33875	33233.4	28508.4	101747	73079.3	32487.1	8010.35	32556.1	25917.5	8553.09	8788.09	32669.8	15120.1	24099.6	30301.9	134633	152873	x	x
G3HHG3	1	1	3.06493	0.0489259	2.36646	37C	31C	Complement component C7		54148.6	23890.5	81019.2	75271.8	28098.2	21612	92947.9	60990.5	45746.1	59363.3	252903	160219	68218	11032.4	154422	71030.3	33021.6	16472	92947.9	27223	33173.4	63098	334644	335160	x	x
G3IKW4	1	1	2.80365	0.00275273	6.37554	37C	31C	GDP-L-fucose synthase	TSTA3	12971.2	24816.5	18170.9	21919.6	3950.84	3916.85	84857.8	64234.7	22587.6	41617.5	202024	131354	16341.5	11460	34633.5	20684.4	4643.11	2985.3	84857.8	28671.1	16379.7	44235.8	267320	274777	x	x
G3GV73	1	1	2.12925	0.0306515	1.50607	37C	31C	Uncharacterized protein		119982	153227	66343	164496	103598	128914	179265	236464	153539	137897	251651	150493	151157	70758.5	126449	155227	121750	98254.2	179265	105546	111341	146573	332987	314813	x	x
G3H3X5	1	1	2.37893	0.00815051	1.63309	37C	31C	U3 small nucleolar RNA-associated protein 14-like A	UTP14A	37097.8	51992.2	85082.6	95915.5	63796	62782.3	109185	90041.4	103273	85236.6	141993	118061	46736.9	24009.4	162167	90510.7	74974.4	47850.8	109185	40189.9	74889.7	90599	187887	246970	x	x
G3IPL4	1	1	2.52493	0.0294789	1.77696	37C	31C	Uncharacterized protein KIAA1267	KANSL1	34362.6	64518.2	76447.1	145852	47123.9	70386.6	121298	93210.8	83784.5	109409	219495	152339	43291	29793.8	145708	137634	55381.1	53646.6	121298	41604.5	60757.3	116292	290439	318675	x	x
G3ICL9	1	1	2.06138	0.027336	1.70142	37C	31C	Chromodomain-helicase-DNA-binding protein 5		43380.4	75389.5	93944.4	187168	69439	94718.8	125705	109426	139099	162564	255005	167871	54651.9	34814	179057	176621	81606.3	72191.8	125705	48842.4	100869	172791	337425	351165	x	x
G3ICY4	1	1	2.55092	0.0371098	1.88008	37C	31C	AP-3 complex subunit beta-2 (Fragment)		79740.9	93330.2	162975	245191	44171.9	50319.7	158904	159518	132738	179206	358626	281430	100460	43098.8	310628	231375	51911.7	38352.1	158904	71200.6	96256.8	190480	474538	588718	x	x
G3HRS0	1	1	2.46141	0.00120766	3.68503	37C	31C	Dual specificity mitogen-activated protein kinase kinase 7		11597.9	30745.7	23089.2	33539.7	9568	15240.1	50838.9	42132.3	55170.9	55441.6	153035	99516.7	14611.3	14198	44007.9	31649.8	11244.5	11615.5	50838.9	18805.7	40007.8	58929.5	202498	208177	x	x
G3I8V8	1	1	3.97453	0.0074408	11.6778	37C	31C	DnaJ-like subfamily A member 1	DNAJA1	3532.25	50771.1	5094.9	32746.1	4726.39	7456.99	99670	119459	14387.6	47566.6	555655	381584	4450.03	23445.5	9710.84	30900.9	5554.56	5683.49	99670	53320.4	10433.4	50559.1	735248	798229	x	x
G3HWZ9	1	1	2.71305	0.00792791	3.85227	37C	31C	Nuclear migration protein nudC		143497	90056	369612	97149.4	1.09998e+06	423788	2.69681e+06	431169	1.2897e+06	1.03494e+06	937766	2.17739e+06	180782	41586.9	704478	91675	1.29272e+06	322999	2.69681e+06	192452	935244	1.10004e+06	1.24086e+06	4.55484e+06	x	x
G3IGH2	1	1	2.2496	0.00249339	3.16997	37C	31C	PVRL1		61904	42256.4	28540.9	57544.4	24910.5	19997.9	99715.7	89073.8	72492.2	71373.7	266030	146746	77988.4	19513.5	54398.7	54301.8	29275.3	15241.8	99715.7	39758	52568.6	75864	352013	306976	x	x
G3HYG7	1	1	2.31611	0.0302053	2.13281	37C	31C	DnaJ-like subfamily B member 11	DNAJB11	5833.18	27307.2	25431.5	41627.7	45047.5	61479.6	43709.5	55548.3	67600.9	77792.1	114228	82028.8	7348.8	12610.2	48472.3	39282	52940.8	46857.9	43709.5	24793.9	49021.6	82686.1	151148	171594	x	x
G3H0R0	1	1	2.31469	0.0315235	2.27776	37C	31C	Uncharacterized protein		1246.08	2705.23	3108.46	5784.78	1498.74	1114.05	4775.39	2833.73	3951.69	3534.98	12842.4	7269.92	1569.85	1249.24	5924.69	5458.81	1761.35	849.095	4775.39	1264.83	2865.61	3757.38	16993.2	15207.8	x	x
G3HFG3	1	1	2.36049	0.00998319	2.99393	37C	31C	CMP-N-acetylneuraminate-beta-1,4-galactoside alpha-2,3-sialyltransferase		3448.22	2782.23	1807.52	3330.31	996.7	511.719	6526.57	2910.62	4169	4486.75	10456.5	10002.4	4344.17	1284.8	3445.12	3142.65	1171.34	390.017	6526.57	1299.15	3023.2	4769.02	13836.1	20923.9	x	x
G3I4V3	1	1	3.84342	0.0229513	2.05028	37C	31C	Interleukin-33		1056.34	889.213	4278.42	4462.74	887.128	1872.43	4359.68	3237.4	2872.09	4062.73	6729.57	6307.08	1330.8	410.628	8154.63	4211.27	1042.57	1427.11	4359.68	1445.01	2082.73	4318.32	8904.64	13193.7	x	x
G3ILA5	1	1	3.29118	0.0364596	3.33439	37C	31C	CCNT1	CCNT1	965.005	4426.65	17982	19280.7	3487.95	4293.05	7334.45	8348.32	19213.1	32113.8	56960.4	44201.3	1215.74	2044.18	34273.6	18194.3	4099.12	3272.03	7334.45	3726.26	13932.6	34134.1	75370.7	92463.9	x	x
G3HEN3	1	1	2.24236	2.07785e-05	5.3845	37C	31C	Protein HIRA	HIRA	4748.71	18795.5	11232	17538.7	13958.5	14152.5	51539.9	57517.2	62879.6	70145.2	107363	83608.7	5982.55	8679.57	21408.2	16550.4	16404.3	10786.6	51539.9	25672.8	45597.9	74558.2	142064	174899	x	x
G3ILK5	1	1	3.08764	0.0451913	1.91352	31C	37C	Polypeptide N-acetylgalactosaminyltransferase 6		10107.2	8411.52	3118.73	3205.3	5092.72	4158.88	2863.42	6117.67	2775.12	2241.92	2492.49	1327.02	12733.4	3884.34	5944.27	3024.68	5985.08	3169.77	2863.42	2730.62	2012.41	2382.96	3298.09	2775.97	x	x
G3I5Q1	1	1	2.59138	0.0193835	6.01503	37C	31C	A disintegrin and metalloproteinase with thrombospondin motifs 10		504.238	0	4071.49	0	2154.74	0	6640.77	5894.09	2165.49	5095.53	2129.83	18558.2	635.253	0	7760.23	0	2532.29	0	6640.77	2630.82	1570.33	5416.1	2818.21	38821.6	x	x
G3GYF0	1	1	2.51781	0.000223961	6.21628	37C	31C	Voltage-dependent anion-selective channel protein 1		989.932	2684.23	5952.27	7429.2	5427.05	6926.97	19390	26886.4	21504.3	26324	42215.4	46498.5	1247.14	1239.55	11345	7010.57	6377.99	5279.53	19390	12000.7	15594.1	27980.1	55859.9	97269.4	x	x
G3H622	1	1	2.70561	0.005731	14.3784	37C	31C	Dual specificity protein phosphatase		17.0774	0	320.056	1116.1	366.471	5.26185	5504.03	3126.68	1461.51	1261.64	7990.01	6896.21	21.5146	0	610.024	1053.2	430.684	4.01042	5504.03	1395.59	1059.83	1341.01	10572.5	14426.1	x	x
G3HRD9	1	1	2.88178	0.037457	2.35588	37C	31C	Proteasome subunit beta	PSMB5	10584.5	7093.77	31685.1	17640.6	129661	91318.4	134719	33008.9	142306	103801	96029.9	168588	13334.6	3275.82	60391.6	16646.5	152380	69600.2	134719	14733.5	103195	110331	127068	352665	x	x
G3HS25	1	1	2.94798	0.00271437	3.58219	37C	31C	Phosphodiesterase		3215.76	5588.37	2363.45	5490.32	5284.54	5540.37	10459.7	9160.53	13255.7	16276.5	41644.4	7651.86	4051.31	2580.64	4504.72	5180.94	6210.51	4222.7	10459.7	4088.79	9612.52	17300.5	55104.4	16006.8	x	x
G3H9J4	1	1	2.53342	0.0152795	2.60959	37C	31C	Cortactin-binding protein 2		16534.8	18471	107881	106165	70650	63196	128800	95501.3	106425	165145	288936	214401	20831	8529.69	205621	100183	83029.4	48166.1	128800	42626.9	77175.2	175535	382323	448501	x	x
G3GYR1	1	1	3.34535	0.0249449	1.82315	31C	37C	Putative E3 ubiquitin-protein ligase HECTD3	EIF2B3	26436	19950.2	15895.7	10326.7	16647.8	11994.7	12019.9	14350.5	12994.5	5336.53	6272.28	4562.75	33304.9	9212.78	30297.1	9744.79	19564.9	9142.03	12019.9	6405.31	9423.13	5672.26	8299.55	9544.73	x	x
G3HQ31	1	1	3.07611	0.00121125	3.44222	37C	31C	Fanconi-associated nuclease	FAN1	14471.4	37547.3	51910.5	71828.5	31147.4	54656.1	93989.5	99664.8	112066	132973	264619	197039	18231.5	17338.9	98940.9	67781	36605.1	41657.3	93989.5	44485.3	81266	141339	350147	412182	x	x
G3HCF1	1	1	2.69887	0.00621098	4.61896	37C	31C	Coiled-coil domain-containing protein 94		1018.14	2339.33	2109.19	5500.86	275.43	700.352	7878.95	6581.22	3365.79	4258.26	19058	14023.5	1282.69	1080.28	4020.11	5190.88	323.692	533.787	7878.95	2937.52	2440.75	4526.16	25217.8	29335.4	x	x
G3GU75	1	1	4.76274	0.016424	3.00027	37C	31C	Translational activator GCN1	GCN1	6987.49	8201.31	43592.7	102506	14663.7	25138.6	68362.9	78759.9	36591.6	75617.9	135371	208622	8803.03	3787.27	83087.4	96730	17233.1	19159.9	68362.9	35154.4	26534.8	80375.1	179125	436412	x	x
G3HRB7	1	1	2.27208	2.50251e-07	24.7961	37C	31C	Heparan-sulfate 6-O-sulfotransferase		1235.13	1646.41	4103.3	3522.18	2630.36	2643.61	63212.7	46385.7	33141.4	72252.7	50690.5	125624	1556.05	760.294	7820.86	3323.71	3091.26	2014.88	63212.7	20704.2	24032.9	76798.3	67074.2	262791	x	x
G3H7C6	1	1	2.18921	0.000848818	3.84232	37C	31C	Myosin-15		1842.16	1932.97	2814.39	4449.98	1770.87	1072.86	6912.57	5644.78	4487.26	6653.59	15475.2	14170.4	2320.81	892.626	5364.2	4199.22	2081.16	817.702	6912.57	2519.54	3253.99	7072.18	20477	29642.8	x	x
G3HCW3	1	1	2.56353	0.0199094	2.37713	37C	31C	ATPase ASNA1		38485.5	27232.2	37945.8	51161.2	11834.1	9691.5	44193.3	54320.5	50072.6	42086.7	133831	94703.3	48485.1	12575.5	72324.4	48278.3	13907.7	7386.57	44193.3	24245.9	36310.7	44734.5	177086	198108	x	x
G3HM86	1	1	2.16039	0.0243628	2.08966	37C	31C	Breast cancer type 2 susceptibility protein-like	BRCA2	5146.09	9463.23	22861.3	28049.1	19342.5	19926.5	24261	24015.8	28270	34581.7	65869.6	41975	6483.19	4370.01	43573.5	26468.5	22731.8	15187.4	24261	10719.4	20500.3	36757.3	87159.4	87806.6	x	x
G3ID94	1	1	2.6738	2.0669e-05	8.77708	37C	31C	Uncharacterized protein KIAA1486		13571.2	19142	21492.3	32867.7	21090.4	22698.2	173462	152303	65485	117857	354862	284615	17097.4	8839.56	40964.1	31015.6	24785.9	17299.9	173462	67980.3	47487.2	125272	469557	595381	x	x
G3HWX6	1	1	2.77659	0.0213446	1.68682	37C	31C	Tetratricopeptide repeat protein 17	TTC17	6125.58	15689.6	19525.4	23377.6	17684.6	19741	21961.4	23483.9	26565.9	29566.7	37696.8	33023.2	7717.18	7245.26	37215.3	22060.3	20783.4	15046	21961.4	10482	19264.6	31426.8	49880.8	69080.5	x	x
G3IKC3	1	1	2.13528	0.000101638	4.31492	37C	31C	Glutathione S-transferase Mu 6	GSTM3	5167.12	12169.3	12888.9	25750.5	15876.1	18155.1	45933	62443	47255.1	60989.6	89646.5	82106.4	6509.68	5619.67	24566.1	24299.5	18657.9	13837.3	45933	27871.4	34267.6	64826.6	118621	171757	x	x
G3HEQ8	1	1	2.48	0.0322536	1.65533	37C	31C	Proline dehydrogenase		21988	36450.5	46044.4	63483	38902	46516.8	49628.7	46451.8	62233	62805.9	118824	79493	27701.1	16832.4	87760.3	59905.7	45718.5	35453.7	49628.7	20733.7	45129	66757.1	157229	166290	x	x
G3HAS6	1	1	3.24727	0.0205776	2.09854	31C	37C	ETS-related transcription factor Elf-2	ELF2	10871.5	9609.63	2611.06	5623.99	4878.77	5522.78	2191.8	4752.77	2946.87	2903.68	3844.43	2000.91	13696.3	4437.62	4976.66	5307.08	5733.63	4209.3	2191.8	2121.39	2136.96	3086.36	5087	4185.67	x	x
G3HW98	1	1	2.88472	0.0292167	3.43298	31C	37C	Mediator of RNA polymerase II transcription subunit 28		30288.1	54347.4	157578	139056	234389	205281	10440.8	6600.52	61719	77325.6	49327.9	33719.2	38157.9	25097	300342	131220	275460	156459	10440.8	2946.14	44756.3	82190.3	65271.2	70536.6	x	x
G3IF70	1	1	2.72734	0.0232034	2.01239	37C	31C	G2 and S phase-expressed protein 1	GTSE1	7875.97	3452.58	17580.8	12782.9	22969.9	15350.6	34825.7	15413.9	25581.3	31842.4	21297.2	32056.3	9922.37	1594.36	33508.8	12062.5	26994.8	11699.7	34825.7	6879.99	18550.6	33845.6	28180.7	67057.9	x	x
G3GS33	1	1	2.77198	0.0205748	2.34006	37C	31C	Membrane-associated guanylate kinase, WW and PDZ domain-containing protein 1		5486.93	4055.36	25881.9	31945.2	13199.2	14451.4	33862.7	21477.4	22591.4	35129.9	61065.8	48225.6	6912.59	1872.72	49330.7	30145.1	15512	11014.4	33862.7	9586.42	16382.4	37340	80802.9	100882	x	x
G3H7U0	1	1	4.02014	0.0295592	3.62587	31C	37C	3-hydroxyacyl-CoA dehydrogenase type-2	HSD17B10	14046.1	54719	95449.1	120518	165429	168631	14040	11039.8	38742.1	39799	35814.4	31225	17695.7	25268.6	181925	113727	194415	128526	14040	4927.62	28094.3	42302.8	47390	65319	x	x
G3H510	1	1	2.51556	0.0431157	2.11802	37C	31C	Talin-2	TLN1	8779.66	44786.1	65108.4	123348	23213.6	39738.2	67080.7	79401.9	65777.3	86240.4	188688	158753	11060.9	20681.7	124096	116397	27281.1	30287.2	67080.7	35441	47699.2	91665.9	249674	332092	x	x
A0A3L7H4J3	1	1	2.87335	0.00327443	3.22947	37C	31C	Amino acid transporter	Slc1a5	4961.1	19348.5	18878.2	33068.8	40519.8	48443	63811.5	65033	106948	99029.9	120138	78609.9	6250.13	8934.9	35981.7	31205.4	47619.7	36921.8	63811.5	29027.4	77554.5	105260	158968	164443	x	x
G3HSL4	1	1	3.03701	0.0338859	1.79827	37C	31C	Elongation factor 2	EEF2	3345.47	2041.79	8088.98	8878.47	9934.35	12806.4	11841.4	12540.4	10511.6	14184.9	18996.7	13018.7	4214.72	942.875	15417.5	8378.17	11675.1	9760.62	11841.4	5597.39	7622.6	15077.2	25136.6	27233.6	x	x
G3HVI7	1	1	3.04159	0.0180738	1.93804	37C	31C	Uncharacterized protein KIAA1671		37997.2	35852.6	70195.3	78124.2	34795.9	38898.8	78283.8	74204.9	55173.3	69899.3	174519	121316	47870	16556.3	133792	73721.9	40892.9	29647.5	78283.8	33121.3	40009.6	74296.8	230926	253778	x	x
G3HAX3	1	1	2.05895	0.0448473	1.61017	31C	37C	Dual serine/threonine and tyrosine protein kinase		151337	148015	74541.3	94371.2	70926.4	69055.4	55570.8	111055	61510	38434.8	63393.6	47788.5	190658	68351.8	142075	89053.4	83354.2	52631.9	55570.8	49569.5	44604.7	40852.8	83883.1	99967.9	x	x
G3HYZ5	1	1	2.04374	0.0213079	2.24347	31C	37C	Glyceraldehyde-3-phosphate dehydrogenase		97582	31029.9	18763.6	31015.2	25182.4	30428.5	14249.1	20230.2	15168.5	15585.4	23983.4	15087	122937	14329.3	35763.3	29267.5	29595	23191.7	14249.1	9029.75	10999.6	16565.9	31735.1	31560.2	x	x
G3I377	1	1	2.54477	0.0120026	1.65595	37C	31C	Cytochrome P450 3A31		20978.6	51490.5	27260	54213.5	33579	49913.3	55910.7	87883.4	54713.9	56288	76340.9	62042.5	26429.4	23777.7	51957.3	51158.6	39462.8	38042.4	55910.7	39226.7	39676.4	59829.1	101015	129786	x	x
G3I1V5	1	1	2.11053	0.000797756	2.23854	37C	31C	ATP-binding cassette sub-family A member 12 (Fragment)	ABCA12	9710.79	13490.8	15717	16460.8	14255.5	19547.2	28009.1	31101.9	21815.8	31553.1	28931.7	58226.2	12233.9	6229.89	29956.4	15533.2	16753.3	14898.3	28009.1	13882.3	15820	33538.2	38282.7	121802	x	x
G3IGH6	1	1	2.08421	8.35613e-06	5.99991	37C	31C	Transcription elongation factor spt6	SUPT6H	7338.04	11774.4	15283.1	18071.5	10686.1	11894.8	52547.1	48615.5	52208.5	66530.9	140338	90041.4	9244.67	5437.3	29129.4	17053.2	12558.5	9065.87	52547.1	21699.5	37859.6	70716.5	185696	188356	x	x
G3I2F8	1	1	2.21424	0.00352054	3.35645	37C	31C	U4/U6.U5 tri-snRNP-associated protein 1	SART1	10098.6	16447	13493.7	16055.6	15865.8	13180.6	22602.5	23488	28810.5	31796.7	102045	77029.5	12722.5	7595.02	25718.8	15150.9	18645.8	10045.8	22602.5	10483.9	20892.3	33797.1	135027	161137	x	x
G3HK00	1	1	2.14573	0.0348887	1.82231	31C	37C	Guanine nucleotide-binding protein subunit beta-2-like 1	RACK1	343778	114947	216955	176478	122378	102269	81711.7	101899	74094.1	70274.9	142509	120413	433101	53081.1	413515	166533	143821	77946.4	81711.7	45482.5	53730.2	74696.1	188569	251889	x	x
G3HV95	1	1	2.23482	0.0275607	1.89162	37C	31C	Midline-1		7894.72	6950.01	10763.3	11844.2	3757.62	6916.36	12104.7	20907.4	12280.5	7437.68	24884.3	13421.7	9945.99	3209.43	20514.7	11176.8	4416.04	5271.44	12104.7	9331.98	8905.37	7905.6	32927.1	28076.7	x	x
G3HNP3	1	1	2.22538	0.00831899	1.82059	37C	31C	Putative leucine-twenty homeobox		4989.69	11877.2	5971.67	10980.7	7008.13	4911.71	11493.1	13560.5	14187.7	10571.1	22132.6	11327	6286.16	5484.75	11382	10362	8236.1	3743.56	11493.1	6052.71	10288.4	11236.1	29286.1	23694.7	x	x
G3HY01	1	1	2.51867	0.0127662	1.67451	37C	31C	Sushi domain-containing protein 2		12141.9	17551.1	28302.2	37574	36002.9	30425.4	41286.1	36827.7	41449.9	54716.7	46830.6	50154.8	15296.7	8104.9	53943.9	35456.7	42311.4	23189.3	41286.1	16438	30057.9	58159	61966.8	104918	x	x
G3IPH0	1	1	2.75616	0.00256031	2.67664	31C	37C	Pre-mRNA-processing-splicing factor 8	PRPF8	126353	189758	400825	341984	383157	320918	70252.5	62361	116808	134394	152307	122536	159183	87628.2	763970	322713	450294	244594	70252.5	27834.8	84704.7	142849	201534	256331	x	x
G3GR82	1	1	3.33287	0.0136218	2.49824	37C	31C	Aldo-keto reductase family 1 member C21 (Fragment)	AKR1C21	12983.3	17470.3	60500.2	27180.6	9441.9	7404.7	52843.1	39341.4	34142.9	34269.6	108937	67681.6	16356.7	8067.61	115313	25649	11096.3	5643.64	52843.1	17560	24759.1	36425.6	144146	141582	x	x
G3H5W8	1	1	2.05808	0.0232191	1.91204	37C	31C	Voltage-dependent L-type calcium channel subunit beta-1	CACNB1	29073.8	62563.1	109961	92481.1	82111.5	109501	98296.4	114257	112924	152774	216945	233468	36627.9	28890.9	209585	87269.8	96499.3	83458.5	98296.4	50998.6	81888.1	162385	287064	488387	x	x
G3GV50	1	1	2.9369	0.0153363	2.59248	37C	31C	Uncharacterized protein		2552.31	7504.15	6432.38	10595.6	4448.87	5167.01	10920.8	15706.1	5922.66	10413	31236.7	20945.6	3215.47	3465.33	12260.1	9998.49	5228.41	3938.14	10920.8	7010.41	4294.89	11068.1	41332.7	43815.7	x	x
G3HW90	1	1	5.76943	0.0293022	1.72273	37C	31C	Mutated melanoma-associated antigen 1-like protein 1	MUM1L1	28007.1	46277.9	114268	137866	93981.9	104189	125260	121332	136514	173126	172904	174591	35284.1	21370.6	217794	130097	110450	79410.1	125260	54156.3	98994.9	184018	228789	365224	x	x
G3HYB7	1	1	2.60483	0.016349	1.97115	37C	31C	T-complex protein 1 subunit eta	CCT7	34401.5	61774	87950	137941	65740.3	82162.9	101960	114757	123522	120319	265607	200217	43340	28526.5	167632	130168	77259.5	62622.1	101960	51221.7	89573.4	127888	351454	418830	x	x
G3H4U3	1	1	3.10911	0.0497679	1.808	37C	31C	Uncharacterized protein C2orf54-like		21990.1	82387.3	67168.9	60547.1	37470.9	36222.1	96538.9	89461.5	41375.1	61892.2	126048	137545	27703.7	38045.5	128023	57135.3	44036.6	27607.4	96538.9	39931.1	30003.6	65786	166788	287728	x	x
G3I6Q8	1	1	2.48023	0.0229335	1.91938	37C	31C	Olfactory receptor		19563.5	51963.8	73525.6	100786	83094	72213	92511.1	105410	105132	106145	200511	160242	24646.7	23996.3	140139	95106.5	97653.9	55038.6	92511.1	47049.6	76237.5	112823	265319	335207	x	x
G3I152	1	1	3.27867	0.0193668	2.40189	37C	31C	Uncharacterized protein		8492.58	30911	61884.4	63149.4	28266.3	62450.6	77664.3	49191.8	102237	101654	169446	112660	10699.2	14274.4	117951	59591	33219.2	47597.9	77664.3	21956.7	74138.2	108049	224213	235671	x	x
G3HZF4	1	1	4.70687	0.00234599	3.90172	37C	31C	Chloride intracellular channel protein	CLIC1	7681.17	7376.03	11063.7	19483.2	2718.7	3739.88	27802.6	22277.8	17629.9	21533	62062.3	51828.3	9676.96	3406.17	21087.4	18385.3	3195.08	2850.43	27802.6	9943.69	12784.5	22887.7	82121.6	108419	x	x
G3HPE4	1	1	3.47415	0.0274031	31.7423	37C	31C	DNA-directed RNA polymerase I subunit RPA34	CD3EAP	0	2299.41	0	0	1930.24	1192.15	15261.8	18093	69.5568	1488.04	82820	54367.9	0	1061.84	0	0	2268.46	908.619	15261.8	8075.81	50.44	1581.66	109588	113731	x	x
G3H278	1	1	2.59779	0.0393368	2.19476	37C	31C	60S ribosomal protein L6	HECTD4	8412.96	4272.19	17218.1	30712.7	4580.54	4167.56	31651.2	24883.4	8773.15	16062.1	44703.6	26163.8	10598.9	1972.85	32817.5	28982.1	5383.16	3176.39	31651.2	11106.7	6361.96	17072.6	59152.2	54731.5	x	x
G3HDF5	1	1	2.92478	0.0336739	2.86028	37C	31C	Dehydrogenase/reductase SDR family member 2		9894.28	12386.4	1739.19	10769.6	4035.79	4851.98	7062.1	9327.95	15678	15601.6	46422.4	30837	12465.1	5719.92	3314.88	10162.7	4742.95	3698.03	7062.1	4163.52	11369.1	16583.1	61426.7	64507.3	x	x
G3HY79	1	1	2.5052	0.0313055	1.71805	31C	37C	Envelope glycoprotein		330377	146950	144659	136918	134352	93991.8	88529	123953	101156	68046.5	110394	82554.6	416219	67859.8	275719	129203	157894	71637.7	88529	55326.2	73354.8	72327.4	146075	172694	x	x
G3I8Y6	1	1	3.78235	0.00434709	7.84153	37C	31C	Uncharacterized protein C4orf14-like	NOA1	2816.02	17578.7	17116.6	10154	2196.73	4072.97	46138.3	33890.6	16172.4	21321	188889	116522	3547.7	8117.64	32624.1	9581.87	2581.65	3104.29	46138.3	15127	11727.6	22662.4	249940	243750	x	x
G3HJB0	1	1	2.27103	0.0185847	1.72368	37C	31C	Alpha-actinin-4 (Fragment)	ACTN4	19671.6	58953.5	54969.3	78293.3	38429.6	49945.7	54655.7	78608	96746.1	90713.8	96741.3	100092	24782.8	27224	104771	73881.4	45163.3	38067.1	54655.7	35086.6	70156.6	96420.8	128009	209381	x	x
G3IPE5	1	1	5.57744	0.00246189	18.9855	37C	31C	Squalene monooxygenase	SQLE	10.3531	263.326	178.845	643.989	1562.5	1828.9	4192.03	2467.72	11621.7	16064.6	29282.9	21576.3	13.0431	121.601	340.876	607.7	1836.29	1393.93	4192.03	1101.47	8427.6	17075.2	38747.5	45135.1	x	x
G3HYR4	1	1	2.52194	0.0408058	1.84334	37C	31C	NEDD4-binding protein 1		7675.95	9736.81	4077.19	7825.33	2298.39	3347.74	9623.36	10477.3	6269.02	7003.41	19117.3	11955.3	9670.38	4496.35	7771.1	7384.37	2701.12	2551.55	9623.36	4676.55	4546.05	7444	25296.3	25009	x	x
G3HNH6	1	1	2.57891	0.0250403	1.52528	37C	31C	Protein FAM161B		60821.1	92791.9	135026	167628	158706	162140	169891	163593	194200	192203	261206	204226	76624.2	42850.3	257359	158182	186515	123578	169891	73019.4	140827	204295	345630	427217	x	x
G3H607	1	1	2.72984	0.0224784	1.94629	37C	31C	Armadillo repeat-containing X-linked protein 1		31192.4	74330.5	111388	110580	74194.9	57744.3	137876	111305	83682.5	115017	239876	206427	39297	34325	212304	104349	87195.5	44011	137876	49681	60683.4	122253	317407	431821	x	x
G3HGW1	1	1	2.19818	0.00395273	3.29685	37C	31C	GTP-binding protein 5		19653.1	29623	47980.3	82615.4	14161.2	19589.7	76999.5	77112.7	63099.5	86983.9	210288	189797	24759.5	13679.5	91450.1	77960	16642.6	14930.7	76999.5	34419.2	45757.4	92456.2	278256	397033	x	x
G3IDP5	1	1	2.24926	0.0053462	3.16143	37C	31C	CYR61	CYR61	3571.92	24643	24816.2	45939.4	18975.6	30419.1	50613.9	71313.9	60353.9	83903.4	110366	92494.1	4500.01	11379.8	47299.6	43350.8	22300.5	23184.5	50613.9	31830.9	43766.4	89181.9	146038	193487	x	x
G3IMR5	1	1	2.51639	0.0338352	1.83865	37C	31C	Asparagine synthetase domain-containing protein 1		39592.9	111530	86494.4	109642	55003.5	57001.9	103157	110003	94988.8	92449.5	259101	184727	49880.2	51503.4	164858	103464	64641.4	43445.1	103157	49100	68882.3	98265.7	342845	386427	x	x
G3HZG6	1	1	3.29721	0.0397898	1.9304	31C	37C	Large proline-rich protein BAT3	BAG6	13015.6	8636.57	4777.75	5553.79	5900.86	6856.53	4033.6	6449.29	5402.82	4439.7	1843.93	1007.85	16397.5	3988.27	9106.36	5240.84	6934.82	5225.84	4033.6	2878.64	3917.92	4719.01	2439.91	2108.3	x	x
G3HZ16	1	1	2.54546	0.0238009	1.98776	31C	37C	PRKC apoptosis WT1 regulator protein	PAWR	59812.3	63634.8	148503	126293	176661	204332	58382.5	51722	71690.3	59576.8	71268.6	79377.5	75353.3	29385.8	283046	119176	207616	155736	58382.5	23086.1	51987.1	63324.9	94303.4	166048	x	x
G3HQM0	1	1	3.19782	0.0333628	2.11457	37C	31C	Host cell factor 2	HCFC2	31560.6	49371.4	155489	140036	83090.5	81139	162475	119619	99735	145423	378554	237515	39761	22799.2	296361	132145	97649.8	61841.7	162475	53392	72324	154572	500907	496854	x	x
G3GSE1	1	1	3.79992	0.0481689	2.93353	31C	37C	Chromodomain-helicase-DNA-binding protein 2	CHD2	67057.3	22591.3	10638.2	10166.5	24958	7057.63	5085.63	12747.3	20666.3	4800.74	2720.56	2545.2	84480.7	10432.4	20276.3	9593.65	29331.2	5379.11	5085.63	5689.76	14986.4	5102.76	3599.87	5324.25	x	x
G3I6G7	1	1	3.00727	0.005418	2.44493	37C	31C	ADP-ribosylation factor-like protein 2	ARL2	36817.4	44253.5	127639	83974.6	120668	138323	138481	139720	260982	223888	300291	285446	46383.6	20435.7	243279	79242.7	141811	105426	138481	62364	189254	237973	397348	597119	x	x
G3H1Q5	1	1	2.01184	0.0399266	1.6672	37C	31C	Tyrosine-protein kinase		19878.8	63049.7	49715.5	64443.5	39976.6	48296.8	51371	64991.7	62137.4	68025.4	116766	112461	25043.8	29115.6	94757.3	60812.1	46981.4	36810.3	51371	29009	45059.6	72305	154506	235255	x	x
G3GUS9	1	1	2.58664	0.00493789	4.02032	31C	37C	Interleukin-17 receptor D (Fragment)		52544.9	115073	234639	273021	311335	284694	25456.9	18394.6	60203.2	56346.5	91561.3	64258.3	66197.5	53139.4	447221	257636	365888	216985	25456.9	8210.4	43657.1	59891.4	121155	134421	x	x
G3GZ94	1	1	2.72905	0.0235206	1.8068	37C	31C	Filamin-C	FLNC	49097.9	84016.7	131925	163057	68930.6	75482.1	130421	144213	119929	129365	287486	222997	61854.9	38798	251448	153869	81008.8	57530.2	130421	64369.2	86967.8	137503	380405	466483	x	x
G3H3U9	2	1	5.83754	0.0407252	2.22252	37C	31C	Kinesin-like protein KIF20B	KIF20B	19884.1	171018	34751	68392	15794.7	19682.5	96011.3	79738.2	57838.9	66684	256587	175510	25050.6	78974.2	66235.2	64538.1	18562.3	15001.4	96011.3	35591.1	41942.5	70879.2	339518	367147	x	x
G3I1B9	2	1	5.79575	0.0443115	2.22025	37C	31C	Xin actin-binding repeat-containing protein 2		165.343	2003.04	5683.31	4360.61	1080.46	1581.73	4469.75	2979.3	5555.53	5871.91	7281.14	6867.48	208.304	924.982	10832.3	4114.89	1269.78	1205.55	4469.75	1329.81	4028.66	6241.32	9634.48	14366	x	x
G3IHD3	2	1	5.19875	0.0448962	1.83975	37C	31C	Proline-rich protein 12	PRR12	29165.2	52396.5	63500.2	111297	30326.4	46799.6	59775	76197.6	65613.8	85773.7	187354	138815	36743.1	24196.1	121031	105025	35640.3	35669.2	59775	34010.7	47580.6	91169.9	247908	290384	x	x
G3HFK0	2	1	4.6881	6.86135e-06	10.729	37C	31C	Hydrolethalus syndrome 1-like protein		1630.42	4498.25	4262.06	6750.9	3804.81	4617.2	33787.9	28783.1	25975.7	34867.3	88940.4	61917.4	2054.04	2077.24	8123.45	6370.48	4471.49	3519.09	33787.9	12847.3	18836.6	37060.8	117687	129524	x	x
G3H4N1	2	1	5.45125	0.0295724	1.92117	37C	31C	Microtubule-associated serine/threonine-protein kinase 4		16378.4	19397.7	44288.2	54884.3	18062.2	19569.2	55032	41426.5	28765.2	42301.1	64843.6	99187.5	20634	8957.64	84413	51791.6	21227	14915	55032	18490.7	20859.4	44962.3	85801.8	207489	x	x
G3IAS8	2	2	5.49398	0.000215853	2.32766	37C	31C	Kinesin-like protein KIF27	HNRNPK	85433.5	58124.3	42588.4	99428.3	54911.7	48754.8	159472	133187	130981	125877	209955	146549	107632	26841.2	81173.2	93825.6	64533.5	37159.4	159472	59448	94982.7	133796	277815	306563	x	x
G3H4H4	2	2	6.95797	0.00439926	2.09358	37C	31C	Epidermal growth factor receptor substrate 15-like 1	EPS15L1	13556.1	16188.7	14583.3	19320.8	11561.2	13861	21237.5	28167.4	24676.5	21172.4	63882.1	27342.1	17078.4	7475.76	27795.7	18232.1	13587	10564.5	21237.5	12572.5	17894.5	22504.4	84529.5	57196.5	x	x
G3HA18	2	2	5.50995	0.0146195	2.6865	37C	31C	Huntingtin-interacting protein 1	HIP1	13872.5	54692	53286.5	50543.5	20458.1	26344.4	73669.2	52562.3	51927.3	63882.4	187032	159799	17476.9	25256.1	101564	47695.4	24042.8	20078.9	73669.2	23461.1	37655.7	67901.4	247483	334280	x	x
G3HJ15	2	2	5.22719	0.0186155	1.69268	37C	31C	E3 SUMO-protein ligase RanBP2	RANBP2	6482.96	7909	16499.8	18751.3	7252.35	8325.1	20291.5	16813.5	17776.6	12599.7	26537.9	16378.3	8167.41	3652.29	31448.4	17694.6	8523.12	6345.14	20291.5	7504.7	12890.9	13392.4	35115.3	34261.5	x	x
2.72438e+07	2	2	6.43301	0.0280328	4.08154	31C	37C	ubiquitin-40S ribosomal protein S27a isoform X2		16052	28974.5	35620.3	43269	111944	188878	5148.03	2792.26	37442.4	33971.1	14667.8	10041.5	20222.7	13380.1	67892	40830.8	131559	143957	5148.03	1246.32	27151.8	36108.2	19408.6	21005.7	x	x
G3GZP6	2	2	5.90382	0.31142	1.2308	37C	31C	ATPase family AAA domain-containing protein 2B		50473.7	19285.7	10829.2	12884.5	7087.02	8912.56	13925	24077.8	13642.7	15329.1	42101.2	25663.6	63588.2	8905.93	20640.3	12158.5	8328.82	6792.88	13925	10747.1	9893.16	16293.5	55708.8	53685.2	x	x
G3H352	2	2	4.80902	0.00185669	1.78324	37C	31C	Cytoplasmic dynein 1 heavy chain 1 (Fragment)	DYNC1H1	157793	220626	164635	232196	191295	263672	315443	475272	234531	407310	440441	320777	198792	101882	313794	219111	224814	200963	315443	212137	170073	432935	582796	671027	x	x
G3I9Y0	2	2	6.15367	0.0274694	1.82714	37C	31C	Nucleoporin GLE1	GLE1	21020.4	21042.6	53267.7	90201.5	32928.1	43933.4	64454.7	58393.9	52051.7	81643.5	125440	97444.6	26482.1	9717.23	101528	85118.6	38697.8	33484.7	64454.7	26064.1	37745.9	86779.8	165984	203842	x	x
G3H525	2	2	5.51487	0.00614891	3.48085	31C	37C	Putative E3 ubiquitin-protein ligase HERC1		51568.4	75037	280919	286233	105864	132651	31638.6	29251.7	37367.5	36752.3	83516.4	49302.2	64967.4	34651.2	535429	270104	124414	101102	31638.6	13056.5	27097.5	39064.5	110510	103134	x	x
G3HJD9	2	2	6.97743	0.000651276	2.61208	37C	31C	Transcription elongation factor SPT5	SUPT5H	10033.3	16517.4	33206.6	27783.7	17532.6	24637.9	45150.3	36771.2	54638.9	60927.6	73963.2	67365.8	12640.3	7627.54	63291.5	26218.1	20604.7	18778.3	45150.3	16412.8	39622	64760.6	97868.9	140921	x	x
G3H5B6	2	2	5.18007	0.00359225	2.75154	37C	31C	Protein AF-10		14783.8	11054	21081.4	14481.1	10265.7	8360.83	34498.9	29425.1	16203.7	22326.6	63533.3	54209.5	18625.1	5104.61	40181	13665.1	12064.5	6372.38	34498.9	13133.9	11750.3	23731.2	84067.9	113400	x	x
G3H873	2	2	5.2156	0.00840432	1.74473	37C	31C	ELKS/RAB6-interacting/CAST family member 1	ERC1	216201	383815	559613	632750	462922	486012	650234	734294	662797	744919	1.18851e+06	802101	272376	177241	1.06662e+06	597095	544036	370424	650234	327752	480635	791783	1.57264e+06	1.6779e+06	x	x
G3IHT0	2	2	6.49979	0.0105531	4.01816	31C	37C	Vacuolar protein sorting-associated protein 33B	VPS33B	175697	119990	466330	135114	599257	239228	25344.5	10728.3	115919	141403	65786.5	72761.5	221348	55410.1	888822	127500	704260	182332	25344.5	4788.57	84060	150299	87049.5	152208	x	x
G3I4E7	2	2	5.34863	0.0123689	2.58382	37C	31C	Putative fatty acid-binding protein ENSP00000353650-like		3322.73	4938.95	5753.73	19255.6	2950.27	5493	11371.1	10492.8	11311.4	13321.8	37898.7	23386.6	4186.07	2280.75	10966.6	18170.6	3467.22	4186.6	11371.1	4683.44	8202.63	14159.9	50148	48922	x	x
G3HI34	2	2	4.26713	0.00354866	2.01703	37C	31C	Ski-like protein		15102.1	23689.1	15212.5	24272.1	16337.4	18592.2	26115.6	28944.8	29062.2	29421.2	62769.3	52025.5	19026.1	10939.4	28994.9	22904.4	19200.1	14170.4	26115.6	12919.5	21074.8	31272.2	83057	108831	x	x
G3GW90	2	2	6.11332	0.035656	6.47957	31C	37C	Phospholipase B1, membrane-associated		3060.18	14537.3	73301.9	101233	73694.8	91757.2	5743.56	5098.36	8431.27	6984.67	18011	10917.5	3855.3	6713.16	139713	95528.3	86607.8	69934.6	5743.56	2275.65	6114.03	7424.09	23832.4	22838.1	x	x
G3HXJ8	2	2	5.80468	0.00202761	2.54068	37C	31C	Biorientation of chromosomes in cell division protein 1-like	BOD1L	1135.26	2666.15	3394.39	3972.09	3341.46	3927.25	4592.65	7180.07	6180.76	9108.87	11616.2	8162.98	1430.23	1231.2	6469.69	3748.26	3926.95	2993.23	4592.65	3204.82	4482.05	9681.92	15370.7	17076	x	x
G3I5L3	2	2	6.70382	0.00845961	3.17098	31C	37C	Annexin	ANXA1	14679.6	31210.2	60518.2	68262.8	85099.3	89695	12646.6	11848	19483.3	18753.9	27307.5	20167.9	18493.8	14412.5	115347	64416.2	100011	68362.8	12646.6	5288.35	14128.5	19933.8	36133.5	42188.9	x	x
G3H451	2	2	5.89499	0.0130932	2.0063	37C	31C	Nucleolar protein 56	NOP56	11798.6	10029.9	31860.8	42364.3	18814.7	22161.1	32997.9	39484.1	31394.1	46381.2	69990.1	54675	14864.2	4631.7	60726.4	39977	22111.4	16890.6	32997.9	17623.7	22765.8	49299.1	92611.6	114374	x	x
G3GVB5	2	2	8.08674	0.0237692	8.01693	31C	37C	Ras-related C3 botulinum toxin substrate 1	RAC1	1714.27	2288.25	18478.6	19133.2	38528.4	39282.8	969.788	574.958	2128.65	2791.48	5055.07	3376.72	2159.68	1056.69	35220.1	18055	45279.5	29940.2	969.788	256.632	1543.62	2967.1	6688.92	7063.7	x	x
G3GTT6	2	2	5.31997	0.0270728	3.65406	37C	31C	C-C motif chemokine 1		1113.94	1987.52	2403.68	9761.93	809.718	1399.5	6671.48	4616.7	3050.79	3758.34	30443	15319.1	1403.38	917.816	4581.4	9211.84	951.598	1066.66	6671.48	2060.66	2212.32	3994.78	40282.5	32045.7	x	x
G3HQN1	2	2	2.06428	0.00245977	1.84717	31C	37C	Stabilin-2		1.8191e+06	3.40999e+06	2.55947e+06	3.47192e+06	2.68295e+06	2.89709e+06	1.20282e+06	2.45249e+06	1.58984e+06	1.36797e+06	1.50686e+06	996936	2.29175e+06	1.57469e+06	4.87832e+06	3.27628e+06	3.15306e+06	2.20807e+06	1.20282e+06	1.09467e+06	1.15289e+06	1.45403e+06	1.99389e+06	2.08547e+06	x	x
G3I0J5	2	2	4.90873	0.0135329	2.16906	37C	31C	TNFAIP3-interacting protein 2		3013.81	2543.11	4263.81	9832.73	2720.17	4556.45	6390.39	5517.78	7079.49	9899.12	17434.1	12092	3796.88	1174.38	8126.8	9278.66	3196.8	3472.79	6390.39	2462.86	5133.78	10521.9	23068.9	25295.1	x	x
G3HDT6	2	2	17.1222	0.0112285	5.14145	31C	37C	Histone H2A type 1	H2AC11	1.38633e+07	2.00861e+07	6.8914e+07	4.99621e+07	1.18824e+08	7.47511e+07	1.57341e+06	1.93424e+06	1.61559e+07	2.14277e+07	1.4046e+07	1.2237e+07	1.74654e+07	9.27553e+06	1.3135e+08	4.71467e+07	1.39645e+08	5.69731e+07	1.57341e+06	863345	1.17156e+07	2.27758e+07	1.85858e+07	2.55984e+07	x	x
G3HF46	2	2	5.92016	0.0250544	1.90722	37C	31C	Polypyrimidine tract-binding protein 1	PTBP1	15395.2	51228.5	52499.5	67130.4	21146.3	41141.4	59486	72835.4	49998.4	68567.3	126951	96185.2	19395.4	23656.8	100064	63347.6	24851.6	31356.8	59486	32510	36256.9	72880.9	167983	201208	x	x
G3I958	2	2	14.1729	0.00320685	5.84955	37C	31C	Protein DDI1-like 2	DDI2	1646.27	14768.2	26196.5	22424.2	10454.2	19166.9	62898.9	30484.1	58521.2	94506.7	184721	122565	2074.02	6819.8	49930.4	21160.6	12286	14608.5	62898.9	13606.6	42437.4	100452	244425	256391	x	x
G3I5Z2	2	2	5.6447	0.0121221	2.22647	37C	31C	Histone-lysine N-methyltransferase, H3 lysine-9 specific 5	EHMT1	53985	57215.9	116393	70488.3	45494.4	37182.2	133125	95656.4	77524.7	91937	273409	176094	68011.8	26421.6	221843	66516.2	53466	28339.1	133125	42696.2	56217.9	97721	361778	368369	x	x
G3H6K2	2	2	6.95751	0.0191956	1.72298	31C	37C	Rho guanine nucleotide exchange factor 6	ARHGEF6	64726.1	53226.6	40725.6	35333.7	49312.7	38765	38244.1	35576.1	39479.6	19696.7	18828.9	11896.8	81543.8	24579.4	77622.7	33342.7	57953.4	29545.5	38244.1	15879.3	28629.1	20935.9	24914.6	24886.6	x	x
G3H160	2	2	5.66381	0.00819609	3.70705	37C	31C	Putative ATP-dependent RNA helicase DDX46	CAMLG	9014.46	91463.7	25262.8	41426.4	8878.11	11799.3	74907.3	79974.7	56067.8	55985.9	255054	174361	11356.7	42236.9	48150.8	39092	10433.7	8993.04	74907.3	35696.6	40658.2	59508	337490	364742	x	x
G3IH28	2	2	4.86843	0.0198989	2.25989	37C	31C	Interferon-induced very large GTPase 1		6873.93	6649.94	27975.2	33489	7585.93	10334.1	32632.8	26152	19391.8	23783.8	66238.6	41762.7	8659.98	3070.87	53320.5	31601.9	8915.16	7876.32	32632.8	11672.9	14062.2	25280	87647.7	87362.5	x	x
G3IH27	2	2	5.36409	0.393576	1.50244	37C	31C	Interferon-induced very large GTPase 1	GVIN1	12727.1	3155.78	5000.31	2923.74	5948.15	1985.94	3735.55	2452.76	4272.56	7323.71	17992.1	11912.3	16034	1457.3	9530.56	2758.99	6990.39	1513.62	3735.55	1094.79	3098.3	7784.46	23807.4	24919.1	x	x
G3HN40	2	2	5.06488	0.000814452	5.63866	37C	31C	Supervillin (Fragment)	SVIL	928.802	4252.13	7714.32	10703.5	6167.34	7959.95	25450.8	23291.8	23095.8	30667	61664.6	48554.5	1170.13	1963.58	14703.4	10100.4	7247.99	6066.84	25450.8	10396.3	16748.2	32596.3	81595.3	101570	x	x
G3HWP5	2	2	4.30294	0.00209452	3.23572	37C	31C	Chromodomain-helicase-DNA-binding protein 6	CHD6	15629	49964.2	13580.4	27529.3	11178.2	17427.5	50707.1	60235.4	48534.1	40813.3	135907	101624	19689.9	23072.9	25884.1	25978	13136.9	13282.7	50707.1	26886	35195.1	43380.9	179833	212585	x	x
G3H346	2	2	3.98147	0.00653912	2.80843	37C	31C	ADP-ribosylation factor-like protein 8B	ARL8B	89845.2	187741	212545	190138	206499	399322	247674	359421	575785	491595	1.01485e+06	922560	113190	86696.7	405109	179424	242682	304351	247674	160427	417537	522522	1.34287e+06	1.92989e+06	x	x
G3HXZ3	2	2	7.41609	0.0192724	4.29932	31C	37C	Tetraspanin	Cd81	13581	48664.4	95037.1	130749	167358	180870	16530	9466.28	28395.4	25038.8	40327.4	28232.6	17109.7	22472.7	181140	123381	196683	137854	16530	4225.27	20591.2	26614.1	53361.6	59059.3	x	x
G3HG95	3	2	9.36307	0.304914	2.00603	31C	37C	Lamin-A/C	LMNA	3746.29	9547.39	24483.5	31553	39708.4	43317.6	8898.91	7088.26	14621	16072.7	15282.3	13986.1	4719.68	4408.88	46665.3	29775	46666.2	33015.4	8898.91	3163.84	10602.6	17083.8	20221.7	29257.4	x	x
G3I968	3	3	19.5835	0.014802	2.97459	31C	37C	Histone H2A		315439	400428	914201	1.24455e+06	356427	456926	61012.5	59659.3	294605	299862	354060	170627	397400	184913	1.74246e+06	1.17442e+06	418881	348255	61012.5	26628.9	213636	318727	468497	356932	x	x
G3H3Y2	5	5	19.9267	0.000809558	15.5231	31C	37C	Retrovirus-related Gag polyprotein	GAG	27353.1	6167.25	121052	21981.4	84502.2	116444	3019.59	3024.63	3230.52	4901.01	4016.84	6126.03	34460.2	2847.97	230724	20742.7	99308.9	88749.9	3019.59	1350.04	2342.65	5209.34	5315.12	12814.9	x	x

## Sheet: CHO-K1-D7
									Normalized abundance												Raw abundance
									Condition 1						Condition 2						Condition 1						Condition 2						Tags
Accession	Peptide count	Unique peptides	Confidence score	Anova (p)	Max fold change	Highest mean condition	Lowest mean condition	Description	K1_UBIQ_D7_1_31_A	K1_UBIQ_D7_1_31_B	K1_UBIQ_D7_2_31_A	K1_UBIQ_D7_2_31_B	K1_UBIQ_D7_3_31_A	K1_UBIQ_D7_3_31_B	K1_UBIQ_D7_1_37_A	K1_UBIQ_D7_1_37_B	K1_UBIQ_D7_2_37_A	K1_UBIQ_D7_2_37_B	K1_UBIQ_D7_3_37_A	K1_UBIQ_D7_3_37_B	K1_UBIQ_D7_1_31_A	K1_UBIQ_D7_1_31_B	K1_UBIQ_D7_2_31_A	K1_UBIQ_D7_2_31_B	K1_UBIQ_D7_3_31_A	K1_UBIQ_D7_3_31_B	K1_UBIQ_D7_1_37_A	K1_UBIQ_D7_1_37_B	K1_UBIQ_D7_2_37_A	K1_UBIQ_D7_2_37_B	K1_UBIQ_D7_3_37_A	K1_UBIQ_D7_3_37_B	0	Anova p-value <= 0.05	Max fold change >= 1.5
G3HPZ0	1	1	2.44482	0.00684278	2.84459	31C	37C	Vesicle-associated membrane protein 8 |VAMP8	3954.14	4291.67	4039.78	2398.43	6392.94	6658.89	1606.97	437.104	1172.34	563.958	3457.43	2512.61	3852.57	3939.27	4039.78	1930.94	5987.23	5701.94	718.884	185.697	633.325	269.876	5989.71	3716.8		x	x
G3H303	1	1	2.07218	9.38e-05	4.33463	31C	37C	Proteasome subunit beta |	5137.49	5505.68	3542.72	5039.23	10158.9	11013.3	1834.62	1190.06	1023.09	1070	1919.17	2282.74	5005.53	5053.6	3542.72	4057.01	9514.23	9430.59	820.725	505.575	552.698	512.037	3324.8	3376.77		x	x
G3I710	1	1	3.88657	9.21e-08	29.2356	31C	37C	AP-2 complex subunit alpha |AP2A1	7076.46	8283.91	6641.08	5752.98	13386.1	12082.9	327.636	301.508	158.192	135.668	387.745	509.754	6894.69	7603.7	6641.08	4631.64	12536.6	10346.4	146.569	128.09	85.4595	64.9226	671.735	754.058		x	x
G3GXG4	1	1	2.65702	0.000124176	96.1755	31C	37C	Lanosterol 14-alpha demethylase |CYP51A1	9463.94	7402.31	8287.6	4364.44	12890.5	12098.1	0	0	0	0	494.994	71.7498	9220.84	6794.49	8287.6	3513.75	12072.4	10359.5	0	0	0	0	857.535	106.137		x	x
G3IDL3	1	1	1.98261	1.13e-05	26.2955	31C	37C	Interferon-inducible protein |IFITM3	11146.2	14314.5	15673.9	17797.1	24754.5	22414.9	88.7239	400.194	335.458	267.784	1452.79	1490	10859.9	13139.1	15673.9	14328.2	23183.5	19193.6	39.6911	170.016	181.223	128.145	2516.84	2204.1		x	x
G3H171	1	1	2.29644	0.00125172	32.932	31C	37C	G protein-coupled receptor kinase |GRK6	5630	5233.56	3963.41	3227.04	6239.71	6653.02	0	0	0	44.1167	452.519	443.08	5485.39	4803.82	3963.41	2598.04	5843.72	5696.92	0	0	0	21.1116	783.951	655.431		x	x
G3I0G1	1	1	2.49867	0.000348329	2.61031	31C	37C	Transcription factor BTF3 |BTF3	3441.64	3077.13	3582.76	4302.22	5999.54	7590.87	1545.83	2007.93	1315.61	1566.96	1641.98	2646.14	3353.24	2824.46	3582.76	3463.65	5618.79	6499.98	691.536	853.034	710.725	749.85	2844.59	3914.33		x	x
G3IAG1	1	1	3.6528	2.81e-06	3.82979	31C	37C	Guanine nucleotide-binding protein G(Q) subunit alpha |GNAQ	4878.6	4395.94	3589.12	4252.73	4578.98	4189.3	950.767	1353.16	563.761	1224.56	1356.67	1309.86	4753.28	4034.98	3589.12	3423.81	4288.39	3587.26	425.33	574.866	304.558	585.998	2350.32	1937.62		x	x
G3IPE5	1	1	3.11308	0.00775078	3.37498	31C	37C	Squalene monooxygenase |SQLE	2958.87	4120.49	3497.24	2436.06	5015.85	7994.56	328.423	1845.98	226.72	593.477	2799.65	1916.34	2882.87	3782.15	3497.24	1961.23	4697.53	6845.66	146.921	784.233	122.48	284.002	4850.16	2834.77		x	x
G3HZV0	1	1	2.45664	0.000131295	4.35641	31C	37C	Ribosomal protein |RPL10A	7882.01	7971.64	4786.41	3824.38	6356.35	6412.53	1248.05	684.226	1149.19	655.749	2267.64	2541.93	7679.55	7317.07	4786.41	3078.95	5952.96	5490.99	558.32	290.682	620.821	313.802	3928.5	3760.18		x	x
G3H4I2	1	1	3.14735	0.00564023	2.07927	31C	37C	Tropomyosin alpha-1 chain-like protein |TPM4	6229	6062.41	5915.32	6663.53	9531.81	9074.57	2639.77	1927.83	2827.49	1662.57	5672.01	6179.94	6069	5564.61	5915.32	5364.71	8926.9	7770.47	1180.91	819.006	1527.48	795.605	9826.29	9141.73		x	x
G3H8X6	1	1	2.33455	0.000771999	2.58401	31C	37C	Disco-interacting protein 2-like A |DIP2A	2750.15	3479.93	3199.5	2357.48	4318.28	4202.77	872.49	959.641	722.581	1022.4	2029.85	2252.19	2679.51	3194.19	3199.5	1897.97	4044.23	3598.79	390.312	407.688	390.356	489.26	3516.54	3331.58		x	x
G3I0C6	1	1	2.67364	0.000317864	4.15107	31C	37C	Cullin-5 |CUL5	14977.9	10914.3	26828.8	28081.9	25805.2	25288.4	10191.4	8454.22	3986.35	2773.54	3646.91	2721.67	14593.2	10018.1	26828.8	22608.3	24167.5	21654.2	4559.16	3591.64	2153.52	1327.25	6317.96	4026.06		x	x
G3HVZ2	1	1	2.87462	8.24e-06	6.06361	31C	37C	Protocadherin Fat 1 |FAT1	4273.98	4123.75	2972.23	4824.51	3989.69	6844.85	696.378	659.08	350.976	469.279	1282.5	999.368	4164.2	3785.14	2972.23	3884.14	3736.49	5861.18	311.528	279.999	189.606	224.568	2221.82	1478.32		x	x
G3H6P9	1	1	2.60093	1.88e-07	4.04632	31C	37C	C-4 methylsterol oxidase |MSMO1	6464.95	8838.74	6315	6032.02	10255.6	9523.45	2026.97	2205.76	1667.24	1636.33	2198.6	1986.8	6298.89	8112.97	6315	4856.29	9604.76	8154.84	906.773	937.08	900.686	783.048	3808.88	2938.99		x	x
G3I5P2	1	1	3.12634	2.46e-06	4.68756	31C	37C	Integrator complex subunit 7 |INTS7	1810.53	2139.73	2091.47	2449.9	4074.7	3842.11	477.309	698.221	525.485	754.146	493.492	551.763	1764.02	1964.03	2091.47	1972.38	3816.11	3289.96	213.527	296.628	283.88	360.889	854.934	816.201		x	x
G3GRW2	1	1	4.55438	0.0312185	1.84654	31C	37C	EMC8 |	4379.56	4588.22	3568.43	3249.47	7100.36	6880.52	2829.35	1287.67	1336.45	1232.39	4716.08	4718.24	4267.06	4211.47	3568.43	2616.1	6649.76	5891.72	1265.72	547.047	721.986	589.749	8170.21	6979.5		x	x
G3GSN8	1	1	3.10999	0.0211746	2.08365	31C	37C	Integrin beta |ITGB5	1966.9	2430.26	2654.36	2746.04	4489.87	4258.65	1975.54	725.992	809.594	443.148	2049.66	2896.85	1916.38	2230.7	2654.36	2210.8	4204.93	3646.64	883.765	308.426	437.363	212.064	3550.87	4285.19		x	x
G3IDL7	1	1	2.68154	0.000373398	3.95251	31C	37C	Heat shock cognate 71 kDa protein |HSPA8	17151.5	14632.5	13966	12757.2	25351.6	27861.3	5825.19	2205.11	3760.13	1871.04	7930.88	6673.28	16711	13431	13966	10270.6	23742.7	23857.4	2605.93	936.803	2031.31	895.365	13739.6	9871.51		x	x
G3IK71	1	1	4.12037	7.2e-05	3.77005	31C	37C	Inner centromere protein |INCENP	4308.15	4642.81	4081.6	4614.79	10587.6	9472.17	2157.76	1438.16	1495	1406.86	2147.65	1356.33	4197.49	4261.58	4081.6	3715.3	9915.68	8110.93	965.284	610.978	807.636	673.24	3720.63	2006.37		x	x
G3I9S3	1	1	4.29035	0.00392407	2.63057	31C	37C	60S ribosomal protein L7a |RPL7A	4703.49	5072.78	6089.49	7437.55	9855.51	13514.2	2541.79	3790.58	3172.69	4300.86	2882.46	1054.14	4582.67	4656.24	6089.49	5987.86	9230.05	11572.1	1137.08	1610.37	1713.97	2058.13	4993.61	1559.35		x	x
G3II19	1	1	3.06445	0.00194651	2.69923	31C	37C	Ragulator complex protein LAMTOR1-like protein |LAMTOR1	3722	3324.79	3656.64	3488.16	5739.31	5051.33	1594.15	716.587	1215.32	595.566	2448.52	2685.16	3626.39	3051.78	3656.64	2808.26	5375.08	4325.41	713.152	304.43	656.549	285.002	4241.85	3972.05		x	x
G3H3E7	1	1	3.07888	0.000156788	3.89238	31C	37C	USP36 |USP36	4289.84	4219.19	3443.23	3865.81	7188.51	8714.48	1318.53	1004.22	942.548	722.677	2153.5	2008.06	4179.65	3872.74	3443.23	3112.3	6732.31	7462.13	589.851	426.624	509.188	345.829	3730.77	2970.44		x	x
G3HV08	1	1	3.11071	0.000216823	3.55757	31C	37C	Cell division protein kinase 9 |CDK13	1758.01	2653.63	2709.07	2112.83	3708	4871.46	478.955	1062.39	560.018	597.038	926.097	1382.57	1712.85	2435.73	2709.07	1701.01	3472.68	4171.38	214.263	451.339	302.536	285.706	1604.39	2045.17		x	x
G3HS40	1	1	2.40044	0.00408893	2.09469	31C	37C	H-2 class II histocompatibility antigen gamma chain |RPS14	1213.44	1569.41	2453.08	3461.71	2763.56	2792.83	1278	1287.24	1318.37	1059.07	707.546	1154.6	1182.27	1440.54	2453.08	2786.98	2588.18	2391.48	571.718	546.863	712.219	506.808	1225.76	1707.95		x	x
G3HWZ7	1	1	2.76868	2.13e-05	321.423	31C	37C	Phospholipid-transporting ATPase |	8680.99	8645.13	4037.1	4589.71	9288.68	10830.3	72.0565	0	0	0	0	71.2806	8458	7935.26	4037.1	3695.11	8699.2	9273.84	32.2348	0	0	0	0	105.442		x	x
G3IBF6	1	1	2.38243	3.15e-07	11.481	31C	37C	Sister chromatid cohesion protein PDS5-like A |PDS5A	1898.77	3141.36	2067.6	2420.5	4344.64	4517.15	287.046	321.484	131.653	296.19	283.582	281.827	1849.99	2883.42	2067.6	1948.71	4068.92	3867.99	128.411	136.577	71.1224	141.738	491.283	416.896		x	x
G3GX44	1	1	3.31044	0.00496871	2.25659	31C	37C	Protein SEC13-like |SEC13	3603.86	3799.3	4721.97	3717.81	6970.28	8719.29	2377.76	1324.6	1712.17	1510.14	3365.87	3682.98	3511.29	3487.33	4721.97	2993.15	6527.93	7466.25	1063.7	562.735	924.957	722.663	5831.08	5448.08		x	x
G3H0F1	1	1	2.41296	0.00788414	1.76286	31C	37C	Alpha-mannosidase 2C1 |MAN2C1	1004.04	1384.99	1763.47	2063	2746.69	2282.99	1137.47	1111.92	824.467	1030.01	1157.44	1117.62	978.251	1271.26	1763.47	1660.89	2572.38	1954.9	508.851	472.38	445.398	492.902	2005.16	1653.25		x	x
G3HF97	1	1	3.10618	0.00422806	4.93861	31C	37C	Protein ADM2 | ABHD17A	3056.2	2472.48	3383.04	3222.69	5647.4	4568.79	40.2608	633.758	186.948	264.713	1510.23	1889.78	2977.69	2269.46	3383.04	2594.54	5289	3912.21	18.0108	269.242	100.994	126.676	2616.34	2795.48		x	x
G3GZQ9	1	1	4.51949	0.000611657	8.72298	31C	37C	DNA helicase |MCM6	3770.19	4269.57	3117	2831.65	9233.58	7502.13	1353.22	1311.05	169.08	90.5643	488.998	109.29	3673.35	3918.99	3117	2279.72	8647.6	6424	605.369	556.979	91.3413	43.3386	847.147	161.668		x	x
G3I420	1	1	2.32144	0.00122226	2.88725	31C	37C	Integrator complex subunit 11 |INTS11	2422.35	2270.36	3108.96	2828.55	5397.33	6675.79	966.791	860.225	1207.23	1189.56	2369.72	1269.78	2360.13	2083.94	3108.96	2277.22	5054.8	5716.42	432.498	365.453	652.176	569.251	4105.35	1878.33		x	x
G3IA07	1	1	3.44034	6.91e-05	9.59141	31C	37C	BTB/POZ domain-containing protein 1 |	5478.05	6492.21	6682.79	4963.66	10544.7	11649	171.071	671.18	549.208	307.255	1407.83	1669.64	5337.34	5959.12	6682.79	3996.17	9875.5	9974.93	76.5294	285.14	296.696	147.034	2438.95	2469.84		x	x
G3GS15	1	1	2.75433	0.000152631	6.83819	31C	37C	DNA repair protein complementing XP-C cells-like |XPC	3422.88	3684.3	7558.78	6232.25	9549.98	9192.07	639.722	474.519	445.942	376.315	1706.13	2154.27	3334.96	3381.78	7558.78	5017.5	8943.91	7871.08	286.182	201.591	240.909	180.082	2955.73	3186.72		x	x
G3GYL6	1	1	2.22861	0.000801759	6.80932	31C	37C	Cytosolic carboxypeptidase 2 |MTCH2	2577.06	3493.93	3023.77	2699.56	6825.61	8381.41	467.436	506.09	513.05	87.3645	1210.63	1180.78	2510.87	3207.04	3023.77	2173.38	6392.44	7176.92	209.11	215.004	277.163	41.8074	2097.31	1746.68		x	x
G3HSP6	1	1	3.75889	4.86e-05	8.21098	31C	37C	Mediator of RNA polymerase II transcription subunit 17 |MED17	4008.11	3781.97	3802.62	2966.66	6206.29	5056.65	713.593	374.655	99.1853	518.804	703.604	735.008	3905.16	3471.43	3802.62	2388.42	5812.42	4329.96	319.229	159.166	53.5824	248.268	1218.94	1087.27		x	x
G3HAF2	1	1	3.82054	4.17e-05	5.28979	31C	37C	L-fucose kinase |FUK	6918.6	6474.33	4387.66	4653.98	8954.8	8412.18	1071.05	437.795	2129.6	965.611	1424.59	1495.57	6740.89	5942.71	4387.66	3746.85	8386.51	7203.26	479.138	185.99	1150.47	462.083	2467.97	2212.34		x	x
G3I0H2	1	1	3.47984	0.000174231	5.93747	31C	37C	40S ribosomal protein S4 |RPS4	3960.55	4463.2	5900.11	6367.86	10871.5	13342.9	702.281	1137.42	558.866	709.903	1761.22	2693.48	3858.82	4096.72	5900.11	5126.67	10181.6	11425.4	314.169	483.215	301.914	339.717	3051.17	3984.36		x	x
G3GWL7	1	1	4.0994	0.000259934	3.9971	31C	37C	Ribosomal L1 domain-containing protein 1 |RSL1D1	1859.45	1982.4	2776.61	3199.87	5247.21	5454.79	1007.55	950.046	872.437	377.377	951.978	974.41	1811.69	1819.62	2776.61	2576.17	4914.21	4670.89	450.731	403.611	471.313	180.59	1649.22	1441.41		x	x
G3GZJ6	1	1	4.03338	0.000171625	5.15436	31C	37C	Vesicle-associated membrane protein 4 |	3160.03	4220.52	2021.89	2487.5	5884.16	6181.82	407.365	333.23	846.393	733.701	1368.98	958.031	3078.86	3873.97	2021.89	2002.65	5510.74	5293.43	182.237	141.567	457.242	351.105	2371.65	1417.18		x	x
G3HLZ7	1	1	2.73471	0.000569629	3.04096	31C	37C	alanyl-tRNA synthetase domain containing 1 |AARSD1	3509.62	3931.12	3575.67	2376.73	4362.23	4100.93	975.801	543.953	697.892	803.263	1859.79	2306.61	3419.48	3608.32	3575.67	1913.47	4085.39	3511.59	436.529	231.09	377.019	384.393	3221.94	3412.07		x	x
G3HVB6	1	1	2.36652	3.5e-06	11.5138	31C	37C	Clustered mitochondria protein homolog |CLUH	1449.42	2168.23	1771.06	1825.31	3591.86	3711.33	135.949	87.3411	149.874	242.192	237.073	408.424	1412.19	1990.19	1771.06	1469.53	3363.91	3177.97	60.8172	37.1054	80.9659	115.898	410.709	604.165		x	x
G3I1I3	1	1	2.69028	2.62e-06	5.77243	31C	37C	Phosphorylase b kinase regulatory subunit |PHKB	3381.65	2628.19	2792.04	2622.2	4387.41	4348.25	748.885	980.274	392.413	585.731	362.126	422.989	3294.79	2412.38	2792.04	2111.09	4108.97	3723.36	335.017	416.453	211.992	280.295	627.353	625.71		x	x
G3GRU9	1	1	2.57927	0.00359438	4.19694	31C	37C	Large neutral amino acids transporter small subunit 1 |SLC7A5	4544.15	5141.87	4559.67	2268.22	8502.84	7102.06	1443.23	358.85	685.548	218.222	2206.7	2740.36	4427.42	4719.66	4559.67	1826.11	7963.23	6081.42	645.637	152.451	370.35	104.428	3822.92	4053.7		x	x
G3HDL6	1	1	2.95392	0.00172108	2.03462	31C	37C	Elongation factor 1-beta |EEF1B	5250.89	4012.94	5765.5	6416.17	7378.57	9603.6	2612.46	2587.25	2583.05	2464.71	4939.45	3699.97	5116.01	3683.43	5765.5	5165.57	6910.31	8223.46	1168.7	1099.15	1395.43	1179.46	8557.18	5473.21		x	x
G3HC03	1	1	2.50597	0.00171782	8.76661	31C	37C	40S ribosomal protein S27 |RPS27	7839.76	3347.52	3710.69	1024.36	9378.48	4107.33	391.411	73.511	218.673	91.1262	1630.34	949.497	7638.38	3072.65	3710.69	824.695	8783.3	3517.07	175.1	31.2299	118.133	43.6074	2824.43	1404.55		x	x
G3GWV9	1	1	2.55363	0.00830632	2.40539	31C	37C	Nucleoprotein TPR |TPR	2959.15	4992.9	3635.1	4159.99	7429.2	10110	2025.66	1679.92	1262.55	1448.08	3507.71	3914.29	2883.14	4582.92	3635.1	3349.15	6957.72	8657.06	906.186	713.687	682.062	692.965	6076.81	5790.25		x	x
G3HHA3	1	1	3.78734	1.15e-05	5.47961	31C	37C	40S ribosomal protein S24 |RPS24	7857.39	11775.6	18257.5	23817	19127	21984.4	3877.34	2703.63	4277.45	3200.57	2713.55	1991.37	7655.57	10808.7	18257.5	19174.7	17913.2	18825	1734.55	1148.59	2310.78	1531.6	4700.99	2945.76		x	x
G3I1Z7	1	1	3.62719	2.16e-06	4.99622	31C	37C	Developmentally-regulated GTP-binding protein 1 |DRG1	3618.75	4554.61	3651.64	6844.63	5051.6	5522.46	1442.22	637.268	857.241	1037.07	1219.78	659.585	3525.8	4180.62	3651.64	5510.51	4731.01	4728.82	645.183	270.733	463.103	496.279	2113.17	975.697		x	x
G3I3Y6	1	1	2.83341	0.0171556	2.7517	31C	37C	Glutathione S-transferase P |GSTP1	5008.5	5996.01	3583.66	3728.67	10728.9	10733.3	385.709	1300.28	960.483	1097.16	5253.1	5459.42	4879.85	5503.67	3583.66	3001.9	10048	9190.78	172.549	552.403	518.877	525.036	9100.55	8075.9		x	x
G3GZE7	1	1	3.91789	0.000229206	9.46681	31C	37C	Solute carrier family 35 member F5 |	2106.09	2443.35	2392.92	2295.16	4909.69	4855.75	125.16	71.383	61.9586	337.701	415.86	995.261	2052	2242.72	2392.92	1847.8	4598.11	4157.93	55.9908	30.3259	33.4716	161.603	720.442	1472.25		x	x
G3I3C7	1	1	3.37813	6.65e-07	22.8877	31C	37C	Putative allantoicase |RPS7	4765.5	4999.44	6959.4	7220.95	11814.6	8984.46	243.627	489.274	641.99	287.13	177.791	115.139	4643.1	4588.93	6959.4	5813.48	11064.8	7693.31	108.988	207.86	346.819	137.403	308.008	170.321		x	x
G3I563	1	1	2.05604	8.37e-06	5.34298	31C	37C	Protein FAM26D |	1027.06	1242.5	720.876	1510.45	1266.45	2285.98	202.1	175.936	194.815	265.747	393.198	275.473	1000.68	1140.47	720.876	1216.04	1186.08	1957.46	90.4106	74.7436	105.244	127.17	681.183	407.496		x	x
G3HSM3	1	1	2.36977	0.00900679	2.74386	31C	37C	Thimet oligopeptidase |THOP1	2688.4	2952.37	1968.11	1895.69	4358.22	4872.98	1060.57	835.465	698.931	239.977	1776.24	2217.06	2619.35	2709.94	1968.11	1526.19	4081.64	4172.69	474.452	354.934	377.58	114.838	3077.18	3279.6		x	x
G3H9T1	1	1	2.38565	0.00205046	2.68667	31C	37C	Dolichyl-diphosphooligosaccharide--protein glycosyltransferase 48 kDa subunit |DDOST	1539.65	1244.95	1692.58	2889.37	2992.89	4313.32	880.753	758.693	582.737	1098.93	909.68	1230.53	1500.1	1142.73	1692.58	2326.19	2802.95	3693.45	394.009	322.318	314.809	525.879	1575.94	1820.28		x	x
G3HFH2	1	1	1.92113	0.000194635	75.2771	31C	37C	Cell division cycle protein 20-like |	3005.16	2655.8	2238.93	2215.19	5833.77	5936.5	0	0	0	0	149.554	141.176	2927.97	2437.72	2238.93	1783.42	5463.54	5083.36	0	0	0	0	259.089	208.837		x	x
G3HFG4	1	1	2.52851	2.05e-06	15.135	31C	37C	60S ribosomal protein L4 |RPL4	5046.89	6875.93	9422.63	10831.1	12813.1	16121	752.446	971.539	394.628	245.833	692.212	981.044	4917.26	6311.34	9422.63	8719.95	12000	13804.2	336.61	412.742	213.188	117.641	1199.2	1451.22		x	x
G3HBB2	1	1	2.8276	0.00963211	1.93535	31C	37C	Heterogeneous nuclear ribonucleoprotein F |	3164.7	3533.91	3359.61	4825.13	6995.2	7250.73	2039.62	3350.49	1703.83	1700.95	2761.11	3495.14	3083.41	3243.73	3359.61	3884.64	6551.27	6208.73	912.435	1423.4	920.453	813.971	4783.39	5170.22		x	x
G3IB70	1	1	2.47535	0.0192351	1.8983	31C	37C	Ubiquitin carboxyl-terminal hydrolase 19 |USP19	7876.62	7437.51	5146.84	4336.51	9684.66	11293.4	3964.84	3875.54	2816.88	1760.58	5647.54	6048.59	7674.29	6826.8	5146.84	3491.26	9070.05	9670.39	1773.69	1646.46	1521.75	842.507	9783.88	8947.43		x	x
G3HMZ8	1	1	3.78082	6.55e-08	11.7064	31C	37C	Guanylate cyclase |	7102.34	7604.31	7857.32	6879.54	10754.4	11553.1	586.564	478.653	484.096	1163.4	696.75	1011.3	6919.9	6979.91	7857.32	5538.61	10071.9	9892.8	262.402	203.348	261.521	556.73	1207.06	1495.97		x	x
G3H4H6	1	1	2.08128	9.92e-05	3.67217	31C	37C	AP-1 complex subunit mu-1 |AP1M1	5279.58	6270.27	3496.35	3176.78	5881.72	5526.06	874.668	1029.61	855.201	939.073	1949.73	2420.72	5143.97	5755.41	3496.35	2557.58	5508.45	4731.91	391.287	437.414	462.001	449.383	3377.75	3580.88		x	x
G3HHB4	1	1	3.38991	8.01e-06	5.97486	31C	37C	E3 ubiquitin-protein ligase TRAF7 |	2937.47	2874.86	1828.56	2524.98	3238.54	5327.27	248.642	517.734	415.509	760.394	557.797	635.006	2862.02	2638.8	1828.56	2032.83	3033.02	4561.69	111.231	219.951	224.469	363.878	966.337	939.339		x	x
G3H0X2	1	1	2.7152	3.5e-05	3.3625	31C	37C	Leucine-rich repeat-containing protein 57 |LRRC57	5337.46	6421.44	5965.71	6145.35	10278.9	11156.7	2527.02	2567.21	1831.7	1359.68	2266.01	2922.1	5200.36	5894.16	5965.71	4947.53	9626.54	9553.34	1130.47	1090.64	989.533	650.661	3925.67	4322.55		x	x
G3I2D3	1	1	2.68282	1.01e-05	12.0068	31C	37C	40S ribosomal protein S20 |RPS20	15306.8	17279	20331.8	21462.7	33339.9	33525.2	1751.68	851.28	1275.28	637.57	3651.82	3596.11	14913.7	15860.2	20331.8	17279.3	31224	28707.3	783.622	361.652	688.939	305.102	6326.48	5319.58		x	x
G3IJG2	1	1	4.02992	0.000138798	2.21956	31C	37C	Fatty acyl-CoA reductase |FAR1	5152.15	9267.65	7323.42	8015.56	7859.47	9225.75	4162.86	4690.62	2951.53	2494.04	3955.66	2850.38	5019.81	8506.67	7323.42	6453.21	7360.69	7899.92	1862.27	1992.73	1594.49	1193.5	6852.84	4216.46		x	x
G3II56	1	1	2.47471	9.78e-06	9.29776	31C	37C	Actin-related protein 2 |ACTR2	7131.39	5915.28	7497.45	7631.74	11314.6	11983.1	474.694	397.325	625.139	545.05	1809.25	1684.66	6948.21	5429.57	7497.45	6144.2	10596.5	10261	212.357	168.797	337.716	260.828	3134.37	2492.06		x	x
G3HEV5	1	1	4.88668	0.000868028	2.26607	31C	37C	Tetratricopeptide repeat protein 27 |TTC27	10329.9	9701.83	10195.7	10316.8	17371.4	17914.7	5634.86	3895.34	4676.58	3758.67	7716.86	7780.99	10064.5	8905.19	10195.7	8305.89	16269	15340.2	2520.78	1654.87	2526.4	1798.67	13368.8	11510.1		x	x
G3HGB8	1	1	3.69749	2.77e-06	3.11133	31C	37C	Spartin |	12600.3	14586.9	10370	13809.1	17645.9	20802.2	4046.15	4032.93	4685.63	4825.31	6079.2	5197.62	12276.7	13389.1	10370	11117.5	16526	17812.7	1810.06	1713.32	2531.3	2309.1	10531.7	7688.62		x	x
G3HAP7	1	1	3.60131	0.00035622	5.64193	31C	37C	Glutathione synthetase |GSS	4965.51	6338.94	7700.21	9986.24	6964.31	10716.1	1040.22	1219.31	276.45	537.689	3958.22	1240.33	4837.96	5818.44	7700.21	8039.77	6522.34	9176.13	465.349	518.003	149.345	257.305	6857.29	1834.77		x	x
G3IHK4	1	1	2.18494	0.00834243	13.3791	31C	37C	Eukaryotic elongation factor 2 kinase |EEF2K	3073.84	2576.55	3526.17	3577.14	5706.52	5636.06	0	182.052	151.496	329.192	360.089	778.209	2994.88	2364.98	3526.17	2879.91	5344.37	4826.1	0	77.342	81.842	157.532	623.824	1151.17		x	x
G3H8J2	1	1	2.21051	0.00722262	2.02269	31C	37C	Lambda-crystallin-like |	14817.3	23420.5	17531.4	26542.6	17462.7	29730.6	12368.9	20423	7390.02	10561.6	4748.28	8534.23	14436.7	21497.4	17531.4	21369.1	16354.5	25458	5533.28	8676.37	3992.27	5054.16	8226	12624.3		x	x
G3GSI5	1	1	2.79019	0.00173012	17.855	31C	37C	Transmembrane protein 44 |	528.219	191.946	439.36	159.888	1838.57	922.117	0	0	76.9323	0	0	151.58	514.651	176.185	439.36	128.723	1721.89	789.6	0	0	41.5607	0	0	224.226		x	x
G3IER4	1	1	2.91422	1.3e-05	3.07027	31C	37C	Uncharacterized protein C5orf37-like |	4830.79	3906.49	5401.8	6793.19	6358.03	8352.62	1917.59	2389.69	1857.5	2434.14	1417.87	1592.24	4706.71	3585.72	5401.8	5469.09	5954.54	7152.27	857.844	1015.22	1003.47	1164.83	2456.35	2355.34		x	x
G3I668	1	1	2.75445	0.00138911	2.09173	31C	37C	Guanine nucleotide-binding protein G(I)/G(S)/G(T) subunit beta-2 |GNB1	11479.2	12374.1	13678.1	17387.1	13038.1	19579	10665.9	9433.41	5382.95	7516.16	4272.79	4577.13	11184.4	11358	13678.1	13998.1	12210.7	16765.3	4771.46	4007.63	2908	3596.78	7402.25	6770.76		x	x
G3HZW3	1	1	3.6356	0.000610514	87.3669	31C	37C	60S ribosomal protein L18 |RPL18	11109.3	8740.58	10861.9	8576.97	21060.9	19016.1	0	131.455	0	0	284.725	492.239	10823.9	8022.87	10861.9	6905.19	19724.4	16283.3	0	55.8464	0	0	493.263	728.149		x	x
G3I5U4	1	1	2.10776	7.42e-05	5.84793	31C	37C	Amino acid transporter |SLC1A5	10033.4	8806.37	9918.84	8534.02	15488.7	14538.1	1986.12	810.184	1634.86	644.626	2923.37	3512.51	9775.72	8083.26	9918.84	6870.61	14505.8	12448.8	888.502	344.193	883.194	308.479	5064.5	5195.91		x	x
G3I879	1	1	4.18619	0.0161645	1.78889	31C	37C	Nucleoside diphosphate-linked moiety X motif 22 |	4253.22	3918	2986.98	2940.37	7351.15	6606.28	3012.35	1991.68	2743.01	2787.43	3348.64	1800.38	4143.97	3596.29	2986.98	2367.25	6884.63	5656.9	1347.59	846.13	1481.84	1333.89	5801.24	2663.23		x	x
G3H2T0	1	1	2.35704	0.0145258	1.6859	31C	37C	Thioredoxin-interacting protein |	3780.91	3966.23	3438.21	3478.56	6450.41	7953.19	2967.36	3124.55	2323.34	2285.01	3004.47	3536.76	3683.79	3640.55	3438.21	2800.54	6041.05	6810.24	1327.46	1327.41	1255.13	1093.47	5204.99	5231.79		x	x
G3H1L5	1	1	3.06552	4.81e-06	4.37031	31C	37C	Zinc finger FYVE domain-containing protein 26 |ZFYVE26	7744.01	7760.44	6266.47	7293.85	12456.7	13487.3	2187.88	2901.33	1831.49	1784.42	2470.33	1411.48	7545.09	7123.22	6266.47	5872.17	11666.2	11549.1	978.759	1232.58	989.419	853.914	4279.63	2087.95		x	x
G3IK83	1	1	2.8022	9.37e-05	5.15393	31C	37C	Protein transport protein Sec24D |SEC24D	1953.3	2136.4	2835.03	3365.91	4378.96	6170.09	553.706	562.868	307.028	509.745	923.834	1186.27	1903.12	1960.98	2835.03	2709.84	4101.06	5283.39	247.703	239.125	165.864	243.933	1600.46	1754.81		x	x
G3H8U1	1	1	2.47709	0.000550793	1.95079	31C	37C	Engulfment and cell motility protein 2 |ELMO2	2468.7	2839.12	2065.2	2641.41	4440.48	3948.47	1413.29	1349.37	1619.22	1871.7	1565.72	1614.51	2405.29	2605.99	2065.2	2126.56	4158.68	3381.04	632.241	573.259	874.741	895.68	2712.47	2388.28		x	x
G3HR95	1	1	3.82729	0.000134551	6.9326	31C	37C	Carboxypeptidase D |CTSA	5472.97	4892.13	7339.66	5339.79	12455.5	11549.3	680.56	913.266	821.922	284.217	2351.21	1735.5	5332.39	4490.42	7339.66	4298.99	11665	9889.52	304.452	387.986	444.023	136.009	4073.27	2567.26		x	x
G3H843	1	1	4.33451	0.00037179	2.36552	31C	37C	TSC22 domain family protein 1 |	4323.98	4614.2	4315.73	7457.5	7190.74	9790.87	2044.89	2791.47	2447.84	2485.78	3000.81	3163.57	4212.92	4235.32	4315.73	6003.93	6734.4	8383.83	914.793	1185.91	1322.38	1189.54	5198.65	4679.74		x	x
G3H9T2	1	1	2.74941	5.75e-07	22.2068	31C	37C	Gap junction protein |	12172.3	12630.8	12319.7	12285.7	18926.9	20193	647.874	358.782	284.716	292.176	1509.75	893.235	11859.6	11593.6	12319.7	9891.06	17725.7	17291	289.83	152.423	153.811	139.818	2615.52	1321.33		x	x
G3I5V6	1	1	2.29096	0.000264353	2.80583	31C	37C	Mitotic checkpoint protein BUB3 |BUB3	5005.8	5013.45	5017.43	5184.67	8855.58	10106.8	2902.93	2656.36	1454.5	1521.43	2612.77	2817.12	4877.22	4601.78	5017.43	4174.1	8293.58	8654.34	1298.64	1128.51	785.755	728.066	4526.41	4167.26		x	x
G3HJT1	1	1	6.76429	4.09e-05	4.1757	31C	37C	Coiled-coil domain-containing protein |	6795.25	6595.16	7064.92	6791.31	14904.4	10407.2	1530.15	2167.26	2284.09	1046.74	2940.65	2617.77	6620.7	6053.62	7064.92	5467.59	13958.5	8911.55	684.52	920.724	1233.92	500.904	5094.43	3872.37		x	x
G3HJP9	1	1	2.64917	0.00139389	5.93344	31C	37C	SPOP |	3555.09	2796.68	3229.24	2961.14	5466.33	6160.21	638.889	62.2464	238.028	370.367	1046.33	1717.44	3463.77	2567.04	3229.24	2383.97	5119.42	5274.93	285.81	26.4444	128.589	177.235	1812.68	2540.55		x	x
G3HMG5	1	1	2.62954	0.000104952	6.45068	31C	37C	GA-binding protein alpha chain |GABPA	4643.27	5226.12	2753.12	2832.44	9200.04	10960.6	751.986	499.567	672.493	782.734	1198.23	1616.21	4524	4797	2753.12	2280.36	8616.18	9385.45	336.404	212.233	363.298	374.569	2075.83	2390.79		x	x
G3I7J6	1	1	4.33572	0.00162188	2.81395	31C	37C	Non-POU domain-containing octamer-binding protein |NONO	5748.05	5448.13	6129.63	5404.41	10054.4	10088.9	1911.81	1487.29	1430.54	1290.44	4403	4712.99	5600.4	5000.77	6129.63	4351.01	9416.37	8639.04	855.258	631.853	772.813	617.526	7627.83	6971.73		x	x
I1SNZ3	1	1	2.8108	0.000108009	5.45338	31C	37C	Platelet-derived growth factor receptor alpha |	3569.58	4567.32	5297.56	6105.38	9207.98	11054.1	823.735	1322.6	559.672	671.324	2077.71	1843.54	3477.89	4192.29	5297.56	4915.35	8623.62	9465.53	368.502	561.886	302.349	321.255	3599.46	2727.07		x	x
G3HGI5	1	1	2.76463	0.000652053	2.78971	31C	37C	Placenta-specific protein 1 |	6695.74	6702.53	9587.56	9301.69	15883.3	15574.7	4563.15	3845.22	6128.78	2968.69	2674.69	2669.72	6523.76	6152.17	9587.56	7488.65	14875.3	13336.5	2041.35	1633.58	3310.92	1420.63	4633.67	3949.21		x	x
G3H2B7	1	1	2.96717	0.00202746	2.12582	31C	37C	Septin-8 |SEPTIN8	3494.34	3527.71	3552.47	3757.31	5527.31	6523.24	3268.25	2157.34	2642.86	1307.68	1702.37	1331.93	3404.59	3238.04	3552.47	3024.96	5176.54	5585.79	1462.07	916.512	1427.74	625.778	2949.21	1970.26		x	x
G3IAU0	1	1	2.17262	0.000136469	3.21447	31C	37C	Uncharacterized protein (Fragment) |SMC4	3675.65	5101.73	4318.88	3913.81	6898.37	5811.94	1212.12	804.165	1333.72	1106.92	2287.1	2501.77	3581.23	4682.81	4318.88	3150.95	6460.58	4976.71	542.247	341.636	720.511	529.705	3962.21	3700.77		x	x
G3H6W8	1	1	2.26692	0.0010319	3.1564	31C	37C	Androgen-induced protein 1 |	5944.39	6317.03	5877.98	4768.92	10481	10694.1	1460.15	1031.28	1481.84	1784.28	3980.66	4228.14	5791.7	5798.32	5877.98	3839.39	9815.9	9157.24	653.206	438.12	800.525	853.85	6896.16	6254.51		x	x
G3IA38	1	1	2.83589	0.000334656	5.53017	31C	37C	DNA polymerase iota |	9480.38	10526.4	5450.14	3677.94	7700.81	7455.13	954.018	1019.19	318.317	784.274	2479.17	2453.98	9236.86	9662.09	5450.14	2961.06	7212.1	6383.76	426.784	432.988	171.963	375.306	4294.95	3630.07		x	x
G3IGI0	1	1	2.38827	1.67e-05	28.6643	31C	37C	60S ribosomal protein L23a |RPL23A	2867.58	3311.46	3843.67	2928.27	4306.42	5522.07	48.3745	18.3927	24.1922	51.0255	213.097	439.615	2793.92	3039.55	3843.67	2357.51	4033.13	4728.49	21.6406	7.81383	13.0692	24.4177	369.173	650.305		x	x
G3ICY6	1	1	4.51989	3.37e-05	4.74192	31C	37C	40S ribosomal protein S17 |RPS17	7980.83	6263.01	8529.62	8099.39	9982.9	15838.7	1678.44	1413.7	1498.01	1032.49	3068.49	3264.87	7775.83	5748.74	8529.62	6520.7	9349.36	13562.5	750.859	600.589	809.262	494.089	5315.89	4829.59		x	x
G3GS70	1	1	3.62405	0.0386304	1.73061	31C	37C	Importin-5 |IPO5	4371.14	2940.69	4392.24	6238.04	6916.55	8262.47	3079.44	2115.46	2434.37	1591.74	5223.3	4694.1	4258.86	2699.22	4392.24	5022.15	6477.61	7075.07	1377.6	898.718	1315.11	761.71	9048.93	6943.79		x	x
G3HCS4	1	1	2.83669	0.00176137	3.47189	31C	37C	26S proteasome non-ATPase regulatory subunit 12 |PSMD12	5702.2	6572.16	5669.92	5743.38	11576	11677.5	1867.06	1333.33	994.981	738.565	4056.69	4529.74	5555.73	6032.5	5669.92	4623.91	10841.4	9999.3	835.24	566.442	537.513	353.432	7027.87	6700.66		x	x
G3H7F0	1	1	3.1725	0.0010389	2.94608	31C	37C	Tudor domain-containing protein 7 |TDRD7	4529.86	4930.15	6739.02	6790.07	9371.45	10045.4	1991.06	1643.59	1983.6	997.895	4115.24	3662.63	4413.5	4525.32	6739.02	5466.59	8776.72	8601.74	890.709	698.252	1071.59	477.532	7129.31	5417.99		x	x
G3HRK4	1	1	3.34557	0.000493185	2.41923	31C	37C	RAB5B |RAB5B	7782.21	5464.87	7063.09	9272.39	12301.8	11424.7	4877.98	3426.92	2084.43	4234.4	4044.18	3367.67	7582.31	5016.14	7063.09	7465.06	11521.1	9782.84	2182.19	1455.87	1126.06	2026.33	7006.21	4981.65		x	x
G3HA47	1	1	3.03943	0.000307032	2.53444	31C	37C	Claudin |	3063.02	2711.56	2636.15	2928.52	5006.8	5987.63	1840.2	1712.4	1321.55	1634.63	1131.83	1171.46	2984.34	2488.91	2636.15	2357.71	4689.06	5127.15	823.224	727.483	713.933	782.236	1960.8	1732.89		x	x
G3IGP2	1	1	4.24455	0.00352892	3.82502	31C	37C	Gonadotropin-releasing hormone receptor |UBA6	894.882	2758.03	3992.5	5672.43	3555.37	7032.06	1101.56	1476.33	1040.7	718.714	1110.67	801.747	871.896	2531.56	3992.5	4566.79	3329.74	6021.48	492.788	627.194	562.212	343.933	1924.14	1185.99		x	x
G3HQV4	1	1	2.17833	0.0001437	5.66879	31C	37C	3-ketoacyl-CoA thiolase B, peroxisomal (Fragment) |ACAA1B	1898.36	1383.78	1496.91	1062.09	2076.45	2757.98	199.81	184.803	635.311	106.7	184.36	572.234	1849.59	1270.15	1496.91	855.074	1944.67	2361.63	89.3859	78.5103	343.211	51.06	319.389	846.483		x	x
G3H125	1	1	2.75454	8.46e-05	5.43365	31C	37C	Neutral amino acid transporter A |SLC1A4	1149.65	1877.82	1040.72	1058.21	2408.67	2584.11	152.731	211.012	279.092	186.81	505.804	526.87	1120.12	1723.63	1040.72	851.952	2255.81	2212.75	68.3248	89.6449	150.772	89.396	876.263	779.377		x	x
G3HRY8	1	1	3.29692	0.000571924	5.85128	31C	37C	SWI/SNF-related matrix-associated actin-dependent regulator of chromatin subfamily A member 5 |SMARCA5	2772.36	3804.33	2490.25	1155.31	4614.3	2623.78	625.162	116.039	298.833	209.853	981.933	752.199	2701.14	3491.95	2490.25	930.12	4321.47	2246.72	279.669	49.2971	161.437	100.423	1701.12	1112.7		x	x
G3HMT3	1	1	2.52209	1.96e-05	13.5704	31C	37C	S-adenosylmethionine decarboxylase proenzyme |	784.474	901.011	658.185	636.106	1684.07	1502.63	64.8502	233.727	30.5871	32.388	24.1427	68.7124	764.323	827.027	658.185	512.12	1577.2	1286.68	29.0111	99.295	16.5239	15.4989	41.8251	101.643		x	x
G3H619	1	1	2.65771	0.0011558	38.1694	31C	37C	Transmembrane protein 66 |SARAF	4373.15	3265.78	3506.46	3267.09	8734.57	7119.17	199.907	78.9026	219.521	0	166.489	128.125	4260.82	2997.62	3506.46	2630.28	8180.25	6096.08	89.4291	33.5205	118.591	0	288.428	189.53		x	x
G3HJ29	1	1	2.52489	0.00554823	19.252	31C	37C	DnaJ-like subfamily B member 12 |DNAJB12	3965.79	4326.71	5758.13	3658.01	10209.4	9745.75	790.654	0	277.652	94.2776	418.906	374.873	3863.93	3971.44	5758.13	2945.01	9561.53	8345.19	353.703	0	149.995	45.1155	725.72	554.534		x	x
G3H1F4	1	1	2.02218	0.00217466	29.713	31C	37C	Ribosomal protein L15 |RPL15	3337.93	3769.28	1600.76	1304.12	8625.9	10771.9	71.9532	66.2133	0	8.4109	433.202	410.019	3252.19	3459.77	1600.76	1049.93	8078.48	9223.91	32.1886	28.1296	0	4.02494	750.486	606.525		x	x
G3I6L2	1	1	2.8314	0.00886121	3.28794	31C	37C	Elongator complex protein 3 |ELP3	1087.23	962.199	480.332	685.246	2393.19	2554.49	290.596	259.129	190.752	462.544	642.073	637.517	1059.31	883.191	480.332	551.681	2241.31	2187.39	129.999	110.087	103.049	221.346	1112.34	943.053		x	x
G3IEE8	1	1	3.1812	0.0115416	3.68132	31C	37C	Serine/threonine-protein kinase mTOR |MTOR	1751.65	1164.43	1293.9	745.152	2968.8	3343.41	158.657	362.857	768.962	63.9108	702.957	1003.34	1706.65	1068.82	1293.9	599.911	2780.4	2862.93	70.9758	154.154	415.412	30.5838	1217.81	1484.19		x	x
G3GUH7	1	1	2.19462	0.00493291	4.88874	31C	37C	PHD finger protein 2 |PHF2	3514.32	7641.08	6128.67	5756.13	11246.6	14501.7	326.733	963.956	109.029	417.578	5226.43	2936.05	3424.05	7013.65	6128.67	4634.17	10532.9	12417.7	146.165	409.521	58.9003	199.827	9054.35	4343.19		x	x
G3I8L4	1	1	2.96178	0.00230359	2.96048	31C	37C	Sorting nexin-6 (Fragment) |SNX5	543.092	385.759	741.327	749.141	899.821	1227.24	390.228	457.099	98.6171	172.051	236.305	181.39	529.142	354.083	741.327	603.123	842.716	1050.88	174.57	194.191	53.2754	82.3334	409.378	268.323		x	x
G3I9Z9	1	1	3.39306	0.000180332	13.3389	31C	37C	Replication factor C subunit 3 |RFC3	2338.48	2426.15	1216.06	1227.92	4652.34	3198.11	19.9061	284.598	108.359	89.252	218.119	408.723	2278.42	2226.93	1216.06	988.577	4357.09	2738.51	8.90508	120.907	58.5381	42.7106	377.873	604.608		x	x
G3I3E7	1	1	2.87188	0.00400246	3.06815	31C	37C	Platelet-activating factor acetylhydrolase |PAFAH2	2868.87	3530.59	1489.61	1946.08	6299.02	3631.01	1110.73	425.231	971.552	2396.3	790.404	747.831	2795.17	3240.69	1489.61	1566.76	5899.27	3109.2	496.891	180.652	524.856	1146.73	1369.31	1106.24		x	x
G3GRM7	1	1	2.89962	0.00442142	1.80313	31C	37C	Myosin-Ie |MYO1E	3427.52	4711.49	3906.83	3402.09	6433.43	5704.46	2146.4	1795.71	2049.77	2200.33	3895.07	3211.6	3339.48	4324.62	3906.83	2738.97	6025.15	4884.67	960.202	762.876	1107.34	1052.94	6747.88	4750.8		x	x
G3I322	1	1	2.40229	0.00118798	5.82131	31C	37C	Multidrug resistance-associated protein 5 |ABCC5	2335.44	2756.51	1739	897.424	1927.63	3403.1	124.243	262.207	361.154	55.7824	699.051	740.89	2275.45	2530.17	1739	722.503	1805.29	2914.04	55.5809	111.394	195.104	26.694	1211.05	1095.97		x	x
G3H1P5	1	1	2.65894	0.0155505	2.23037	31C	37C	WD repeat-containing protein 22 |DCAF5	2210.21	2501.95	1741.18	2631.54	1967.11	2859.67	817.065	751.048	600.666	190.034	1904.78	1973.78	2153.43	2296.51	1741.18	2118.62	1842.27	2448.71	365.518	319.07	324.495	90.9386	3299.87	2919.74		x	x
G3HYH7	1	1	2.18576	0.00146405	23.8564	31C	37C	60S ribosomal protein L28 |RPL28	3394.7	3152.81	2359.78	788.557	2319.57	2055.21	46.8491	43.5975	37.9112	0	214.703	246.744	3307.5	2893.92	2359.78	634.855	2172.36	1759.86	20.9582	18.5217	20.4806	0	371.956	364.998		x	x
G3IL33	1	1	2.53276	9.66e-05	16.564	31C	37C	DNA polymerase eta |POLH	2918.08	3208.32	707.385	448.789	4271.96	3102.94	144.763	68.8089	204.531	132.432	169.56	164.803	2843.13	2944.88	707.385	361.314	4000.85	2657.02	64.7606	29.2323	110.493	63.3741	293.748	243.787		x	x
G3HP17	1	1	2.87505	0.0435264	5.32005	31C	37C	CRIGR Phosphatidylinositol-3-phosphate phosphatase |Mtmr3	1543.58	2045.81	1252.47	1018.09	4509.88	4370.25	348.815	109.686	251.568	0	1155.22	905.376	1503.93	1877.82	1252.47	819.646	4223.67	3742.2	156.044	46.5981	135.904	0	2001.32	1339.29		x	x
G3IIS8	1	1	2.32963	0.000734738	67.1618	31C	37C	Ubiquitinyl hydrolase 1 |	4450.57	4259.07	5539.07	3968.43	10393.5	7254.12	0	0	69.98	99.2487	178.972	185.805	4336.25	3909.35	5539.07	3194.92	9733.95	6211.63	0	0	37.805	47.4944	310.054	274.854		x	x
G3IH63	1	1	2.95684	0.00960175	1.9418	31C	37C	Myosin-9 |MYH10	531.436	598.779	692.56	551.739	1141.33	1268.31	383.367	525.524	249.78	305.366	466.809	532.93	517.785	549.612	692.56	444.197	1068.89	1086.04	171.501	223.26	134.938	146.129	808.708	788.342		x	x
G3I3H2	1	1	2.73573	2.94e-06	6.03123	31C	37C	60S acidic ribosomal protein P2 |RPLP2	2720.23	1595.31	2382.29	2187.04	2677.95	2845.54	311.684	214.371	298.495	311.829	662.599	589.982	2650.35	1464.32	2382.29	1760.76	2508	2436.61	139.433	91.0721	161.254	149.223	1147.9	872.736		x	x
G3HCU8	1	1	2.85618	0.000141826	9.88844	31C	37C	26S protease regulatory subunit 8 | PSMD8	3558.05	3641.11	2003.37	1147.3	5666.32	4524.45	375.397	107.253	101.261	382.302	529.592	581.428	3466.65	3342.13	2003.37	923.672	5306.72	3874.24	167.936	45.5647	54.7037	182.947	917.473	860.082		x	x
G3HV97	1	1	2.35967	1.97e-05	15.2916	31C	37C	Ribose-phosphate pyrophosphokinase 1 |PRPS1	3728.81	4266.29	3343.89	1961.08	6601.9	5580.13	127.151	83.7502	130.593	121.742	596.718	606.457	3633.03	3915.97	3343.89	1578.84	6182.92	4778.21	56.8815	35.5799	70.5496	58.2584	1033.76	897.108		x	x
G3HRC6	1	1	3.38115	6.91e-07	14.5439	31C	37C	Abhydrolase domain-containing protein 4 |	1527.19	1340.29	1595.46	1496.48	3098.65	2978.94	114.271	70.2946	229.772	114.724	212.947	85.6275	1487.96	1230.23	1595.46	1204.79	2902	2550.84	51.1194	29.8635	124.128	54.8998	368.912	126.665		x	x
G3I9P3	1	1	2.93444	0.0034616	20.1949	31C	37C	Abhydrolase domain-containing protein FAM108C1 |ABHD17C	2421.42	2133.2	1587.11	1475.27	3602.72	3670.58	153.589	299.286	0.25824	0	244.063	40.1343	2359.22	1958.04	1587.11	1187.72	3374.08	3143.08	68.7087	127.147	0.139508	0	422.818	59.369		x	x
G3H8D5	1	1	2.78938	0.00014728	10.8212	31C	37C	Vacuolar fusion protein MON1-like A |MON1A	1424.27	1114.82	2116.2	1685.81	3896.95	4536.45	200.806	47.8003	134.191	87.7723	477.415	417.341	1387.69	1023.28	2116.2	1357.22	3649.64	3884.52	89.8313	20.3072	72.4933	42.0025	827.081	617.356		x	x
G3GRE1	1	1	2.80404	0.0336032	6.1467	31C	37C	Bifunctional aminoacyl-tRNA synthetase (Fragment) |EPRS	2051.15	1213.38	978.061	383.339	1681.62	2408.13	138.836	121.085	0	221.228	574.578	362.217	1998.46	1113.75	978.061	308.621	1574.9	2062.06	62.1087	51.4409	0	105.866	995.408	535.814		x	x
G3HAF4	1	1	2.17179	0.00190617	22.2091	31C	37C	Splicing factor 3B subunit 3 |SF3B3	1397.37	1797.1	707.567	425.508	1560.21	1460.2	56.9564	0	0	0	187.385	86.5116	1361.48	1649.53	707.567	342.57	1461.2	1250.35	25.4797	0	0	0	324.629	127.973		x	x
G3H5W4	1	1	2.34265	0.000340888	39.4859	31C	37C	60S ribosomal protein L23 |RPL23	1643.29	1471.96	1517.34	1481.15	2428.58	2353.38	0	0	0	0	115.059	160.88	1601.08	1351.1	1517.34	1192.46	2274.45	2015.18	0	0	0	0	199.331	237.983		x	x
G3I7C5	1	1	2.60441	0.0088353	2.77881	31C	37C	3 beta-hydroxysteroid dehydrogenase type 7 |Hsd3b7	997.644	954.797	2639.62	2526.93	3287.2	2340.7	579.071	411.645	484.668	330.303	1419.42	1362.06	972.018	876.396	2639.62	2034.39	3078.58	2004.32	259.05	174.881	261.83	158.063	2459.02	2014.84		x	x
G3HFW9	1	1	2.94585	0.0271554	4.69417	31C	37C	Sorting nexin |SNX9	1210.53	702.696	964.657	540.325	1836.23	1157.57	138.539	0	42.9833	63.1258	690.378	430.925	1179.43	644.996	964.657	435.008	1719.7	991.219	61.976	0	23.2206	30.2082	1196.02	637.45		x	x
G3I7Q5	1	1	2.04329	0.0240709	4.16518	31C	37C	Zinc finger protein ZPR1 |ZPR1	654.087	445.28	535.403	44.8397	615.115	335.983	0	0	39.5162	0	294.132	297.947	637.286	408.717	535.403	36.0998	576.078	287.699	0	0	21.3476	0	509.56	440.741		x	x
G3IHT0	1	1	2.49385	0.00450214	13.9893	31C	37C	Vacuolar protein sorting-associated protein 33B |VPS33B	486.58	764.262	559.169	501.381	1297.86	1168.53	34.8896	0.00485703	0	62.2339	91.1828	153.221	474.081	701.507	559.169	403.654	1215.49	1000.6	15.608	0.00206343	0	29.7814	157.966	226.654		x	x
G3GZ66	1	1	2.5819	0.0259824	2.53321	31C	37C	Transmembrane protein 209 |TMEM209	339.043	447.56	193.381	326.925	968.457	758.103	56.709	136.315	156.151	321.371	191.46	335.474	330.334	410.81	193.381	263.203	906.997	649.156	25.369	57.9113	84.3565	153.789	331.689	496.253		x	x
G3HT17	1	1	2.64729	0.00240985	20.0624	31C	37C	Bardet-Biedl syndrome 10 protein-like |	677.024	1112.69	423.438	474.55	1833.21	1024.85	92.785	0	0	101.155	0	82.4864	659.633	1021.33	423.438	382.053	1716.87	877.569	41.5078	0	0	48.4066	0	122.019		x	x
G3H177	1	1	2.14863	0.0114897	7.92275	31C	37C	Lectin, mannose binding 2 |LMAN2	1285.51	951.09	481.987	777.76	1958.18	2408.89	178.282	0	0	0	385.248	428.982	1252.49	872.994	481.987	626.163	1833.91	2062.71	79.7551	0	0	0	667.409	634.575		x	x
G3IIT5	1	1	2.47397	0.0128341	2.19783	31C	37C	Nucleosome assembly protein 1-like 4 |	897.321	901.138	412.469	563.399	901.612	1385.47	335.119	180.124	249.032	260.289	701.972	576.374	874.272	827.143	412.469	453.584	844.393	1186.37	149.917	76.5225	134.533	124.559	1216.11	852.606		x	x
G3GR73	1	1	2.51783	0.00159255	27.4226	31C	37C	Rab GDP dissociation inhibitor |GDI2	684.889	1246.79	2241.46	1511.93	2540.53	1938.03	0	0	100.294	0	182.537	87.7984	667.297	1144.41	2241.46	1217.24	2379.31	1659.51	0	0	54.1812	0	316.23	129.877		x	x
G3HR08	1	1	2.70493	0.000157813	79.1106	31C	37C	Cytosol aminopeptidase |LAP3	1341.32	1715.09	1085.39	964.979	2504.21	2125.01	0	0	45.5545	0	48.7883	28.7253	1306.86	1574.26	1085.39	776.89	2345.29	1819.62	0	0	24.6097	0	84.5217	42.4921		x	x
G3HM30	1	1	2.66486	0.00364729	4.27712	31C	37C	Zinc finger protein 622 |ZNF622	2934.96	3240.05	1867.04	1206.81	4167.16	2450.58	441.342	137.791	121.051	143.297	1333.97	1532.19	2859.57	2974	1867.04	971.588	3902.7	2098.4	197.436	58.5381	65.3947	68.5731	2310.99	2266.51		x	x
G3H7M8	1	1	2.72623	0.00377522	20.3966	31C	37C	Heterogeneous nuclear ribonucleoprotein U |HNRNPU	4494.23	2542.27	1190.7	594.092	3899.97	1475.14	0	41.5176	37.6494	0	345.789	271.061	4378.79	2333.52	1190.7	478.295	3652.47	1263.14	0	17.6381	20.3392	0	599.05	400.97		x	x
G3I905	1	1	3.40546	0.0110549	3.70187	31C	37C	E3 ubiquitin-protein ligase UBR4 |UBR4	1619.74	568.082	2794.88	1021.19	2588.99	831.281	609.784	525.928	705.173	66.3316	263.102	375.464	1578.14	521.436	2794.88	822.146	2424.69	711.818	272.79	223.432	380.952	31.7423	455.801	555.409		x	x
G3GZH6	1	1	2.11831	1.51e-06	13.2523	31C	37C	DnaJ-like subfamily C member 13 |DNAJC13	2959.46	2653.61	1071.53	1408.56	3078	2876.99	175.31	83.5627	187.604	115.935	271.554	226.089	2883.44	2435.71	1071.53	1134.01	2882.66	2463.54	78.4259	35.5002	101.348	55.4796	470.444	334.444		x	x
G3HA18	1	1	2.56575	0.0479571	2.40392	31C	37C	Huntingtin-interacting protein 1 |HIP1	1316.51	1062.07	818.347	331.459	2488.18	1568.93	280.534	190.234	124.595	346.634	1016.83	1196.64	1282.7	974.866	818.347	266.853	2330.28	1343.46	125.498	80.8177	67.3091	165.878	1761.57	1770.15		x	x
G3HHE4	1	1	2.24639	0.000199182	6.91335	31C	37C	Leucyl-tRNA synthetase, cytoplasmic |LARS	1095.85	978.274	3969.24	3702.19	2520.03	2896.45	520.903	679.506	272.269	368.13	164.763	187.586	1067.71	897.946	3969.24	2980.58	2360.11	2480.21	233.028	288.677	147.087	176.165	285.439	277.489		x	x
G3IM40	1	1	3.19491	2.24e-06	25.5079	31C	37C	26S proteasome non-ATPase regulatory subunit 1 |PSMD1	3125.88	2868.08	2432.07	1750.22	8517.56	6132.93	73.8362	277.629	141.545	74.318	210.179	195.788	3045.58	2632.58	2432.07	1409.08	7977.01	5251.57	33.031	117.946	76.4664	35.5641	364.117	289.621		x	x
G3I1L1	1	1	2.29334	0.00302037	25.6873	31C	37C	Anthrax toxin receptor |ANTXR2	1303.52	1596.38	1601.12	1482.01	3326.01	4571.59	185.328	0	61.9619	0	145.848	147.231	1270.04	1465.3	1601.12	1193.15	3114.93	3914.6	82.9074	0	33.4734	0	252.669	217.793		x	x
G3HFU9	1	1	2.42067	0.00656855	10.9485	31C	37C	CCR4-NOT transcription complex subunit 8 |CNOT8	785.012	961.439	985.699	662.385	2479.03	2096.65	131.737	0	0	0	183.742	412.496	764.848	882.493	985.699	533.276	2321.7	1795.34	58.9332	0	0	0	318.318	610.189		x	x
G3HYR7	1	1	2.85926	0.00643214	10.6495	31C	37C	Zinc finger FYVE domain-containing protein 19 |	1020.4	869.556	705.844	222.097	2139.91	1785.63	0	5.37475	0	39.3191	300.26	288.263	994.191	798.155	705.844	178.807	2004.11	1529.02	0	2.28337	0	18.8157	520.175	426.416		x	x
G3H9C5	1	1	3.67351	0.00228466	19.8488	31C	37C	Lymphocyte-specific helicase |HELLS	2123.45	1875.56	1480.57	1678.72	3291.33	1954.15	75.0335	100.01	187.466	70.8524	0	191.552	2068.9	1721.55	1480.57	1351.51	3082.46	1673.32	33.5666	42.4875	101.274	33.9056	0	283.355		x	x
G3IFJ0	1	1	2.95852	0.00013099	5.05122	31C	37C	UPF0528 protein FAM172A |	1542.43	1361.9	886.676	1375.02	2584.7	2867.76	554.686	459.007	387.145	154.454	194.694	352.177	1502.81	1250.07	886.676	1107.01	2420.67	2455.64	248.141	195.002	209.145	73.9125	337.292	520.96		x	x
G3IJ29	1	1	2.83437	0.00272779	22.2396	31C	37C	Eukaryotic translation initiation factor 3 subunit D |EIF3D	1230.51	1030.25	830.54	470.266	2750.02	2502.54	43.3392	0	28.7159	0	148.802	175.469	1198.9	945.654	830.54	378.604	2575.5	2142.9	19.388	0	15.513	0	257.786	259.564		x	x
G3HAU1	1	1	3.16208	6.71e-07	9.99931	31C	37C	Eukaryotic translation initiation factor 3 subunit E |EIF3E	3581.71	3983.49	3404.07	3632.8	9315.05	6387.57	746.116	563.937	414.685	309.193	518.422	478.325	3489.71	3656.4	3404.07	2924.71	8723.89	5469.61	333.778	239.579	224.023	147.961	898.123	707.567		x	x
G3HBE2	1	1	4.23204	0.00100104	4.01347	31C	37C	Canalicular multispecific organic anion transporter 2 |ABCC3	1559.6	1983.49	2050.52	2306.35	3308.37	4172.57	176.67	470.511	419.469	349.155	1127.76	1288.76	1519.54	1820.62	2050.52	1856.81	3098.41	3572.93	79.0343	199.889	226.608	167.085	1953.75	1906.41		x	x
G3I5Y2	1	1	2.473	0.000263653	3.10182	31C	37C	40S ribosomal protein S16 |	1421.67	1516.39	1248.97	988.91	2095.05	3039.64	806.267	626.118	364.278	478.847	601.07	447.475	1385.15	1391.88	1248.97	796.157	1962.09	2602.82	360.687	265.996	196.792	229.147	1041.3	661.931		x	x
G3H9H7	1	1	3.28683	0.000354984	2.07662	31C	37C	Heterogeneous nuclear ribonucleoprotein G |RBMXL1	2818.57	3351.28	1968.31	3573.69	1737.06	2522.13	1308.76	1620.83	1238.4	1364.15	1136.53	1022.22	2746.17	3076.1	1968.31	2877.13	1626.82	2159.68	585.479	688.582	669.015	652.8	1968.95	1512.12		x	x
G3IDS7	1	1	3.56625	0.000880876	7.20243	31C	37C	Monocarboxylate transporter 1 |SLC16A1	8578.83	9206.96	8646.79	7859.67	14528.6	11931.1	1609.62	134.09	430.771	291.565	3417.72	2551.16	8358.47	8450.96	8646.79	6327.7	13606.6	10216.5	720.073	56.9659	232.713	139.525	5920.91	3773.83		x	x
G3GVE9	1	1	2.61126	0.000570106	11.7157	31C	37C	Protein tweety homolog |TTYH3	3882.95	3969.6	2101.1	811.18	4315.36	2180.74	160.236	32.0643	67.149	25.9223	846.219	341.726	3783.21	3643.65	2101.1	653.069	4041.5	1867.34	71.6824	13.622	36.2756	12.4048	1466	505.501		x	x
G3HWL7	1	1	3.35357	0.000314592	3.68852	31C	37C	Cleavage and polyadenylation specificity factor subunit 1 |CPSF1	901.65	1022.24	1826.91	1571.46	3012.01	1815.5	323.717	563.21	227.994	492.851	526.099	617.846	878.49	938.297	1826.91	1265.16	2820.86	1554.59	144.816	239.271	123.168	235.848	911.422	913.955		x	x
G3H1L7	1	1	2.71635	0.000183099	10.6182	31C	37C	Vesicle transport through interaction with t-SNAREs-like 1B |RDH11	2901.05	2920.59	3360.43	3171.29	5937.15	6799.69	435.318	54.4586	253.775	104.201	841.975	673.221	2826.53	2680.78	3360.43	2553.16	5560.37	5822.51	194.742	23.1358	137.095	49.8641	1458.65	995.869		x	x
G3HCI4	1	1	2.68367	2.28e-05	17.5264	31C	37C	Receptor-type tyrosine-protein phosphatase S |	3724.65	3191.9	3632.71	1712.63	7752.12	6308.13	363.554	129.405	109.354	58.9771	444.272	396.297	3628.97	2929.81	3632.71	1378.82	7260.15	5401.59	162.638	54.9756	59.076	28.2229	769.663	586.226		x	x
G3HNP4	1	1	2.82097	0.00210487	1.98694	31C	37C	rRNA 2'-O-methyltransferase fibrillarin |FBL	765.184	930.226	1186.76	1214.89	1708.73	1787.54	874.97	745.939	521.191	518.384	593.132	567.996	745.529	853.843	1186.76	978.087	1600.29	1530.65	391.422	316.9	281.56	248.067	1027.55	840.214		x	x
G3HS03	1	1	4.1061	0.00399145	19.3214	31C	37C	Uncharacterized protein C6orf106 |	4990.46	3890.76	4616.09	2687.23	9061.32	6631.43	206.345	0	188.978	25.9281	619.63	608.965	4862.27	3571.28	4616.09	2163.45	8486.27	5678.43	92.3096	0	102.09	12.4076	1073.46	900.818		x	x
G3GS62	1	1	3.37312	0.0233964	1.69144	31C	37C	NEDD8-activating enzyme E1 catalytic subunit |UBA3	3743.12	4098.16	2996.92	2797.45	5463.87	4680.4	1331.97	1650.75	2715.47	1267.2	3406.61	3686.95	3646.97	3761.65	2996.92	2252.19	5117.12	4007.78	595.862	701.293	1466.97	606.406	5901.67	5453.96		x	x
G3II85	1	1	2.77843	4.49e-06	19.767	31C	37C	Nucleus accumbens-associated protein 2 |	2534.52	2800.61	2511.61	2749.69	6171.25	6425.99	269.239	157.995	84.4996	57.5854	376.609	227.422	2469.42	2570.65	2511.61	2213.74	5779.61	5502.51	120.446	67.1215	45.6488	27.5569	652.443	336.416		x	x
G3H627	1	1	2.29956	1.76e-05	13.4822	31C	37C	Serine/threonine-protein phosphatase (Fragment) |PPP2CB	3090.03	3005.83	1807.31	2332.02	4216.71	4267.56	150.051	76.5884	128.742	70.8791	509.214	452.986	3010.66	2759.01	1807.31	1877.48	3949.11	3654.27	67.1262	32.5373	69.5496	33.9184	882.17	670.084		x	x
G3I877	1	1	2.79228	0.0128749	11.1789	31C	37C	Stress-induced-phosphoprotein 1 |STIP1	4536	4297.02	3024.19	1273.11	6988.24	4350.59	434.432	84.1886	175.167	0	865.792	629.291	4419.48	3944.18	3024.19	1024.96	6544.75	3725.37	194.345	35.7661	94.6296	0	1499.91	930.885		x	x
G3GRR8	1	1	1.98203	0.000860037	45.1098	31C	37C	60S ribosomal protein L13 |RPL13	3612.51	4172.12	5228.97	3879.02	6728.75	7454.3	53.6066	0	0	0	374.714	260.569	3519.72	3829.54	5228.97	3122.94	6301.73	6383.04	23.9812	0	0	0	649.161	385.449		x	x
G3HJ64	1	1	4.26174	0.00496536	19.5716	31C	37C	ZNF330 |ZNF330	3384.13	3144.13	2824.12	2153.39	7228.16	6973.18	224.55	126.475	221.512	0	248.456	492.498	3297.21	2885.96	2824.12	1733.67	6769.44	5971.07	100.454	53.7307	119.666	0	430.429	728.532		x	x
G3H945	1	1	3.12488	1.19e-05	12.436	31C	37C	Eukaryotic translation initiation factor 3 subunit I |EIF3I	6274.64	6728.79	5370.84	4803.54	15161.7	15077.5	712.999	295.458	356.86	622.298	778.043	1529.7	6113.47	6176.27	5370.84	3867.26	14199.5	12910.7	318.963	125.521	192.785	297.794	1347.89	2262.83		x	x
G3HWH8	1	1	4.4012	1.72e-05	20.4106	31C	37C	Transcription factor BTF3 |	3617.9	3648.78	3060.48	2386.27	4347.29	4677.73	98.4347	56.3677	99.296	26.4579	391.122	393.379	3524.97	3349.17	3060.48	1921.15	4071.4	4005.5	44.0352	23.9469	53.6422	12.6612	677.585	581.909		x	x
G3I205	1	1	4.73312	0.000338865	8.98027	31C	37C	RING finger protein 185 |	7418.94	7397.6	5047.98	3291.33	11261.3	9075.1	561.716	154.423	243.921	180.34	1892.69	1810	7228.38	6790.16	5047.98	2649.8	10546.6	7770.92	251.286	65.604	131.772	86.2999	3278.92	2677.46		x	x
G3GX45	1	1	3.61568	0.00821435	4.02995	31C	37C	Calcium-transporting ATPase |ATP2B1	2320.85	2127.91	2661.15	2529.44	4933.51	4429.63	1062.16	50.6044	571.007	272.305	1395.24	1364	2261.24	1953.19	2661.15	2036.42	4620.42	3793.05	475.163	21.4984	308.473	130.309	2417.14	2017.72		x	x
G3GWT7	1	1	3.34809	0.00221698	23.8237	31C	37C	Guanine nucleotide-binding protein G(S) subunit alpha isoforms XLas |GNAS	4583.5	3405.07	4731.65	3654.44	8822.45	7010.71	0	0	184.452	0	1001.14	166.336	4465.76	3125.47	4731.65	2942.13	8262.55	6003.2	0	0	99.6454	0	1734.38	246.053		x	x
G3HRJ7	1	1	2.82351	0.0144673	3.81747	31C	37C	Catenin delta-1 |CTNND1	2348.65	2244.57	1175.12	661.475	4105.99	3306.95	336.609	52.5651	228.458	322.678	1264.41	1421.43	2288.32	2060.26	1175.12	532.544	3845.41	2831.71	150.583	22.3314	123.419	154.414	2190.49	2102.66		x	x
G3H155	1	1	2.34879	0.000806613	14.9597	31C	37C	Core histone macro-H2A.1 |H2AFY	3788.38	3485.56	3362.47	1743.4	4292.72	3583.64	63.7792	6.56759	103.507	8.60798	625.035	546.548	3691.07	3199.35	3362.47	1403.59	4020.29	3068.63	28.5319	2.79013	55.9168	4.11926	1082.82	808.487		x	x
G3IFW1	1	1	2.82044	0.00416763	2.80561	31C	37C	ASB6 |	4206.18	4054.66	8500.03	5812.59	10772.5	11103.5	3489.67	1596.6	1826.46	1762.53	1287.95	5879.86	4098.13	3721.72	8500.03	4679.63	10088.8	9507.85	1561.12	678.29	986.697	843.442	2231.27	8697.84		x	x
G3HCI2	1	1	2.64013	3.49e-05	1946.61	31C	37C	E3 ubiquitin-protein ligase UHRF1 |UHRF1	11816.5	10356.8	24.9019	3185.85	7024.91	3880.48	0	0	0	0	0	18.6424	11512.9	9506.41	24.9019	2564.88	6579.1	3322.81	0	0	0	0	0	27.5769		x	x
Q5RKV6	1	1	2.9057	0.0062442	4.45565	31C	37C	HUMAN Exosome complex component MTR3 |EXOSC6	1683.17	3096.35	3188.78	4406.36	3973.02	3692.72	2361.01	893.901	448.978	670.77	46.3437	76.7447	1639.93	2842.1	3188.78	3547.5	3720.88	3162.04	1056.21	379.759	242.549	320.99	80.2866	113.525		x	x
G3H0E9	1	1	3.66708	0.0039661	2.99193	31C	37C	Tyrosine-protein phosphatase non-receptor type 9 |PTPN9	1130.89	1902.26	1848.06	1654.1	3765.86	4031.42	400.988	781.687	469.036	471.135	1247.58	1419.99	1101.84	1746.06	1848.06	1331.69	3526.87	3452.07	179.384	332.087	253.385	225.457	2161.32	2100.53		x	x
G3I3K5	1	1	2.23722	5.27e-05	11.8954	31C	37C	G-protein coupled receptor 56 |	10950.2	7108.89	8204.89	7143	16066.7	13982.7	605.829	345.408	277.191	220.699	2190.44	1694.97	10668.9	6525.16	8204.89	5750.72	15047.1	11973.3	271.021	146.741	149.745	105.613	3794.75	2507.3		x	x
G3INU6	1	1	2.69162	0.000254887	4.31437	31C	37C	UDP-glucose 6-dehydrogenase |UGDH	4089.87	3848.47	4709.67	3740.42	7585.97	8441.86	1272.55	748.346	912.596	474.83	2175.17	1930.06	3984.82	3532.46	4709.67	3011.36	7104.55	7228.68	569.28	317.922	493.007	227.225	3768.3	2855.06		x	x
G3GWH3	1	1	2.091	8.88e-06	6.61861	31C	37C	POMP |	1843.08	1728.84	1883.62	2564.86	1127.01	3442.22	566.161	238.197	245.227	431.08	225.081	196.41	1795.74	1586.88	1883.62	2064.93	1055.49	2947.54	253.275	101.194	132.478	206.288	389.934	290.542		x	x
G3GS17	1	1	2.54542	0.00612971	20.8787	31C	37C	Transporter |SLC6A6	5766.42	5423.08	4397.56	2312.56	14109.7	10437	253.766	0	0	87.7569	902.637	788.835	5618.3	4977.78	4397.56	1861.81	13214.3	8937.12	113.523	0	0	41.9951	1563.74	1166.89		x	x
G3HIY3	1	1	2.81344	0.00032906	15.2889	31C	37C	40S ribosomal protein S23 |RPS23	5503.61	7167.08	5911.13	5209.28	15545.1	12759.5	167.238	49.2096	80.494	54.1142	1598.67	1457.69	5362.24	6578.58	5911.13	4193.92	14558.6	10925.8	74.8147	20.9059	43.4849	25.8958	2769.57	2156.3		x	x
G3HY37	1	1	2.93491	0.000426521	3.58778	31C	37C	Serine/threonine-protein kinase receptor |	1869.5	1546.62	2630.34	2967.16	3281.74	4120.61	1214.07	854.734	871.271	904.382	387.203	343.866	1821.47	1419.62	2630.34	2388.82	3073.48	3528.44	543.121	363.12	470.683	432.782	670.797	508.666		x	x
G3HGV7	1	1	3.245	0.0288226	3.23806	31C	37C	tRNA-splicing ligase RtcB homolog |RTCB	3335.64	1864.28	1913.72	464.487	3941.31	2504.59	372.499	407.785	176.376	54.7345	1609.21	1710.38	3249.96	1711.2	1913.72	373.951	3691.18	2144.66	166.639	173.241	95.2826	26.1926	2787.83	2530.1		x	x
G3GT06	1	1	2.49873	0.000556757	7.1716	31C	37C	T-complex protein 1 subunit theta |CCT8	4226.38	3953.97	2819.83	2013.72	4099.22	4885.41	57.4368	225.191	222.006	297.67	1153.56	1111.59	4117.82	3629.3	2819.83	1621.22	3839.07	4183.33	25.6946	95.6687	119.933	142.447	1998.45	1644.32		x	x
G3GYP9	1	1	3.10849	0.0057494	3.52144	31C	37C	Peroxiredoxin-1 |PRDX1	2967.59	2533.96	1687.67	1452.28	6235.32	6151.01	494.479	783.968	813.193	356.094	823.721	2699.91	2891.36	2325.89	1687.67	1169.21	5839.61	5267.05	221.207	333.056	439.307	170.405	1427.03	3993.87		x	x
G3IBL5	1	1	2.52509	0.00483408	3.26718	31C	37C	NF-kappa-B essential modulator |	1723.15	1787.86	2663.8	2268.25	4240.7	4157.75	447.808	244.992	726.828	248.308	1751.82	1735.01	1678.89	1641.06	2663.8	1826.13	3971.58	3560.24	200.329	104.081	392.651	118.825	3034.87	2566.52		x	x
G3HGU3	1	1	1.99267	0.0026305	28.465	31C	37C	Disabled-like 2 |DAB2	5680.86	7507.02	2171.51	2460.39	10505.5	9783.84	0	0	111.878	0	607.468	619.458	5534.94	6890.6	2171.51	1980.82	9838.79	8377.81	0	0	60.4395	0	1052.39	916.339		x	x
G3H2C4	1	1	2.6613	1.06e-06	8.86919	31C	37C	Heat shock 70 kDa protein 4 (Fragment) |HSPA4	1360.5	1969.73	2182.42	2630.78	3130.4	2399.51	268.064	178.818	186.5	141.365	279.719	487.2	1325.55	1807.99	2182.42	2118	2931.74	2054.67	119.92	75.9678	100.752	67.6485	484.59	720.695		x	x
G3H037	1	1	3.18531	0.0381998	1.85111	31C	37C	U5 small nuclear ribonucleoprotein 200 kDa helicase |SNRNP200	1497.88	1930.25	1919.99	2248.81	4679.4	4614.05	1519.7	2180.56	1770.53	1120.69	1507.73	1025.24	1459.4	1771.75	1919.99	1810.49	4382.43	3950.97	679.843	926.373	956.482	536.295	2612.02	1516.6		x	x
G3H267	1	1	2.93712	0.0358049	2.2858	31C	37C	Vacuolar protein sorting-associated protein 33A |VPS33A	944.111	897.527	1424.33	1380.12	2218.55	2552.74	932.062	101.639	205.274	153.279	1236.74	1490.95	919.86	823.83	1424.33	1111.11	2077.76	2185.88	416.962	43.1796	110.894	73.3498	2142.54	2205.5		x	x
G3IP28	1	1	2.115	2.2e-05	13.0478	31C	37C	Myc proto-oncogene protein |	3733.99	3014.18	2934.66	3582.78	5816.04	6607.76	153.707	240.514	338.935	65.4672	741.474	428.768	3638.07	2766.68	2934.66	2884.45	5446.94	5658.16	68.7617	102.178	183.101	31.3286	1284.54	634.26		x	x
G3H8D0	1	1	3.07536	3.13e-05	3.90619	31C	37C	Guanine nucleotide-binding protein G(I), alpha-2 subunit |GNAI2	2079.83	2217.03	1549	2308.13	4161.89	4174.16	560.58	644.925	617.411	899.24	890.522	608.835	2026.41	2034.98	1549	1858.24	3897.77	3574.29	250.778	273.986	333.541	430.321	1542.75	900.624		x	x
G3GTZ6	1	1	2.14647	0.000129743	7.42708	31C	37C	ATP-binding cassette sub-family A member 1 |ABCA1	2065.73	2047.69	2102.59	1681.91	3155.91	3574.88	131.59	330.942	150.01	79.0174	664.758	613.327	2012.67	1879.55	2102.59	1354.08	2955.63	3061.13	58.8674	140.595	81.039	37.8129	1151.64	907.269		x	x
G3HZG1	1	1	3.10161	0.00248148	3.46564	31C	37C	Protein BAT5 |ABHD16A	1335.11	828.275	1349.37	1152.1	2981.5	2556.1	598.821	456.158	679.751	459.548	610.193	139.42	1300.82	760.264	1349.37	927.535	2792.29	2188.76	267.885	193.791	367.219	219.912	1057.11	206.238		x	x
G3HCN2	1	1	3.53913	0.000360412	3.97235	31C	37C	CTP synthase |CTPS1	1637.88	1296.9	2761.68	2155.75	4742.51	4086.43	901.726	848.754	615.071	395.068	525.796	912.902	1595.81	1190.41	2761.68	1735.56	4441.54	3499.17	403.391	360.579	332.277	189.056	910.898	1350.42		x	x
G3GXD7	1	1	3.26642	0.00253581	4.05275	31C	37C	Fatty acid synthase |FASN	4305.9	4387.94	2636.51	1929.9	5257.49	6907.96	1535.61	491.055	563.071	229.396	2003.42	1451.15	4195.29	4027.64	2636.51	1553.74	4923.83	5915.22	686.962	208.617	304.185	109.775	3470.75	2146.62		x	x
G3GSE2	1	1	2.9142	0.000236402	75.9189	31C	37C	Gag polyprotein |GAG	3840.99	4071.52	1453.92	1646.83	7250.89	5632.6	0	0	0	0	134.359	180.408	3742.33	3737.2	1453.92	1325.84	6790.73	4823.14	0	0	0	0	232.765	266.87		x	x
G3IHQ7	1	1	3.32375	3.66e-08	12.8025	31C	37C	Sulfurtransferase |TST	3431.47	3401.77	4948.44	4755.06	8180.36	7020.9	453.289	374.905	339.508	352.221	381.188	577.929	3343.33	3122.44	4948.44	3828.23	7661.22	6011.93	202.781	159.272	183.411	168.552	660.376	854.907		x	x
G3HX78	1	1	3.82707	3.28e-05	5.46728	31C	37C	Disco-interacting protein 2-like B |DIP2B	2413.06	3600.69	1863.4	1628.33	3253.97	3684.78	715.776	745.978	575.44	448.501	223.359	298.7	2351.08	3305.03	1863.4	1310.95	3047.46	3155.24	320.206	316.916	310.867	214.625	386.95	441.854		x	x
G3I3A8	1	1	3.17794	0.000125601	3.45515	31C	37C	Nuclear mitotic apparatus protein 1 |NUMA1	2747.98	2750.77	2959.71	3037.63	4059.21	4121.62	1139.11	565.563	494.467	583.977	1652.8	1259.03	2677.39	2524.89	2959.71	2445.56	3801.61	3529.3	509.587	240.27	267.123	279.456	2863.34	1862.43		x	x
G3IJB1	1	1	2.14012	0.0120862	3.67398	31C	37C	Protein zer-1-like |ZER1	963.423	779.69	932.635	387.652	1734.01	1701.22	159.204	185.842	118.924	23.8758	707.199	573.783	938.676	715.668	932.635	312.093	1623.97	1456.74	71.2208	78.9518	64.246	11.4255	1225.16	848.774		x	x
G3IMF9	1	1	2.42048	0.000646941	10.8549	31C	37C	Solute carrier family 12 member 7 |SLC12A7	1542.85	1681.38	513.271	1260.26	1793.71	2608.64	121.532	9.88625	56.2081	208.778	159.756	309.818	1503.22	1543.32	513.271	1014.62	1679.88	2233.75	54.3679	4.20001	30.365	99.9086	276.763	458.301		x	x
G3IJ68	1	1	3.5115	6.28e-05	6.56823	31C	37C	Leucine zipper putative tumor suppressor 2 |	2199.41	2031.48	1493.9	1568.16	2536.07	2315.12	443.454	208.281	115.57	796.186	151.913	133.518	2142.91	1864.67	1493.9	1262.5	2375.12	1982.42	198.381	88.4847	62.4337	381.006	263.176	197.507		x	x
G3IFY1	1	1	4.23321	4.66e-12	55.9838	31C	37C	TYMS |TYMS	17003.2	14789.9	15369.6	17305.7	23061.8	22090.7	401.65	329.993	264.047	264.035	398.74	299.617	16566.5	13575.5	15369.6	13932.6	21598.3	18916	179.68	140.192	142.645	126.351	690.783	443.211		x	x
G3ID64	1	1	2.7074	0.000372967	65.1455	31C	37C	Vacuolar protein sorting-associated protein 13A (Fragment) |VPS13A	1741.48	2047.56	2099.27	2087.82	5976.52	3788.14	0	0	149.357	32.8118	54.346	35.8107	1696.75	1879.43	2099.27	1680.88	5597.24	3243.75	0	0	80.6865	15.7018	94.1498	52.9733		x	x
G3HFQ2	1	1	2.23284	0.00056044	4.5642	31C	37C	Serine-protein kinase ATM |ATM	1734.77	1548.17	2302.61	2547.18	3316.95	3673.97	523.162	1433.05	385.852	135.625	533.881	301.967	1690.21	1421.04	2302.61	2050.7	3106.45	3145.99	234.039	608.809	208.447	64.9018	924.904	446.688		x	x
G3GWX5	1	1	2.56634	0.000169581	9.05937	31C	37C	ATPase WRNIP1 |WRNIP1	3278.24	3725.94	3658.6	3619.95	6942.86	8296.4	83.0317	418.318	336.825	265.789	811.255	1343.51	3194.04	3420	3658.6	2914.37	6502.25	7104.13	37.1446	177.715	181.961	127.19	1405.43	1987.39		x	x
G3H011	1	1	2.74998	5.52e-06	6.28816	31C	37C	40S ribosomal protein S15a |	29229.8	34625.7	25662	37665.8	49538.7	84947.4	6131.98	9251.39	4776.39	7116.13	5724.11	8613.02	28479	31782.5	25662	30324.2	46394.9	72739.6	2743.17	3930.3	2580.32	3405.35	9916.53	12740.9		x	x
G3ICH9	1	1	4.03594	0.000162837	6.86686	31C	37C	Ataxin-10 |ATXN10	212632	182209	548831	463998	548147	403526	24210	37241.3	27744.5	27996.9	108524	117867	207170	167248	548831	373558	513360	345535	10830.4	15821.3	14988.3	13397.6	188008	174356		x	x
G3GX36	1	1	2.99326	1.6e-05	2.54042	31C	37C	Fanconi anemia group D2 protein-like |FANCD2	142639	157180	125555	104983	178611	182431	65302.4	47542.7	52562.6	44578.6	69791.4	71109.4	138976	144274	125555	84520.2	167276	156214	29213.3	20197.7	28395.7	21332.6	120908	105189		x	x
G3HXV9	1	1	2.1727	8.27e-05	3.56917	31C	37C	Golgi-specific brefeldin A-resistance guanine nucleotide exchange factor 1 |GBF1	1408.71	1340.67	1397.29	1446.93	2170.34	2793.64	378.807	655.496	374.968	690.247	257.578	600.896	1372.52	1230.58	1397.29	1164.9	2032.6	2392.16	169.461	278.476	202.567	330.31	446.232	888.881		x	x
G3IJC1	1	1	2.88385	5.59e-06	17.4753	31C	37C	Neural proliferation differentiation and control protein 1 |	5226.45	4689.38	5597.62	5605.44	13251	11687.3	229.091	134.226	315.661	355.884	770.531	830.171	5092.21	4304.32	5597.62	4512.86	12410.1	10007.7	102.485	57.0236	170.528	170.304	1334.88	1228.04		x	x
G3H8Z9	1	1	4.83136	5.71e-06	3.25933	31C	37C	Sodium/potassium-transporting ATPase subunit alpha |ATP1A1	12829.6	13718.6	13566.1	13737.7	21068.1	24865.1	5187	4298.97	4183.04	5629.31	4799.17	6517.67	12500	12592.1	13566.1	11060	19731.1	21291.7	2320.43	1826.35	2259.78	2693.84	8314.16	9641.33		x	x
G3HB58	1	1	6.66092	0.000476935	2.16277	31C	37C	NEDD8 ultimate buster 1 |NUB1	4861.81	6452.9	3364.45	4436.51	7280.98	8250.52	2989.92	2688.05	2725.27	2781.94	2242.9	2591.7	4736.92	5923.04	3364.45	3571.77	6818.92	7064.84	1337.55	1141.97	1472.26	1331.27	3885.63	3833.8		x	x
G3H9B2	1	1	2.83592	0.0124627	2.58037	31C	37C	Myoferlin |MYOF	1703.48	1621.4	2044.94	2034.64	3189.62	3127.81	838.418	213.587	789.129	202.402	1413.15	1861.12	1659.73	1488.26	2044.94	1638.06	2987.2	2678.31	375.07	90.739	426.307	96.8573	2448.16	2753.09		x	x
G3I4A0	1	1	2.47632	0.000168416	18.0106	31C	37C	Actin, gamma-enteric smooth muscle (Fragment) |ACTA2	16037.5	14990.5	8669.83	8588.55	23634.8	25137.2	235.654	340.004	133.299	73.9397	2597.78	2008.27	15625.5	13759.6	8669.83	6914.51	22134.9	21524.7	105.421	144.445	72.0112	35.3831	4500.44	2970.76		x	x
G3HBD4	1	1	2.6339	0.00160084	1.94707	31C	37C	Nucleoside diphosphate kinase |NME1	15245.5	13321.2	17825.6	24934.5	26889.2	27792.8	11568.1	14741.3	10303.8	10157.7	8690.85	9255.54	14853.9	12227.4	17825.6	20074.4	25182.7	23798.7	5175.04	6262.59	5566.36	4860.86	15056.2	13691.3		x	x
G3GSU4	1	1	2.44825	0.000113607	2.26472	31C	37C	Glyceraldehyde-3-phosphate dehydrogenase |GAPDH	28994	28714.2	21307.7	17829.6	34632.8	33238	12749.4	10458.8	10312.9	9722.59	15544.8	13942.9	28249.2	26356.4	21307.7	14354.4	32434.9	28461.4	5703.48	4443.25	5571.3	4652.64	26930.1	20625.2		x	x
G3GWA3	1	1	2.20278	0.000166622	3.69143	31C	37C	60S ribosomal protein L18a |	24562.7	23437.7	12028.1	8708.09	16209.1	13052.2	3229.7	3443.57	3936.48	2798.56	6808.68	6330.44	23931.8	21513.2	12028.1	7010.75	15180.4	11176.5	1444.82	1462.94	2126.58	1339.22	11795.5	9364.37		x	x
G3H132	1	1	3.48027	0.0053213	2.13588	31C	37C	14-3-3 protein theta |	9712.93	6680.36	9385.31	9761.26	20803.5	14255	7626.98	4362.22	3933.09	4417.27	4466.54	8247.48	9463.44	6131.82	9385.31	7858.64	19483.3	12206.4	3411.97	1853.22	2124.75	2113.84	7737.9	12200.2		x	x
G3GSG2	1	1	3.25089	0.000152286	3.65789	31C	37C	BCL-6 corepressor |	32636.8	31278.8	39885.3	41591.9	81990.4	88718.7	17018.6	14111	13627.8	9385.82	16847.8	15425.5	31798.5	28710.4	39885.3	33485	76787.1	75968.9	7613.35	5994.84	7362.1	4491.48	29187.3	22818.3		x	x
G3H3H0	1	1	3.50777	2.39e-06	2.89411	31C	37C	SEC14-like protein 1 |	12534.3	12375.2	10483.3	11287.9	15912.2	18435.7	3948.45	5435.56	3750.96	4375.98	5001.72	5485.08	12212.3	11359	10483.3	9087.73	14902.4	15786.3	1766.36	2309.21	2026.36	2094.08	8665.05	8113.85		x	x
G3HXA8	1	1	2.21514	1.97e-06	6.35678	31C	37C	Zinc finger FYVE domain-containing protein |	26489.7	31348.6	21025.9	17421	37446.6	34005.4	4509.97	2714.34	3731.96	2913.88	6197.67	6319.31	25809.3	28774.5	21025.9	14025.4	35070.2	29118.5	2017.56	1153.14	2016.1	1394.41	10736.9	9347.9		x	x
G3IF31	1	1	6.74382	5.6e-06	2.87174	31C	37C	UDP-N-acetylglucosamine--peptide N-acetylglucosaminyltransferase 110 kDa subunit |OGT	24090.8	26025.6	24261.6	29358.3	37539.6	45752.4	11094.9	10473.4	8634.96	12705.1	11165.8	11053	23472	23888.6	24261.6	23636	35157.2	39177.3	4963.35	4449.47	4664.82	6079.88	19343.8	16350.3		x	x
G3I004	1	1	2.41486	1.37e-09	8.30011	31C	37C	40S ribosomal protein S11 |RPS11	37906.1	30988.2	30816.4	33738.3	50611.6	51145.2	5045.87	5172.18	4557.85	4197.71	4865.76	4498.3	36932.5	28443.7	30816.4	27162.2	47399.7	43795.1	2257.29	2197.31	2462.27	2008.77	8429.52	6654.15		x	x
G3ICC6	1	1	2.35611	0.00318528	2.16317	31C	37C	14-3-3 protein theta |	41739.2	39844.2	22497.2	16935.5	32122.1	30000.7	14279.7	10890.2	11915.3	8119.75	18994.9	20462.5	40667.1	36572.5	22497.2	13634.5	30083.6	25689.3	6388.09	4626.51	6436.92	3885.62	32907.1	30269.4		x	x
G3HY52	1	1	3.30709	0.0100262	3.79654	31C	37C	Tyrosine-protein kinase |JAK1	4293.63	3418.98	3078.3	2100.56	8708.3	8046.3	1101.55	507.248	514.824	134.79	2568.25	2982.04	4183.34	3138.24	3078.3	1691.13	8155.65	6889.96	492.782	215.496	278.121	64.5021	4449.28	4411.21		x	x
G3HB77	1	1	2.5697	0.000336729	8.3274	31C	37C	Transmembrane protein 176B |	8438.33	8696.44	4682.34	3152.37	6023.76	4873.23	410.323	387.246	91.3718	296.874	1781.44	1339.79	8221.58	7982.36	4682.34	2537.92	5641.48	4172.9	183.56	164.515	49.3614	142.066	3086.2	1981.89		x	x
G3H2C6	1	1	2.609	1.69e-05	9.82899	31C	37C	Voltage-dependent anion-selective channel protein 1 |KCT2	13641.5	18516.2	14444.4	15012.8	29887.1	34042.7	1385.64	1020.21	1157.06	1074.71	4263.82	3871.46	13291.1	16995.8	14444.4	12086.6	27990.4	29150.4	619.872	433.421	625.074	514.289	7386.71	5726.9		x	x
G3HBG5	1	1	2.04814	0.000897208	3.29634	31C	37C	26S protease regulatory subunit 4 |PSMC1	8881.04	7733.94	3889.71	2846.87	5102.72	3949.87	1770.86	1090.5	1353.04	795.89	2801.23	2018.83	8652.92	7098.89	3889.71	2291.97	4778.89	3382.23	792.202	463.279	730.946	380.865	4852.89	2986.37		x	x
G3IAQ0	1	1	2.8226	0.0013337	8.0529	31C	37C	Alpha-enolase |ENO1	2142.88	1860.97	1845.15	556.988	2662.5	1537.74	199.038	36.9129	27.617	32.6957	516.828	503.977	2087.83	1708.16	1845.15	448.423	2493.53	1316.75	89.0406	15.6818	14.9194	15.6462	895.361	745.514		x	x
G3H2N6	1	1	3.38152	0.0339985	1.57917	31C	37C	Programmed cell death 6-interacting protein |PDCD6IP	10859.8	10995.3	14120.7	10760.6	20497.1	19507	10087	7002.84	7592.58	5050.41	12654	12540.9	10580.8	10092.4	14120.7	8663.23	19196.3	16703.6	4512.47	2975.04	4101.7	2416.82	21922	18551.3		x	x
G3HZI1	1	1	2.97205	0.000470675	2.64295	31C	37C	60S ribosomal protein L35 |RPL35	3330.93	2650.04	6227.23	5766.28	5671.28	6016.53	2668.11	2229.01	1918.3	1417.94	1730.3	1259.51	3245.37	2432.44	6227.23	4642.35	5311.37	5151.9	1193.59	946.959	1036.32	678.538	2997.6	1863.14		x	x
G3GXW7	1	1	3.89562	1.07e-06	6.68817	31C	37C	Uncharacterized protein C20orf117 |SOGA1	8069.34	8177.45	6283.56	5371.72	12465.7	12457.7	2076.46	1437.88	1152.18	938.279	1179.21	1114.34	7862.06	7505.98	6283.56	4324.69	11674.6	10667.4	928.915	610.861	622.438	449.003	2042.88	1648.39		x	x
G3I3T4	1	1	1.97423	0.00232758	4.75701	31C	37C	Complement component C1q receptor |THBD	5181.53	4389.32	3195.48	1622.49	5423.49	4073.49	335.939	163.213	262.003	178.422	2051.56	2030.05	5048.44	4028.9	3195.48	1306.24	5079.3	3488.09	150.284	69.3385	141.54	85.3819	3554.15	3002.97		x	x
G3HJM2	1	1	5.52496	8.1e-06	3.93025	31C	37C	Glycyl-tRNA synthetase |GARS	5979.2	6583.53	4758.24	5616.88	9552.02	9378.41	2191.81	1796.72	1230.48	1181.51	2086.77	2165.54	5825.62	6042.94	4758.24	4522.07	8945.82	8030.64	980.515	763.306	664.738	565.4	3615.16	3203.4		x	x
G3H3Y2	1	1	2.82755	8.46e-05	3.77264	31C	37C	Retrovirus-related Gag polyprotein |GAG	6334.15	7745.36	7213.99	9608.92	14081.3	17221.3	2314.91	3035.82	1908.37	1904.84	3394.94	3929.6	6171.45	7109.37	7213.99	7736	13187.7	14746.4	1035.59	1289.72	1030.95	911.539	5881.45	5812.9		x	x
G3GY55	1	1	2.36696	8e-05	2.71992	31C	37C	Period circadian protein-like 1 |VAMP2	9344.98	11187.4	9078.43	9827.78	14114.1	14741.9	3845.87	3286.46	3260.7	2726.59	6169.17	5820.29	9104.94	10268.7	9078.43	7912.2	13218.4	12623.4	1720.47	1396.2	1761.51	1304.78	10687.6	8609.72		x	x
G3HID0	1	1	3.48389	0.00126267	2.53938	31C	37C	Dolichyl-diphosphooligosaccharide--protein glycosyltransferase subunit 1 |RPN1	2936.9	3845.34	3544.85	5115.01	6213.93	7704	1149.79	2723.72	1276.1	2069.05	1748.52	2594.72	2861.46	3529.59	3544.85	4118.02	5819.58	6596.86	514.364	1157.13	689.381	990.12	3029.16	3838.27		x	x
G3HXZ3	1	1	3.71223	2.63e-06	10.7965	31C	37C	Tetraspanin | Cd81	7130.47	12651.8	4968.95	10150.2	9344.66	14893.5	472.174	669.076	1299.93	1306.11	1220.26	510.132	6947.32	11612.9	4968.95	8171.79	8751.63	12753.1	211.229	284.246	702.254	625.027	2114	754.618		x	x
G3HUN1	1	1	4.24869	0.00098659	7.0004	31C	37C	Ubiquitin carboxyl-terminal hydrolase |UCHL5	12191.7	10616.1	20474.5	10759.5	30273.6	23237.5	2296.49	609.62	939.957	326.766	6258.39	4932.58	11878.5	9744.37	20474.5	8662.32	28352.4	19898.1	1027.35	258.987	507.788	156.371	10842.1	7296.57		x	x
G3I9G7	1	1	2.81191	8.52e-05	5.78977	31C	37C	Proteasome subunit alpha type |PSMA3	6339.04	6846.67	7126.49	4277.19	12582.1	12609.7	960.628	1702.86	1005.3	548.407	2535.17	1845.77	6176.21	6284.48	7126.49	3443.5	11783.6	10797.6	429.741	723.43	543.088	262.434	4391.97	2730.38		x	x
G3I319	1	1	2.14952	9.79e-05	3.08329	31C	37C	AP-2 complex subunit mu-1 |AP2M1	1608.18	1696.52	1018.94	1175.06	2413.16	2361.62	452.11	838.153	495.701	590.576	406.185	549.267	1566.88	1557.22	1018.94	946.023	2260.02	2022.23	202.254	356.076	267.79	282.614	703.681	812.509		x	x
G3HED1	1	1	2.41109	0.00542974	16.4484	31C	37C	Protein tyrosine phosphatase type IVA 1 |PTP4A2	3803.35	3773.03	3767.64	2359.62	6406.65	5618.19	112.221	0	463.675	83.5761	418.249	486.473	3705.65	3463.21	3767.64	1899.7	6000.07	4810.8	50.2026	0	250.489	39.9944	724.581	719.621		x	x
G3HQ41	1	1	5.23591	2.74e-06	3.56839	31C	37C	Melanoma-associated antigen D1 |MAGED1	5099.95	5842.94	6199.14	7012.84	9396.38	10758.1	1702.3	2433.45	1821.57	1897.71	2241.18	2320.97	4968.95	5363.16	6199.14	5645.93	8800.06	9212.06	761.532	1033.81	984.057	908.127	3882.66	3433.32		x	x
G3I5Z8	1	1	2.97884	0.000123166	8.48972	31C	37C	Proteasome-associated protein ECM29-like |ECM29	4193.27	4792.07	5308.35	3480.49	8200.38	7120.73	498.071	198.25	344.918	151.25	1302.69	1403.1	4085.56	4398.58	5308.35	2802.09	7679.96	6097.41	222.814	84.2231	186.333	72.3791	2256.8	2075.55		x	x
G3H1V1	1	1	2.58005	6.2e-05	12.2082	31C	37C	60S ribosomal protein L21 |RPL21	5413.02	5777.65	5119.56	4188.4	5633.34	6502.6	467.643	117.144	140.506	83.5736	877.507	986.784	5273.98	5303.24	5119.56	3372.02	5275.84	5568.11	209.202	49.7667	75.905	39.9933	1520.21	1459.71		x	x
G3H761	1	1	2.47023	4.33e-06	7.35072	31C	37C	Tetratricopeptide repeat protein 37 |TTC37	2114.02	1703.3	1597.14	1943.83	3584.7	3795.77	159.269	352.228	249.537	445.634	434.541	363.869	2059.72	1563.44	1597.14	1564.95	3357.2	3250.28	71.2496	149.638	134.806	213.253	752.805	538.257		x	x
G3IF62	1	1	2.76459	2.46e-07	8.7261	31C	37C	Ras GTPase-activating-like protein IQGAP1 |IQGAP1	2413.19	3027.49	3667.03	4317.98	4793.34	6460.45	548	598.088	290.192	457.309	451.899	482.748	2351.2	2778.9	3667.03	3476.34	4489.14	5532.02	245.15	254.088	156.769	218.84	782.877	714.11		x	x
G3HK00	1	1	3.21664	0.00240775	2.78357	31C	37C	Guanine nucleotide-binding protein subunit beta-2-like 1 |RACK1	4725.54	6907.06	4810.82	4759.86	10028.5	8465.73	3044.93	2082.72	2104.55	724.969	3761.57	2542.61	4604.16	6339.9	4810.82	3832.09	9392.03	7249.12	1362.16	884.811	1136.93	346.926	6516.61	3761.19		x	x
G3HNV7	1	1	3.73848	1.65e-05	2.57537	31C	37C	Glyceraldehyde-3-phosphate dehydrogenase |	19422.2	18179.9	18018.2	18728.7	30152.4	31297.8	10641.4	9755.24	7628.45	7584.78	8712.22	8407.88	18923.3	16687.1	18018.2	15078.2	28238.9	26800	4760.49	4144.35	4121.08	3629.62	15093.2	12437.4		x	x
G3HV88	1	1	3.08789	0.00258048	2.16002	31C	37C	FUN14 domain-containing protein 2 |FUNDC2	2898.86	4079.67	3518.8	4078.56	5986.42	8150.72	2797.11	3034.16	1791.36	2100.41	1954.07	1615.83	2824.4	3744.68	3518.8	3283.59	5606.51	6979.38	1251.3	1289.01	967.738	1005.13	3385.26	2390.23		x	x
G3GWQ1	1	1	6.12736	5.73e-05	7.83959	31C	37C	Vinculin |VCL	8700.14	7690.47	11190	10380.8	20732.2	17872.1	1773.07	755.422	1490.8	477.472	2615.03	2654.75	8476.66	7058.99	11190	8357.45	19416.5	15303.7	793.191	320.928	805.367	228.489	4530.32	3927.07		x	x
G3GYI7	1	1	3.4172	2.24e-05	12.3872	31C	37C	Activating molecule in BECN1-regulated autophagy protein 1 |	49642.6	56743.7	68779.8	65689.2	113096	123333	8250.7	3125.66	2565.88	1816.05	11751.1	11021	48367.5	52084.4	68779.8	52885.4	105919	105609	3690.99	1327.89	1386.15	869.051	20357.7	16302.9		x	x
G3H853	1	1	6.43988	8.24e-05	4.79045	31C	37C	cAMP-dependent protein kinase type I-alpha regulatory subunit |PRKAR1A	3866.52	4908.29	3519.07	4786.63	7388.22	6650.66	637.026	628.156	510.764	965.517	2006.3	1748.36	3767.2	4505.26	3519.07	3853.65	6919.35	5694.89	284.977	266.862	275.927	462.038	3475.75	2586.27		x	x
G3H5Y0	1	1	2.556	0.00229778	2.98182	31C	37C	Receptor protein-tyrosine kinase |	4423.43	4461.72	3645.83	4529.1	8460.87	9417.52	1378.7	731.806	1343.41	1695.13	3299.11	3269	4309.81	4095.35	3645.83	3646.31	7923.93	8064.13	616.769	310.896	725.746	811.185	5715.43	4835.7		x	x
G3I2G0	1	1	2.03557	0.00516096	1.71063	31C	37C	UPF0696 protein C11orf68-like |BLES03	9122.54	9093.35	7227.11	7048.61	10199.4	11693.3	5409.67	5405.93	3700.98	3123.73	6962.53	7189.06	8888.22	8346.67	7227.11	5674.73	9552.09	10012.8	2420.04	2296.62	1999.36	1494.83	12062	10634.5		x	x
G3HKR3	1	1	3.38452	3.76e-05	4.6077	31C	37C	Tyrosine-protein phosphatase non-receptor type 23 |PTPN23	16533.1	18676.9	19516.2	22318.7	41969.5	36129.4	3171.14	5613.35	4202.43	5017.38	9619.09	6047.14	16108.4	17143.3	19516.2	17968.5	39306	30937.2	1418.62	2384.74	2270.26	2401.01	16664.3	8945.3		x	x
G3H0C2	1	1	5.39267	1.06e-06	11.177	31C	37C	Proteasome subunit alpha type |PSMA4	16177.6	13285.1	13986	13231	22653.5	23646.9	1351.88	1177.26	937.885	702.444	2457.2	2586.93	15762.1	12194.2	13986	10652.1	21215.9	20248.6	604.772	500.138	506.669	336.147	4256.89	3826.74		x	x
G3I351	1	1	2.85259	0.000352561	5.28505	31C	37C	40S ribosomal protein S9 |RPS9	6888.55	6068.86	7506.11	6880.86	13370.5	14057.2	1371.28	1047.15	583.06	632.192	3048.24	3681.66	6711.61	5570.53	7506.11	5539.68	12522	12037	613.451	444.862	314.984	302.529	5280.82	5446.13		x	x
G3GZ89	1	1	2.86754	1.24e-05	6.05182	31C	37C	Inosine-5'-monophosphate dehydrogenase |	16102.1	18445.1	29271.5	27905.1	34772	37401.4	2504.53	3539.97	4291.41	2697.35	7274.02	6775.06	15688.5	16930.6	29271.5	22466	32565.3	32026.5	1120.41	1503.9	2318.33	1290.79	12601.6	10022.1		x	x
G3GYL1	1	1	3.38642	7.4e-06	8.7274	31C	37C	Protein-tyrosine phosphatase mitochondrial 1 |	37155.6	45478.8	64975.8	60692.2	100081	101707	7752.45	10252.1	4970.48	3249.32	11581	9183.47	36201.2	41744.4	64975.8	48862.4	93729.6	87090.8	3468.09	4355.42	2685.18	1554.93	20063.2	13584.7		x	x
G3HMJ8	1	1	6.103	1.49e-06	4.92283	31C	37C	60S ribosomal protein L7 |	7241.08	6157.49	9729.05	8681.83	12702.7	13474.8	2834.66	2099.74	1980.43	1733.51	1651.03	1479.85	7055.09	5651.88	9729.05	6989.61	11896.6	11538.4	1268.1	892.039	1069.88	829.554	2860.26	2189.08		x	x
G3GRT0	1	1	2.91603	0.00201153	2.43591	31C	37C	Adenine phosphoribosyltransferase |APRT	5214.08	6610.96	4100.44	5105.69	8003.97	8523.08	3244.62	3838.49	2231.22	3414.7	1176.12	1513.43	5080.15	6068.12	4100.44	4110.52	7496.02	7298.23	1451.49	1630.72	1205.36	1634.07	2037.53	2238.76		x	x
G3HFJ1	1	1	4.01206	0.0275707	1.64001	31C	37C	Scavenger mRNA-decapping enzyme DcpS |DCPS	10374.3	11161.9	15104.1	15985.6	22890.1	28233.8	12496.2	10928.4	9806.1	8337.48	10741.3	10952.4	10107.8	10245.4	15104.1	12869.8	21437.4	24176.3	5590.22	4642.73	5297.5	3989.81	18608.5	16201.4		x	x
G3HSU8	1	1	2.60363	7.12e-05	210.868	31C	37C	Long-chain-fatty-acid--CoA ligase 4 |ACSL4	13364.7	8079.65	9291.34	6582.85	21447.3	18915.5	0	0	0	0	240.427	127.962	13021.4	7416.21	9291.34	5299.76	20086.2	16197.1	0	0	0	0	416.519	189.289		x	x
G3HSL4	1	1	6.08632	1.25e-05	8.64749	31C	37C	Elongation factor 2 |EEF2	20612.3	16327.5	19751.6	17866.4	34503.9	34262.4	2198.89	1192.47	1758.57	1442.16	4702.82	5279.15	20082.9	14986.8	19751.6	14384	32314.2	29338.5	983.683	506.603	950.025	690.132	8147.24	7809.23		x	x
G3IN06	1	1	5.63828	1.51e-06	7.56437	31C	37C	C-X-C chemokine receptor type 7 |ACKR3	7881.84	10211.2	7746.64	9286.5	14772.9	15579.9	915.56	1531.33	932.199	1042.9	1937.76	2296.49	7679.38	9372.78	7746.64	7476.43	13835.4	13340.9	409.58	650.562	503.597	499.067	3357.01	3397.1		x	x
G3HDE3	1	1	3.27065	0.00155921	2.69555	31C	37C	Proteasome activator complex subunit 2 |PSME2	9722.26	9364.4	10657.2	12251.8	12002.7	13985.1	6628.66	8241.1	2623.56	3621.57	2597.33	1508.37	9472.53	8595.47	10657.2	9863.74	11240.9	11975.3	2965.36	3501.09	1417.31	1733.06	4499.65	2231.27		x	x
G3HQ45	1	1	4.20342	0.00432611	1.7305	31C	37C	Eukaryotic translation initiation factor 2 subunit 3 |EIF2S3	4421.29	5867.29	6187.12	6318.35	8154.45	9397.4	4732	4863.31	3730.25	4342.31	2668.54	2978.18	4307.72	5385.52	6187.12	5086.81	7636.95	8046.9	2116.88	2066.1	2015.17	2077.97	4623.02	4405.5		x	x
G3GVQ7	1	1	3.04821	0.000110291	1.92257	31C	37C	Phytanoyl-CoA dioxygenase, peroxisomal |PHYH	6686.6	6603.19	7235.47	8766.94	9591.87	10545	5451.14	4750.72	3557.78	3832.8	4446.34	3671.09	6514.84	6060.99	7235.47	7058.14	8983.14	9029.59	2438.59	2018.27	1922	1834.14	7702.91	5430.5		x	x
G3IFR3	1	1	3.89774	0.000231192	2.66116	31C	37C	Bromodomain and WD repeat-containing protein 3 |BRWD3	9704.01	9846.01	11071.4	11866.3	14753.3	15593.7	6906.54	6288.9	3469.24	5031.71	2556.24	3116.88	9454.75	9037.53	11071.4	9553.4	13817	13352.7	3089.67	2671.74	1874.17	2407.87	4428.47	4610.67		x	x
G3HTX6	1	1	3.06497	2.9e-05	3.4113	31C	37C	Phosphoribosyl pyrophosphate synthetase-associated protein 1 |PRPSAP1	5448.29	5074.36	5767.04	7627.24	9460.61	11749.3	1887.25	2795.38	1560.62	1976.13	2215.19	2794.09	5308.34	4657.69	5767.04	6140.58	8860.22	10060.9	844.269	1187.57	843.088	945.655	3837.63	4133.19		x	x
G3H5T7	1	1	6.46592	0.000704296	2.1015	31C	37C	Chromobox protein-like 1 |CBX1	17911.8	20721.2	14271.7	17703.6	28473.4	25253.5	11756.4	7502.94	8807.47	6408.92	12982.2	11707.2	17451.7	19019.7	14271.7	14252.9	26666.4	21624.4	5259.27	3187.5	4758.01	3066.92	22490.5	17318		x	x
G3HH59	1	1	3.43613	3.79e-05	3.64645	31C	37C	Histone H2A deubiquitinase MYSM1 |MYSM1	21263.7	15158	25699.1	24797	42997.2	39829.1	10088.1	8764.61	7754.61	5950.91	6393.55	7598.63	20717.5	13913.3	25699.1	19963.7	40268.5	34105.3	4512.97	3723.5	4189.23	2847.74	11076.3	11240.3		x	x
G3H3C0	1	1	2.78303	0.00317124	2.11972	31C	37C	60S ribosomal protein L30 |RPL30	14715.6	13685	12009.2	11921.9	24851.2	23173.7	8744.12	5574.31	6052.82	4966.95	11406.7	10599.4	14337.6	12561.3	12009.2	9598.14	23274.1	19843.4	3911.72	2368.15	3269.89	2376.88	19761.2	15679.2		x	x
G3HH30	1	1	2.65932	1.33e-07	13.4605	31C	37C	Aldose reductase |AKR1B1	45428.6	38836.5	45839.1	28443.9	84364.5	67986.9	4168.13	2940.42	3067.8	2828.42	5857.88	4234.56	44261.7	35647.5	45839.1	22899.8	79010.5	58216.6	1864.63	1249.19	1657.3	1353.51	10148.3	6264.01		x	x
G3H451	1	1	7.5253	5.58e-06	3.06972	31C	37C	Nucleolar protein 56 |NOP56	32875.7	28229.4	37783.1	36123.6	54072.5	58435.2	13682.8	14100.5	14549.6	15048.7	11829.6	11421.5	32031.3	25911.4	37783.1	29082.6	50640.9	50037.5	6121.06	5990.38	7860.04	7201.38	20493.7	16895.4		x	x
G3I6C2	1	1	4.90847	0.0016056	1.75379	31C	37C	Nck-associated protein 1-like |NCKAP1	4262.94	4439.72	6363.28	7127.38	7721.88	8221.17	3782.8	4144.67	3392.59	2959.11	3582.5	3883.5	4153.44	4075.16	6363.28	5738.15	7231.83	7039.7	1692.25	1760.8	1832.76	1416.05	6206.37	5744.7		x	x
G3IPP2	1	1	2.32167	0.000146667	5.88823	31C	37C	Squalene monooxygenase |SQLE	13316.3	20820.9	8142.09	9373.77	21845.6	23226.6	2157.79	1968.6	1166.37	1380.14	4812.62	4941.36	12974.3	19111.2	8142.09	7546.68	20459.3	19888.7	965.299	836.325	630.104	660.453	8337.46	7309.56		x	x
G3HP12	1	1	4.33461	0.000198632	2.02145	31C	37C	Merlin |	9487.88	11286.7	12494.5	12948.3	17795.1	17720.6	6589.6	8072.7	7832.15	6623.53	5328.27	5986.79	9244.17	10359.9	12494.5	10424.5	16665.8	15174	2947.89	3429.55	4231.12	3169.62	9230.77	8856.02		x	x
G3IPR4	1	1	5.74323	6.48e-06	6.25994	31C	37C	Pre-mRNA-processing-splicing factor 8 |PRPF8	15744.8	16567.3	8404.4	9609.48	24485.3	24743.2	2137.36	2765.99	2106.56	2200.49	3047.13	3645.89	15340.4	15206.9	8404.4	7736.45	22931.4	21187.4	956.158	1175.09	1138.02	1053.02	5278.9	5393.21		x	x
G3I2E9	1	1	3.64743	0.0231339	1.59989	31C	37C	Ras-related protein Rab-1B |RAB1B	27818.7	32669.9	29972.4	21999	47695.6	57444.2	26529.3	27718.1	21758.8	21163	20122.2	18718.2	27104.1	29987.3	29972.4	17711.1	44668.7	49188.9	11868	11775.6	11754.6	10127.3	34859.9	27689		x	x
G3HMV2	1	1	2.89826	0.00301222	3.71443	31C	37C	60S ribosomal protein L11 |RPL11	6128.08	5320.18	2405.55	3177.46	6683.06	5889.18	2011.59	676.557	1125.93	253.074	2326.4	1576.32	5970.68	4883.33	2405.55	2558.13	6258.94	5042.84	899.892	287.424	608.257	121.106	4030.3	2331.79		x	x
G3HIQ1	1	1	5.33598	1.54e-05	2.8102	31C	37C	Peptidyl-prolyl cis-trans isomerase |PPIA	13129.7	14198.9	18454.2	22446	19979.9	22487.6	6390.29	8551.63	5484.32	8082.39	6249.68	4632.52	12792.5	13033	18454.2	18071	18711.9	19255.9	2858.73	3633.02	2962.77	3867.74	10827.1	6852.7		x	x
G3HKG8	1	1	2.22996	9.33e-06	4.22479	31C	37C	40S ribosomal protein S3a |RPS3A	14978.7	18730.3	14703.7	15633.2	25062.4	27757.5	4208.89	3446.38	3821.62	2981.98	6668.94	6534.14	14594	17192.3	14703.7	12586.1	23471.9	23768.5	1882.87	1464.14	2064.53	1426.99	11553.4	9665.69		x	x
G3HSB4	1	1	5.11617	0.000256486	2.93273	31C	37C	60S ribosomal protein L27 |RPL27	14827.4	15344	13478.1	16599.3	28451.8	27942.3	8292.94	9771.42	5252.23	7164.31	3809.08	5482.77	14446.5	14084.1	13478.1	13363.8	26646.2	23926.7	3709.89	4151.22	2837.38	3428.41	6598.91	8110.44		x	x
G3H229	1	1	5.71817	0.000289659	2.38006	31C	37C	GMP synthase [glutamine-hydrolyzing] |GMPS	24121.2	23270.9	24256.8	20417	40777	44634.6	13931.4	9672	11919.5	10007	13985.4	15053.1	23501.6	21360.1	24256.8	16437.5	38189.2	38220.2	6232.27	4108.99	6439.23	4788.76	24228.5	22267.5		x	x
G3H6N4	1	1	5.63375	1.66e-06	8.15074	31C	37C	Catenin delta-2 |	29652.5	30898.5	33772.5	28168.3	61208.2	61768.2	4580.71	4091.92	3573.06	3145.71	7650.38	7074.28	28890.8	28361.4	33772.5	22677.9	57323.8	52891.5	2049.2	1738.39	1930.26	1505.35	13253.6	10464.7		x	x
G3HR88	1	1	2.91969	0.0015227	2.1667	31C	37C	ITM2B |	19362.9	20232.6	21586.1	23496.3	43121.4	44246.6	14954.2	11271.5	12427.6	11074.7	14353.7	15322.9	18865.5	18571.3	21586.1	18916.5	40384.9	37887.9	6689.83	4788.51	6713.69	5299.7	24866.5	22666.6		x	x
G3GUF0	1	1	2.59502	7.7e-09	43.6717	31C	37C	Ribosomal protein L19 |	10067	11109.9	7577.36	11932.7	13474.9	20097.2	401.613	491.391	226.673	210.906	186.277	183.532	9808.43	10197.7	7577.36	9606.82	12619.8	17209	179.663	208.759	122.454	100.927	322.709	271.492		x	x
G3I7Y4	2	2	5.83638	6.26e-08	6.29638	31C	37C	Ubiquitin-protein ligase E3A (Fragment) |UBE3A	4571.61	5611.5	5824.6	6103.16	7667.96	9035.43	1231.61	1152.66	1134.8	967.101	694.524	983.851	4454.18	5150.73	5824.6	4913.57	7181.34	7736.95	550.966	489.689	613.045	462.796	1203.2	1455.37		x	x
G3H7V4	2	2	6.47885	5.22e-08	5.5268	31C	37C	60S ribosomal protein L7a |	3978.36	5090.04	5366.95	6285.04	6383.85	7852.13	1212.47	1127.03	803.703	874.774	1159.93	1146.98	3876.17	4672.08	5366.95	5059.99	5978.71	6723.7	542.403	478.8	434.18	418.614	2009.48	1696.69		x	x
G3ILP4	2	2	5.33428	0.00514027	2.2219	31C	37C	60S ribosomal protein L9 |RPL9	9462.07	11224.6	17340.1	14644	14429	14466.5	10877.1	11227.8	4336.96	4359.84	2871.12	3037.26	9219.03	10302.9	17340.1	11789.7	13513.3	12387.5	4865.91	4769.96	2342.93	2086.36	4973.97	4492.9		x	x
G3HI82	2	2	6.45601	5.16e-05	4.27772	31C	37C	BTB/POZ domain-containing adapter for CUL3-mediated RhoA degradation protein 3 |KCTD10	9953.49	9787.31	6469.3	5404.15	10415	8331.2	1616.17	1219.37	1149.55	1266.65	3064.47	3456.52	9697.83	8983.65	6469.3	4350.8	9754.06	7133.93	723	518.028	621.017	606.143	5308.94	5113.09		x	x
G3HN65	2	2	7.88617	2.96e-05	3.91407	31C	37C	Ras suppressor protein 1 |RSU1	5824.63	5879.98	6001.45	6888.75	12892.1	13652.6	2583.46	2603.24	1659.23	2216.45	1768.8	2234.37	5675.01	5397.16	6001.45	5546.03	12074	11690.6	1155.72	1105.95	896.355	1060.66	3064.29	3305.22		x	x
G3HKZ1	2	2	10.8423	0.0178311	1.57907	31C	37C	14-3-3 protein zeta/delta |YWHAZ	8673.63	8661.27	11673.7	10976.7	17084.2	17480.2	7455.75	6508.54	7503.59	5985.16	9535.96	10222	8450.84	7950.08	11673.7	8837.16	16000	14968.2	3335.37	2765.04	4053.63	2864.13	16520.3	15121		x	x
G3H9G4	2	2	6.84608	0.00010257	2.39264	31C	37C	ATP-binding cassette sub-family E member 1 |ABCE1	5528.58	6094.78	7197.43	7511.52	9657.07	12335	3764.92	3790.89	3089.19	2576.56	3288.11	3687.46	5386.57	5594.32	7197.43	6047.42	9044.21	10562.4	1684.25	1610.5	1668.86	1232.99	5696.37	5454.71		x	x
G3I6G7	2	2	6.40736	2.54e-06	7.1824	31C	37C	ADP-ribosylation factor-like protein 2 |ARL2	8486.44	7139.65	5206.81	5498.9	12754.4	12577	1006.36	745.247	1140.83	987.125	1545.91	1767.55	8268.45	6553.4	5206.81	4427.08	11945	10769.5	450.199	316.606	616.306	472.378	2678.15	2614.67		x	x
G3I7I0	2	2	5.66262	9.92e-06	6.72601	31C	37C	DCN1-like protein |DCUN1D1	21224.6	23070.8	14931.3	9937.56	22152.3	17548.6	2695.14	1900.38	2267.32	1124.34	4349.04	3849.47	20679.4	21176.4	14931.3	8000.58	20746.5	15026.7	1205.68	807.344	1224.87	538.04	7534.35	5694.36		x	x
G3GYR9	2	2	9.68581	2.88e-06	3.83845	31C	37C	40S ribosomal protein S8 |RPS8	9103.56	9211	6709.15	7498.64	14201.6	11788	3382.47	2415.73	2154.81	2021.86	2201.91	3066.88	8869.73	8454.66	6709.15	6037.05	13300.3	10094	1513.16	1026.28	1164.08	967.538	3814.62	4536.71		x	x
G3H2T7	2	2	8.1186	2.22e-06	3.41272	31C	37C	Histone H3 |H3_URECA	7946.04	8161.16	7352.84	9368.15	11598.8	13047.8	2505.88	3219.23	2722.21	1914.06	3087.88	3392.09	7741.93	7491.03	7352.84	7542.16	10862.7	11172.7	1121.02	1367.64	1470.6	915.955	5349.49	5017.78		x	x
G3I8M6	2	2	6.65727	0.0017811	1.9733	31C	37C	E3 ubiquitin-protein ligase RAD18 |RAD18	10069.9	9840.63	16840.1	13938.5	15814.4	14566.6	10643.9	9011.93	5904.92	4382.27	5044.82	6095.74	9811.24	9032.59	16840.1	11221.7	14810.8	12473.2	4761.59	3828.57	3189.98	2097.09	8739.73	9017.18		x	x
G3I8Y5	2	2	5.12105	7.02e-06	5.68841	31C	37C	DNA-directed RNA polymerase subunit beta |POLR2B	5223.3	7084.38	4082.47	3832.52	7847.76	8489.88	784.068	1019.78	747.393	711.189	1391.65	1773.07	5089.14	6502.67	4082.47	3085.51	7349.72	7269.8	350.756	433.238	403.76	340.332	2410.92	2622.83		x	x
G3HLM0	2	2	7.91625	0.000134226	2.28454	31C	37C	DCAKD |DCAKD	4419.49	5259.17	4946.93	5260.44	8279.83	8357.65	3143.13	3005.06	3067.57	2155.93	2083.71	2531.85	4305.97	4827.33	4946.93	4235.1	7754.37	7156.58	1406.09	1276.65	1657.18	1031.7	3609.85	3745.27		x	x
G3I3X6	2	2	6.46337	0.00171628	5.15559	31C	37C	Proteasome endopeptidase complex |PSMA6	9173.86	9928.56	9944.98	9656.63	25271.2	26201.4	2202.82	450.179	2264.88	1976.69	5054.86	5541.61	8938.21	9113.31	9944.98	7774.41	23667.5	22436	985.444	191.251	1223.55	945.922	8757.12	8197.47		x	x
G3HH63	2	2	5.51419	1.82e-05	7.84281	31C	37C	Phospholipase A-2-activating protein |PLAA	2322.61	4030.79	2194.1	2503.34	4261.65	3299.14	202.921	478.662	328.402	130.052	715.206	517.841	2262.95	3699.82	2194.1	2015.4	3991.2	2825.02	90.7775	203.351	177.411	62.2349	1239.03	766.021		x	x
G3H8Y0	2	2	5.65156	9.7e-07	17.1033	31C	37C	Terpene cyclase/mutase family member |LSS	2946.4	3382.09	3586.48	3707.07	7532.88	7967.47	160.453	187.051	158.942	261.14	481.839	453.31	2870.71	3104.38	3586.48	2984.5	7054.83	6822.46	71.7795	79.4656	85.8644	124.966	834.745	670.564		x	x
G3HR56	2	2	10.6599	0.000244723	2.65495	31C	37C	Transcriptional-regulating factor 1 |	56179.6	71978.3	52494.3	57137.3	114638	125087	35065.2	35673.9	27868	26889.2	25430.1	28931.5	54736.6	66068	52494.3	46000.4	107363	107111	15686.6	15155.5	15055	12867.5	44055.4	42797.1		x	x
G3HYB7	2	2	8.76074	9.05e-05	4.52383	31C	37C	T-complex protein 1 subunit eta |CCT7	8454.38	8914.6	9412.31	9445.61	17291.6	20651.3	2837.4	1653.2	2345.37	1398.23	3693.79	4467.37	8237.22	8182.6	9412.31	7604.52	16194.2	17683.5	1269.32	702.335	1267.03	669.106	6399.18	6608.4		x	x
G3I1H9	2	2	5.10923	5.41e-06	3.78605	31C	37C	Ataxin-3 |ATXN3	14370.5	16260.6	16762.7	16922.8	26129.5	27777.6	3765.47	4015.48	5207.97	4748.45	7019.87	6468.83	14001.3	14925.4	16762.7	13624.3	24471.3	23785.7	1684.5	1705.91	2813.47	2272.32	12161.3	9569.08		x	x
G3HTF7	2	2	7.67212	0.00146043	4.10037	31C	37C	Myosin-Ic |MYO1C	6984.26	7282.99	5398.97	3835.31	16230	12931	1434.92	967.172	1286.88	1218.34	3931.53	4004.54	6804.85	6684.96	5398.97	3087.75	15200	11072.7	641.917	410.887	695.203	583.022	6811.05	5923.76		x	x
G3H0Y9	2	2	4.64654	4.24e-05	4.762	31C	37C	EH domain-containing protein 4 |EHD4	2738.85	2679.15	2170.62	1948.53	4544.32	3775.49	590.662	511.66	530.03	262.32	883.224	971.986	2668.5	2459.16	2170.62	1568.73	4255.93	3232.92	264.236	217.37	286.336	125.53	1530.11	1437.82		x	x
G3GUU5	2	2	5.16677	1.25e-05	5.04079	31C	37C	Transketolase |TKT	24739.6	19982.7	11724.4	9649.05	15961.5	11796.7	3479.63	2318.64	2198.74	2047.82	4349.76	4224.28	24104.1	18341.8	11724.4	7768.31	14948.6	10101.4	1556.63	985.036	1187.82	979.965	7535.59	6248.81		x	x
G3HKQ9	2	2	6.64022	0.000367374	3.53249	31C	37C	SWI/SNF complex subunit SMARCC1 (Fragment) |SMARCC1	1720.34	2603.98	2563.71	3606.29	5096.29	4727.39	1648.75	1190.52	681.163	499.525	808.08	923.709	1676.15	2390.16	2563.71	2903.37	4772.86	4048.01	737.577	505.773	367.981	239.043	1399.93	1366.41		x	x
G3H354	2	2	5.92276	0.000156578	2.37969	31C	37C	Heat shock protein HSP 90-alpha |HSP90AA1	8093.44	8203.03	9568.75	9973.79	14296.5	16502.4	5314.63	5747.61	4733.08	4078.12	3382.3	4747.07	7885.55	7529.46	9568.75	8029.75	13389.2	14130.8	2377.52	2441.78	2556.93	1951.54	5859.55	7022.15		x	x
G3IFK9	2	2	6.3077	2.17e-05	2.13358	31C	37C	Structural maintenance of chromosomes protein 5 |SMC5	12936.4	12644.3	8972.02	9968.64	15666.8	14211.5	6798.72	5790.41	5951.57	5929.94	5737.74	4662.41	12604.1	11606	8972.02	8025.61	14672.6	12169.2	3041.44	2459.96	3215.18	2837.71	9940.15	6896.91		x	x
Q3HR12	2	2	5.81776	8.52e-05	2.66456	31C	37C	Guanine nucleotide binding protein alpha inhibiting 3 |GNAI3	2637.82	2795.08	3770.51	4207.98	4973.27	6014.77	1604.23	1833.12	1559.77	1723.29	1161.85	1274.77	2570.06	2565.57	3770.51	3387.78	4657.66	5150.39	717.659	778.771	842.626	824.662	2012.81	1885.72		x	x
G3I6I1	2	2	5.28757	0.000296594	5.1876	31C	37C	26S protease regulatory subunit S10B |PSMC6	12129.2	10484.3	8554.1	7668.15	15276.7	13930	1109.7	721.032	957.682	1128.23	4705.59	4494.1	11817.6	9623.37	8554.1	6173.52	14307.2	11928.1	496.429	306.319	517.364	539.904	8152.03	6647.94		x	x
G3HDW3	2	2	5.46413	0.000596228	2.19851	31C	37C	Uncharacterized protein KIAA0319 |	28363.5	27168.6	41564.4	46285.6	60509.2	57771.2	23048.7	22338.1	18547.6	15463.8	20457.8	19162.1	27634.9	24937.7	41564.4	37263.9	56669.2	49468.9	10311	9489.96	10019.9	7400.06	35441.3	28345.7		x	x
G3HRM8	2	2	6.99227	8.01e-10	17.5458	31C	37C	Nascent polypeptide-associated complex subunit alpha, muscle-specific form |NACA	7788.85	6573.6	7409.5	5647.49	8433.26	10100.9	504.109	583.656	479.036	308.874	408.698	334.697	7588.78	6033.83	7409.5	4546.71	7898.07	8649.26	225.516	247.956	258.787	147.808	708.035	495.104		x	x
G3HC31	2	2	6.16549	0.00290996	1.74937	31C	37C	Protein S100 |S100A6	22719.6	13433.9	18990.6	14566	24082.6	20812.2	14716.1	13148.2	12253.9	8876.95	8742.27	7774.7	22136	12330.8	18990.6	11726.9	22554.3	17821.3	6583.31	5585.79	6619.87	4247.97	15145.2	11500.8		x	x
G3GS82	2	2	6.35616	0.000418641	10.3985	31C	37C	Multidrug resistance-associated protein 4 (Fragment) |ABCC4	2804.79	4077.7	3798.63	4010.06	8191.94	9521.62	71.5703	187.052	126.321	91.8528	1250.39	1389.11	2732.75	3742.88	3798.63	3228.44	7672.06	8153.27	32.0173	79.4662	68.2418	43.9552	2166.19	2054.85		x	x
G3I018	2	2	5.93993	2.88e-05	2.96557	31C	37C	26S proteasome non-ATPase regulatory subunit 7 |PSMD7	19067.6	19721.5	20534.2	19211.8	35925.9	39953.3	9479.69	9046.15	8550.41	7471.67	8391.64	9129.55	18577.8	18102.1	20534.2	15467.1	33646	34211.7	4240.79	3843.11	4619.15	3575.49	14537.8	13505		x	x
G3HJN1	2	2	7.14339	0.000157519	3.16348	31C	37C	Calcium-binding and coiled-coil domain-containing protein 2 |CALCOCO2	8835.44	8452.46	8037.84	9114.14	13924.8	16326.8	2629.72	2814.07	2602.24	2033.97	5239.77	5129.66	8608.49	7758.41	8037.84	7337.66	13041.1	13980.5	1176.42	1195.51	1405.8	973.336	9077.45	7588.09		x	x
G3HUE4	2	2	4.57744	4.65e-06	10.4965	31C	37C	Melanoma-associated antigen E1 |MAGEE1	2923.83	2665.83	2298.91	2045.34	5208.5	5680.64	348.173	216.054	149.936	248.29	484.439	536.915	2848.73	2446.94	2298.91	1646.67	4877.96	4864.27	155.757	91.7871	80.9993	118.817	839.249	794.237		x	x
G3IGQ3	2	2	6.52475	1.3e-05	3.72708	31C	37C	Heat shock cognate 71 kDa protein |HSPA8	3912.44	4705.09	4026.51	4530.67	6968.84	5391.6	1472.58	1171.3	824.144	841.621	1660.34	1954.5	3811.95	4318.75	4026.51	3647.58	6526.58	4616.77	658.764	497.608	445.223	402.749	2876.4	2891.21		x	x
G3H7K5	2	2	8.46976	8.37e-06	26.6309	31C	37C	T-complex protein 1 subunit epsilon |CCT5	9844.17	9470.44	15662.2	10558.8	18080.2	17672.3	298.601	117.286	232.121	113.182	1217.69	1073.51	9591.31	8692.8	15662.2	8500.74	16932.8	15132.6	133.58	49.8269	125.398	54.162	2109.55	1588		x	x
G3GT05	2	2	6.38575	0.000740702	4.01591	31C	37C	T-complex protein 1 subunit theta |CCT8	4964.1	3833.31	2940.76	2406.84	6828.41	6688.91	996.508	863.521	822.498	377.513	2450.65	1377.51	4836.59	3518.55	2940.76	1937.71	6395.06	5727.65	445.793	366.852	444.334	180.655	4245.54	2037.69		x	x
G3GZ72	2	2	7.80265	0.00581216	2.87412	31C	37C	Coatomer subunit gamma |COPG2	2634.4	2609.82	3482.27	2290.4	6551.3	6284.02	1029.37	715.013	1075.59	506.948	2660.83	2311.22	2566.74	2395.52	3482.27	1843.96	6135.54	5380.95	460.494	303.761	581.058	242.594	4609.65	3418.9		x	x
G3I505	2	2	6.936	2.7e-08	5.74429	31C	37C	Eukaryotic translation initiation factor 3 subunit L |EIF3L	4802.38	4278.57	4157.17	4700.85	6218.37	7560.06	866.54	843.252	846.29	817.041	1199.62	948.816	4679.02	3927.25	4157.17	3784.59	5823.74	6473.6	387.651	358.242	457.187	390.986	2078.23	1403.55		x	x
G3I873	2	2	4.5394	0.000820075	3.10365	31C	37C	Ubiquitin thioesterase OTUB1 |OTUB1	5986.43	5051.26	4433.48	3744.29	9416.59	8886.61	1625.15	1648.24	1763.49	875.062	3336.83	2839.78	5832.66	4636.49	4433.48	3014.47	8819	7609.52	727.02	700.227	952.681	418.751	5780.77	4200.78		x	x
G3HR57	2	2	8.34871	1.38e-06	5.26803	31C	37C	E3 ubiquitin-protein ligase UBR2 |UBR2	6718.78	5946.64	5932.77	4635.66	11439.8	10563.1	1625.1	1275.24	1268.8	1249.53	1332.74	1835.62	6546.19	5458.35	5932.77	3732.1	10713.8	9045.11	726.997	541.766	685.436	597.948	2308.86	2715.37		x	x
G3IJ99	2	2	8.14414	8.73e-06	66.8946	31C	37C	ATP-binding cassette sub-family D member 3 (Fragment) |ABCD3	9429.32	9184.3	9710.87	8449.45	26047.3	28307.4	202.698	140.098	188.596	16.3921	400.852	413.637	9187.12	8430.15	9710.87	6802.53	24394.3	24239.3	90.6777	59.5184	101.884	7.84424	694.442	611.876		x	x
G3IPX1	2	2	5.50897	4.31e-06	6.88235	31C	37C	Pre-mRNA-processing-splicing factor 8 |PRPF8	5587.2	7428.87	7034.21	8874.01	10975.1	12294.2	1978	2062.82	920.375	1034.73	914.823	672.943	5443.68	6818.87	7034.21	7144.34	10278.6	10527.4	884.868	876.354	497.21	495.157	1584.85	995.457		x	x
G3H8N3	2	2	6.94772	1.64e-07	21.1402	31C	37C	60S ribosomal protein L4 |RPL4	2465.61	2702.7	2626.52	2247.62	4572.18	4581.22	169.56	115.535	74.2833	83.0464	201.277	264.323	2402.27	2480.78	2626.52	1809.53	4282.02	3922.85	75.8534	49.0833	40.1297	39.741	348.696	391.002		x	x
G3IG05	2	2	4.46208	0.000563854	3.00285	31C	37C	Annexin |ANXA2	2190.35	1788.29	1277.53	1331.49	2088.51	2210.06	1072.27	639.268	400.237	862.559	381.947	269.011	2134.08	1641.45	1277.53	1071.96	1955.97	1892.45	479.687	271.583	216.218	412.768	661.69	397.937		x	x
G3IK27	2	2	5.47114	4.47e-05	5.00286	31C	37C	Syntaxin-binding protein 3 |STXBP3	1473.72	1526.94	1715.38	1329.84	3861.28	3582.47	411.541	308.888	501.126	348.497	437.918	688.415	1435.86	1401.56	1715.38	1070.64	3616.23	3067.63	184.105	131.226	270.721	166.769	758.656	1018.34		x	x
G3HDD4	2	2	7.03404	0.000315735	3.40601	31C	37C	NEDD8 |NEDD8	11104.3	13044.7	8934.98	8037.64	19351.4	19371.5	3511.94	3347.17	2612.55	2101.98	5764.74	6103.91	10819.1	11973.6	8934.98	6470.99	18123.3	16587.6	1571.08	1421.99	1411.36	1005.88	9986.93	9029.27		x	x
G3HCM4	2	2	5.99567	1.98e-05	4.38062	31C	37C	CAAX prenyl protease |ZMPSTE24	5562.8	6245.3	5509.66	6216.55	12402.7	11368.3	1775.52	1976.21	1528.58	1135.97	2774.18	1608.29	5419.91	5732.49	5509.66	5004.85	11615.6	9734.56	794.289	839.561	825.775	543.606	4806.04	2379.08		x	x
G3HGW5	2	2	7.48097	5.33e-05	2.56219	31C	37C	ADRM1 26S proteasome ubiquitin receptor|ADRM1	23916.7	23755.2	18457.3	16080.6	31343.9	28773.5	9398.58	8572.08	7047.2	7098.53	11484.1	11948.5	23302.4	21804.6	18457.3	12946.3	29354.8	24638.5	4204.5	3641.71	3807.08	3396.93	19895.3	17675		x	x
G3HC78	2	2	5.75267	0.000430326	79.9525	31C	37C	Friend virus susceptibility protein 1 |	4430.53	4535.66	3943.74	4310.39	7985.76	8564.73	94.6774	0	0	0	214.007	113.702	4316.72	4163.22	3943.74	3470.24	7478.96	7333.89	42.3544	0	0	0	370.748	168.195		x	x
G3HWJ2	2	2	7.7104	1.2e-05	102.04	31C	37C	Plectin-1 |PLEC	9708.84	5627.85	4468.17	901.027	10453.3	3724.36	32.8565	25.2999	22.3947	5.11462	153.417	102.779	9459.46	5165.73	4468.17	725.403	9789.94	3189.13	14.6985	10.7483	12.0982	2.44755	265.783	152.037		x	x
G3HIT7	2	2	7.45641	0.00313355	3.6627	31C	37C	Microtubule-associated protein 1B |MAP1B	3040.57	2845.19	2822.15	2174.24	7072.53	6461.1	853.833	493.057	648.732	337.278	1936	2397.15	2962.46	2611.56	2822.15	1750.45	6623.69	5532.57	381.966	209.467	350.461	161.401	3353.96	3546.01		x	x
G3IJI2	2	2	7.00565	6.1e-05	107.294	31C	37C	Protein FAM111A |FAM111A	5753.63	5224.83	6100.61	5363.51	11997.4	11018.1	22.433	40.3451	0.741311	2.88236	159.135	198.14	5605.84	4795.8	6100.61	4318.08	11236	9434.7	10.0355	17.1399	0.400475	1.37932	275.687	293.1		x	x
G3H412	2	2	5.28428	2.02e-05	5.70074	31C	37C	Proliferating cell nuclear antigen |PCNA	8329.42	6126.3	11455.3	11511.2	16370.8	19359	2074.48	2547.76	1413.21	1199.14	2544.41	3053.04	8115.46	5623.26	11455.3	9267.48	15331.9	16576.9	928.027	1082.37	763.45	573.836	4407.97	4516.24		x	x
G3GXH4	2	2	8.14247	1.13e-07	34.662	31C	37C	Cell division protein kinase 6 |CDK6	7071.47	6274.88	5088.06	5240.51	9904.9	10096.7	255.022	189.542	79.7899	99.5023	375.162	261.052	6889.83	5759.64	5088.06	4219.06	9276.31	8645.68	114.085	80.5238	43.1045	47.6157	649.936	386.163		x	x
G3IAH6	2	2	6.07922	0.000332577	2.09603	31C	37C	DNA-directed RNA polymerase I subunit RPA1 |POLR1A	2893.38	4446.93	4340.73	3908.75	5852.66	6940.73	2301.61	2689.44	2244.71	2221.47	1983.99	2100.18	2819.06	4081.78	4340.73	3146.87	5481.23	5943.28	1029.64	1142.56	1212.65	1063.06	3437.09	3106.71		x	x
G3HY75	2	2	5.81934	7.21e-09	9.46927	31C	37C	Serine/threonine-protein phosphatase 2A 55 kDa regulatory subunit B |PPP2R2A	4715.21	5458.16	4050.22	4065.66	6869.52	7305.33	620.794	460.938	622.27	446.63	598.027	679.702	4594.1	5009.98	4050.22	3273.21	6433.56	6255.48	277.715	195.822	336.166	213.73	1036.03	1005.46		x	x
G3I9Z3	2	2	5.77774	0.00301662	2.3241	31C	37C	Ribose-phosphate pyrophosphokinase 2 |PRPS1	7430.73	7519.36	5933.11	5871.29	11417.2	11418.4	2907.62	2464.53	2694.51	1735.9	5317.94	6216.81	7239.86	6901.93	5933.11	4726.89	10692.6	9777.43	1300.74	1047.01	1455.64	830.696	9212.88	9196.28		x	x
G3H2Z7	2	2	5.13395	5.15e-05	5.26534	31C	37C	26S proteasome non-ATPase regulatory subunit 4 |PSMD4	6776.98	6567.51	7615.52	7865.82	9765.25	12422.9	1570.5	735.811	1107.66	743.838	2971.7	2559.13	6602.9	6028.24	7615.52	6332.66	9145.53	10637.6	702.571	312.597	598.385	355.956	5148.22	3785.62		x	x
G3H352	2	2	6.06439	0.00490983	2.10407	31C	37C	Cytoplasmic dynein 1 heavy chain 1 (Fragment) |DYNC1H1	3082.65	2518.47	3423.73	3181.98	5377.21	6513.77	1787.74	1040.2	1512.03	2224.18	2662.03	2226.75	3003.47	2311.67	3423.73	2561.77	5035.96	5577.67	799.753	441.913	816.838	1064.36	4611.74	3293.94		x	x
G3HPV7	2	2	6.1329	0.000748985	2.14145	31C	37C	Histone H4 |H2B1_PONAB	8877.49	7515.88	9751.54	8347.96	15242.7	13307.6	6042.25	5001.68	5906.64	3114.25	5600.39	3774.32	8649.46	6898.74	9751.54	6720.82	14275.4	11395.2	2703.03	2124.88	3190.91	1490.29	9702.21	5583.2		x	x
G3HSQ5	2	2	6.85683	7.06e-06	3.54578	31C	37C	mRNA cap guanine-N7 methyltransferase |RNMT	7360.61	8379.71	6613.31	7134.54	13157.5	12798.8	2039.71	2120.54	3111.88	3237.08	2618.5	2509.05	7171.54	7691.63	6613.31	5743.91	12322.5	10959.5	912.475	900.875	1681.11	1549.07	4536.33	3711.53		x	x
G3HSH4	2	2	5.70983	3.09e-09	11.0755	31C	37C	60S ribosomal protein L24 |RPL24	4025.79	4383.07	5086.7	5536.97	5965.66	7663.44	469.824	618.298	359.998	577.308	421.868	501.709	3922.39	4023.17	5086.7	4457.73	5587.07	6562.13	210.178	262.674	194.48	276.264	730.85	742.158		x	x
G3HIM4	2	2	8.61278	4.22e-08	19.5325	31C	37C	CDC42 |CDC42	19137.1	18687.4	15158.6	12881.9	21726.2	24714.1	775.394	491.73	1537.53	938.488	623.646	1382.87	18645.5	17152.9	15158.6	10371.1	20347.4	21162.4	346.876	208.903	830.612	449.104	1080.41	2045.62		x	x
G3H7U2	2	2	6.47905	4.82e-05	3.32431	31C	37C	Structural maintenance of chromosomes protein |SMC1A	13124	10887.3	10961.5	12066.9	18520.2	18645.5	4380.37	4566.41	2943.24	2286.3	6288.71	4865.21	12786.8	9993.34	10961.5	9714.88	17344.9	15966	1959.58	1939.96	1590.01	1094.08	10894.7	7196.91		x	x
G3GUN6	2	2	6.74128	0.000136499	2.81571	31C	37C	COP9 signalosome complex subunit 7a |COPS7A	3414.08	3057.65	3132.99	3167.83	5813.77	6309.21	2013.59	1927.25	1262.57	1195.76	1224.11	1218.36	3326.39	2806.58	3132.99	2550.37	5444.82	5402.51	900.79	818.761	682.071	572.217	2120.66	1802.28		x	x
G3H6T5	2	2	8.83061	0.000519345	3.0812	31C	37C	Hexokinase-1 |	10197.1	9200.85	7788.11	8019.41	16052.9	17856.7	4727.48	2655.27	3012.14	1807.31	5186.38	5042.63	9935.13	8445.35	7788.11	6456.31	15034.1	15290.5	2114.86	1128.05	1627.24	864.869	8984.97	7459.35		x	x
G3H7Y1	2	2	7.4811	3.32e-06	28.3964	31C	37C	PEX19 |PEX19	14005.6	13394.4	8580.65	5794.3	18071.3	14446.1	192.663	278.115	170.028	131.989	1014.13	829.336	13645.8	12294.6	8580.65	4664.91	16924.4	12370	86.1889	118.153	91.8532	63.162	1756.89	1226.8		x	x
G3HAN8	2	2	4.8649	0.00131274	4.9283	31C	37C	Adenosylhomocysteinase |AHCY	4772.9	6373.69	5223.75	4299.45	9882.54	7685.26	506.391	634.004	328.24	241.833	2679.31	3369	4650.31	5850.33	5223.75	3461.42	9255.37	6580.81	226.536	269.346	177.324	115.727	4641.67	4983.63		x	x
G3GZE6	2	2	7.07864	0.000178068	3.44581	31C	37C	Actin-related protein 3 |ACTR3	4466.98	4869.69	6007.92	7274.54	10162.8	10503	2260.42	1589.79	1769.81	1106.72	2718.24	3116.63	4352.24	4469.83	6007.92	5856.63	9517.89	8993.59	1011.21	675.394	956.098	529.609	4709.12	4610.3		x	x
G3I2I9	2	2	7.2301	1.7e-05	4.04498	31C	37C	60S ribosomal protein L3 |RPL3	5264.42	4619.03	4013.3	4444.9	7481.24	8608.29	1330.99	1319.73	951.687	964.429	1845.09	2100.17	5129.2	4239.75	4013.3	3578.52	7006.46	7371.2	595.422	560.665	514.125	461.517	3196.46	3106.69		x	x
G3HZ57	2	2	5.73887	1.28e-05	2.99277	31C	37C	Neuropilin |NRP1	6831.34	8352.21	8553.33	7763.11	12285.9	11728.3	3010.69	2682.46	2766.5	2179.15	3390.6	4520.05	6655.86	7666.39	8553.33	6249.96	11506.2	10042.8	1346.85	1139.6	1494.53	1042.81	5873.93	6686.32		x	x
G3HAN9	3	3	9.26998	3.01e-06	4.31047	31C	37C	E3 ubiquitin-protein ligase |ITCH	9660.73	11652.3	9591.07	7845.44	16040.8	19367.7	3069.1	3449.5	2757.45	2233.11	2730.23	2964.79	9412.58	10695.5	9591.07	6316.25	15022.8	16584.4	1372.97	1465.46	1489.64	1068.63	4729.89	4385.69		x	x
G3IHC7	3	3	11.5251	4.79e-07	9.01156	31C	37C	PRMT1 |PRMT1	18319.8	15923	9783.47	12649.6	25429.3	24371.7	1805.78	2115.48	1214.39	1729.68	2874.18	2076.08	17849.3	14615.5	9783.47	10184	23815.5	20869.3	807.823	898.727	656.044	827.72	4979.28	3071.05		x	x
G3HNN8	3	3	7.62517	4.75e-07	40.5457	31C	37C	Long-chain-fatty-acid--CoA ligase 4 |ACSL4	14279.5	13479	6968.48	5058.42	14099.2	9694.59	147.518	181.399	113.939	109.968	561.214	454.049	13912.7	12372.2	6968.48	4072.46	13204.4	8301.38	65.9927	77.0645	61.5525	52.624	972.256	671.656		x	x
G3HG83	3	3	9.49095	5.9e-06	2.8021	31C	37C	T-complex protein 1 subunit gamma |CCT3	5871	5947.84	5746.16	6188.79	9076.04	10315.2	2685.06	2424.18	2101.36	2459.45	2683.74	3043.6	5720.2	5459.45	5746.16	4982.5	8500.06	8832.78	1201.17	1029.87	1135.21	1176.94	4649.36	4502.27		x	x
G3HWC3	3	3	6.98409	4.68e-06	3.43212	31C	37C	Ezrin |EZR	4337.13	3924.29	2646.79	2715.55	4151.51	4799.16	1092.81	1572.34	1074.17	1138.95	845.745	853.386	4225.73	3602.06	2646.79	2186.25	3888.04	4109.47	488.874	667.982	580.293	545.03	1465.18	1262.38		x	x
G3HLS2	3	3	8.07398	6.88e-07	3.85661	31C	37C	14-3-3 protein beta/alpha |YWHAB	54850.4	48564.4	34132.9	34033.3	55559.1	44401	15483.9	11775	8714.93	10098.8	13491.3	10845.2	53441.5	44576.6	34132.9	27399.7	52033.2	38020.2	6926.8	5002.43	4708.02	4832.68	23372.6	16042.9		x	x
G3H8F4	3	3	12.525	0.00644859	1.57447	31C	37C	Dystroglycan 1|DAG1	7229.84	7729.98	9819.18	10445	11443.4	11595.4	7496.79	8230.02	6614.09	5798.28	4154.03	4711.42	7044.13	7095.25	9819.18	8409.14	10717.2	9929.05	3353.72	3496.39	3573.1	2774.7	7196.51	6969.41		x	x
G3I5Q4	3	3	15.2512	0.03667	1.85842	31C	37C	Heterogeneous nuclear ribonucleoprotein M |HNRNPM	13615.4	15916.8	19206.3	13130.3	33596.7	31236.7	11568.2	6778.94	8256.19	5001.42	19113.9	17458.7	13265.6	14609.9	19206.3	10571	31464.6	26747.7	5175.08	2879.92	4460.2	2393.38	33113.3	25826		x	x
G3H4Z8	3	3	8.45816	8.42e-05	3.60095	31C	37C	HSPA2 |HSPA2	16632.1	17491.1	9542.8	7645.49	17407.5	14444.7	3340.78	2995.3	2666.59	2748.64	5621.85	5721.75	16204.8	16054.9	9542.8	6155.27	16302.8	12368.8	1494.51	1272.5	1440.56	1315.33	9739.39	8463.96		x	x
G3I3G8	3	3	10.4004	0.00944705	2.00178	31C	37C	Transaldolase |TALDO1	13758.8	15433.1	18528.9	22151	37703.9	40230.5	12943.2	13574.3	10633.9	10572.4	12261.4	13852.2	13405.4	14165.8	18528.9	17833.5	35311.2	34449	5790.18	5766.8	5744.72	5059.32	21241.9	20491		x	x
G3I255	3	3	13.3611	1.01e-06	8.7341	31C	37C	L-lactate dehydrogenase |LDHA	6018.95	5810.06	5919.76	5244.77	11218.8	10847.4	443.994	701.884	814.312	828.692	999.187	1370.99	5864.34	5332.98	5919.76	4222.49	10506.8	9288.56	198.623	298.184	439.911	396.562	1731.01	2028.06		x	x
G3ILN5	3	3	9.96267	1.09e-06	3.51027	31C	37C	Reticulocalbin-3 |RCN3	6899.66	6939.18	4731.64	5026.53	8442.79	7926.62	2220.26	1985.51	1539.16	1620.13	2317.48	1703.02	6722.43	6369.39	4731.64	4046.78	7906.99	6787.48	993.243	843.511	831.492	775.296	4014.83	2519.21		x	x
G3I2M1	3	3	12.0557	6.12e-05	2.74486	31C	37C	T-complex protein 1 subunit zeta |CCT6A	14774.7	13088.9	14835.4	15291.4	23230.4	26190.8	7507.57	5152.44	5302.02	4941.14	8063.42	8165.28	14395.2	12014.2	14835.4	12310.9	21756.1	22426.9	3358.55	2188.93	2864.28	2364.53	13969.2	12078.6		x	x
G3GW11	3	3	9.19757	0.00807625	1.87929	31C	37C	Non-specific lipid-transfer protein |SCP2	4478.29	4635.7	3922.39	3428.51	6638.96	6700.51	2292.68	1880.68	1881.01	1565.94	4077.45	4161.62	4363.25	4255.05	3922.39	2760.24	6217.64	5737.58	1025.64	798.976	1016.17	749.366	7063.85	6156.11		x	x
G3IDC2	3	3	7.80016	9e-06	6.01024	31C	37C	Heat shock cognate 71 kDa protein |HSPA8	10019.1	8683.4	10904.4	11089.7	17322.3	19774.5	2142.65	2074.17	1616.29	992.793	3518.02	2599.54	9761.77	7970.38	10904.4	8928.16	16223	16932.7	958.523	881.178	873.162	475.09	6094.68	3845.39		x	x
G3HXP6	3	3	8.66704	8.21e-08	8.79651	31C	37C	3-hydroxy-3-methylglutaryl-coenzyme A reductase |HMGCR	4412.03	4272.12	4541.18	4672.39	8482.09	8756.06	725.52	743.09	779.377	685.496	534.955	525.859	4298.7	3921.33	4541.18	3761.68	7943.79	7497.73	324.565	315.689	421.039	328.037	926.764	777.883		x	x
G3IDD9	3	3	7.66748	3.27e-06	16.4283	31C	37C	40S ribosomal protein S3 |RPS3	12102	11320.7	9362.84	9702.25	21593.3	23096.6	899.847	336.516	747.334	358.728	1599.81	1364.3	11791.1	10391.2	9362.84	7811.14	20222.9	19777.4	402.551	142.963	403.729	171.666	2771.53	2018.16		x	x
G3IL93	3	3	9.48722	0.000258888	3.2362	31C	37C	Nucleoporin NUP188-like |NUP188	4342.61	4565.25	4244.42	4600.49	8831.13	9099.29	1926	1256.19	1381.15	1151.23	2688.53	2623.16	4231.06	4190.39	4244.42	3703.79	8270.69	7791.63	861.607	533.67	746.134	550.911	4657.65	3880.34		x	x
G3I3B7	3	3	8.92974	2.82e-05	8.33082	31C	37C	Ribonucleoside-diphosphate reductase |RRM1	3935.53	4369.21	5473.93	5764.34	10115.2	10068.7	1152.03	945.487	890.414	1150.54	324.518	305.683	3834.44	4010.45	5473.93	4640.78	9473.3	8621.74	515.365	401.674	481.024	550.58	562.2	452.185		x	x
G3H4J1	3	3	8.29255	1.41e-07	13.9969	31C	37C	E3 ubiquitin-protein ligase |HECTD1	2731.4	2538.12	1872.6	1918.87	3716.69	3721.56	204.847	182.46	154.845	93.626	292.706	250.295	2661.24	2329.71	1872.6	1544.85	3480.82	3186.73	91.6393	77.5153	83.6514	44.8037	507.088	370.251		x	x
G3GZI7	3	3	8.88326	2.32e-08	7.74075	31C	37C	Phosphoinositide 3-kinase regulatory subunit 4 |PIK3R4	4102.05	3575.67	3477.08	3448.7	6453.9	6352.64	644.967	617.299	531.08	506.671	599.309	641.681	3996.68	3282.06	3477.08	2776.5	6044.32	5439.71	288.529	262.249	286.903	242.462	1038.25	949.212		x	x
G3GSH2	3	3	8.19481	1.59e-05	5.86878	31C	37C	Putative ubiquitin carboxyl-terminal hydrolase FAF-X |USP9X	4138.9	4679.77	4741.14	4964.08	7669.32	9380.41	980.424	778.617	678.731	479.96	1505.91	1637.86	4032.58	4295.51	4741.14	3996.51	7182.61	8032.35	438.597	330.782	366.667	229.68	2608.86	2422.83		x	x
G3I1C8	3	3	8.55974	1.55e-06	10.5559	31C	37C	Zinc finger protein 639 |MFN1	7784.01	7741.21	17786	15117	21513.2	22032	1978.24	1500.41	1175.35	855.209	1630.69	1573.07	7584.06	7105.56	17786	12170.5	20148	18865.8	884.974	637.426	634.955	409.251	2825.03	2326.97		x	x
G3HI71	3	3	10.9321	7.8e-07	5.8087	31C	37C	Ankyrin repeat domain-containing protein 13A |ANKRD13A	6599.83	6975.35	5449.76	4860.44	8405.86	9029.86	1104.71	1170.46	829.479	758.783	1515.07	1735.15	6430.3	6402.59	5449.76	3913.07	7872.4	7732.18	494.195	497.252	448.105	363.107	2624.73	2566.74		x	x
G3I129	3	3	14.2714	2.93e-05	2.7269	31C	37C	Ubiquitin |UBA52	128151	121031	98072.5	84149.3	152207	140276	44656.4	35998	35017.7	32641.9	59194.5	57953.1	124860	111093	98072.5	67747.3	142548	120117	19977.3	15293.2	18917.4	15620.4	102549	85727.6		x	x
G3IHN6	3	3	7.47894	6.03e-06	2.79644	31C	37C	4F2 cell-surface antigen heavy chain |SLC3A2	5348.33	5004.47	5353.26	5265.54	9480.07	7682.8	2422.82	2030.37	2226.36	1974.25	2309.94	2673.06	5210.95	4593.55	5353.26	4239.21	8878.45	6578.71	1083.86	862.571	1202.74	944.754	4001.77	3954.15		x	x
G3I310	3	3	7.64928	2.05e-05	19.019	31C	37C	26S proteasome non-ATPase regulatory subunit 2 |PSMD2	8555.8	8674.92	7238.1	5573.3	11568.9	13027.8	141.608	92.4909	242.289	192.506	1152.9	1051.07	8336.03	7962.6	7238.1	4486.98	10834.7	11155.5	63.3488	39.2932	130.891	92.1217	1997.29	1554.8		x	x
G3HLX0	3	3	13.1749	8.01e-07	4.27254	31C	37C	Polymerase I and transcript release factor |CAVIN1	13906.5	10666.5	14441.4	13708.3	21164.2	20980.4	4070.91	3482.11	2973.6	2913.16	4357.38	4406.78	13549.3	9790.69	14441.4	11036.4	19821	17965.3	1821.14	1479.32	1606.42	1394.06	7548.8	6518.77		x	x
G3H0B9	3	3	7.62213	1.13e-06	11.7259	31C	37C	WD repeat-containing protein 61 |WDR61	7767.92	7632.25	6683.24	6734.75	10906	12005	652.626	371.599	456.466	411.714	1264.68	1254.43	7568.39	7005.55	6683.24	5422.05	10213.9	10279.7	291.955	157.868	246.594	197.021	2190.95	1855.63		x	x
G3HJK8	3	3	8.15387	2e-05	5.37846	31C	37C	MICOS complex subunit MIC60 |IMMT	5175.66	5354.29	4343.82	4836.48	9569.17	9767.15	1129.16	984.692	780.068	677.621	1867.02	1821.24	5042.71	4914.64	4343.82	3893.78	8961.89	8363.51	505.137	418.33	421.412	324.268	3234.46	2694.09		x	x
G3I2B6	4	4	13.2038	1.73e-07	8.74938	31C	37C	Serine/threonine-protein phosphatase 2A 65 kDa regulatory subunit A alpha isoform (Fragment) |PPP2R1A	19341.6	20905.8	20032.4	19268	33995.6	32366.8	2803.99	2182.15	1734.33	2241.88	3694.36	4019.91	18844.8	19189.2	20032.4	15512.4	31838.2	27715.4	1254.38	927.05	936.928	1072.83	6400.17	5946.5		x	x
Q80Z93	4	4	14.1038	5.65e-05	4.52871	31C	37C	Gap junction protein |GJA1	8828.02	9944.31	6471.2	6233.54	11293.7	11600.9	1985.24	1948.17	1094.27	881.037	3162.28	2934.98	8601.26	9127.76	6471.2	5018.54	10576.9	9933.74	888.107	827.646	591.152	421.611	5478.38	4341.6		x	x
G3H3Q1	4	4	13.134	1.44e-06	4.04265	31C	37C	Pyruvate kinase |PKM	12235.4	10114.5	11354.9	10815	19795	19242	3924.25	3354.61	3081.44	2719.28	3857.59	3731.63	11921.1	9284	11354.9	8707	18538.8	16476.7	1755.53	1425.15	1664.67	1301.28	6682.95	5520.04		x	x
G3I5L3	4	4	13.057	1.43e-05	3.06005	31C	37C	Annexin |ANXA1	4680.1	6198.32	6851.66	8979.68	7525.93	8559.34	2449.41	2008.79	1480.41	2295.22	3173.22	2578.04	4559.89	5689.36	6851.66	7229.41	7048.32	7329.28	1095.75	853.401	799.752	1098.35	5497.33	3813.6		x	x
G3IPB5	4	4	10.466	3.45e-08	8.87949	31C	37C	Pre-mRNA-processing-splicing factor 8 |PRPF8	10572	8262.14	6194.97	7801.66	11874.5	12386.8	1642.11	1065.82	919.773	892.452	970.843	938.677	10300.5	7583.71	6194.97	6281	11120.9	10606.7	734.604	452.796	496.884	427.073	1681.9	1388.55		x	x
G3HBP8	4	4	14.3241	2.25e-06	5.81757	31C	37C	40S ribosomal protein S2 |RPS2	28153.2	28264	18643.5	20973.3	44441.6	51996.1	4291.93	5290.67	4960.33	6321.22	5850.6	6369.78	27430.1	25943.2	18643.5	16885.3	41621.2	44523.7	1920.01	2247.66	2679.7	3024.95	10135.7	9422.56		x	x
G3HZ55	4	4	11.7342	7.41e-06	3.25192	31C	37C	Integrin beta |ITGB1	11011.9	12465.8	8199.95	9743.59	18130.6	17924.7	4405.2	4034.49	3827.92	3689.34	3747.36	4120.53	10729	11442.2	8199.95	7844.42	16980	15348.8	1970.69	1713.99	2067.94	1765.5	6491.99	6095.34		x	x
G3HMY0	4	4	12.2424	7.45e-09	19.6777	31C	37C	3-hydroxy-3-methylglutaryl coenzyme A synthase |HMGCS1	10058.3	9283.31	7005.76	7093.21	13324.1	11255.8	607.333	358.267	299.807	451.48	734.373	497.27	9799.93	8521.04	7005.76	5710.64	12478.5	9638.21	271.693	152.204	161.963	216.051	1272.24	735.592		x	x
G3GVB5	4	4	11.6861	0.0162172	2.10176	31C	37C	Ras-related C3 botulinum toxin substrate 1 |RAC1	4741.08	4705.14	2544.88	2112.03	6803.19	5602.66	2210.77	2212.52	962.864	1652.83	2764.55	2809.19	4619.3	4318.79	2544.88	1700.36	6371.44	4797.5	988.999	939.953	520.163	790.942	4789.35	4155.53		x	x
G3I8X0	4	4	9.13661	4.21e-05	5.41346	31C	37C	60S ribosomal protein L19 |RPL19	5435.36	5856.63	4163.45	3979.17	9752.87	10332.4	1059.36	867.082	859.111	670.914	1947.58	1896.26	5295.75	5375.73	4163.45	3203.57	9133.93	8847.53	473.908	368.366	464.113	321.059	3374.02	2805.06		x	x
G3I7X1	4	4	13.8256	7.17e-05	2.31904	31C	37C	Flotillin-2 |FLOT2	14244.5	13570.5	12230.3	15539.3	20002.5	17809.2	9314.8	7695.26	6951.6	6718.22	4455.74	5137.98	13878.6	12456.2	12230.3	12510.4	18733.1	15249.8	4167.02	3269.2	3755.43	3214.93	7719.19	7600.41		x	x
G3H065	4	4	12.4221	6.39e-07	3.80086	31C	37C	N-acetyltransferase NAT13 |NAA50	18293.4	20889.9	17756.2	17683.2	29578.7	29428.6	6295.31	7575.66	5018.03	4916.37	5592.5	5759.97	17823.5	19174.6	17756.2	14236.5	27701.6	25199.4	2816.24	3218.39	2710.86	2352.68	9688.54	8520.49		x	x
G3II69	4	4	10.9131	0.000509383	3.72033	31C	37C	DNA damage-binding protein 1 |DDB1	4118.89	3504.15	9432.08	8547.94	9569.2	8798.4	2106.92	2012.33	1242.52	916.336	3028.28	2512.62	4013.09	3216.42	9432.08	6881.82	8961.92	7533.98	942.541	854.906	671.242	438.503	5246.24	3716.81		x	x
G3GXT2	5	5	13.1716	0.000526313	2.70395	31C	37C	CAD protein |CAD	3473.61	3900.88	5182.01	3862.3	8285.05	7951.34	1906.23	1875.66	1691.96	1300.02	2541.19	2761.76	3384.39	3580.57	5182.01	3109.48	7759.27	6808.65	852.763	796.843	914.042	622.113	4402.41	4085.36		x	x
G3HDT6	5	5	22.3723	4.26e-07	5.53564	31C	37C	Histone H2A type 1 |H2AC11	20690.7	21067.3	23957.4	25772.7	39477.2	38405.4	6094.43	6890.91	4576.4	4809.07	4284.94	3940.62	20159.2	19337.4	23957.4	20749.2	36971.9	32886.1	2726.37	2927.49	2472.28	2301.33	7423.3	5829.21		x	x
G3I1Q6	5	5	13.6038	1.73e-05	5.41683	31C	37C	Telomerase protein component 1 |TEP1	5460.07	5509.69	4156.87	4999.85	9272.78	10215.3	939.248	1037.35	715.071	860.481	1901.42	1859.67	5319.82	5057.27	4156.87	4025.3	8684.3	8747.3	420.177	440.702	386.299	411.774	3294.05	2750.94		x	x
G3I4S4	5	5	15.4728	1.36e-05	10.7894	31C	37C	FV1 |FV1	11373.3	8891.72	8044.36	4826.66	13825	10984.4	635.894	256.278	692.781	596.374	1632.27	1557.01	11081.2	8161.6	8044.36	3885.87	12947.6	9405.86	284.47	108.875	374.257	285.388	2827.78	2303.22		x	x
G3GUP7	5	5	19.9657	0.00151579	1.83386	31C	37C	Ubiquitin carboxyl-terminal hydrolase |USP5	25317.7	24229.1	23491.1	22371.8	39366.9	43312.2	17238.2	15345.6	13945.2	12914.9	18411.3	19256.3	24667.3	22239.6	23491.1	18011.2	36868.6	37087.8	7711.59	6519.32	7533.57	6180.27	31896	28485.1		x	x
G3I003	6	6	17.6818	1.4e-06	5.47313	31C	37C	60S ribosomal protein L13a |RPL13A	27426.9	27077.1	26159.9	31755	52072.4	57081.7	8071.83	8704.87	6313.06	5886.94	5221.95	6285.12	26722.4	24853.7	26159.9	25565.5	48767.8	48878.5	3610.97	3698.12	3410.48	2817.13	9046.58	9297.32		x	x
G3IBG3	6	6	15.4897	2.88e-07	5.11724	31C	37C	Ubiquitin activating enzyme E1 |UBA1	14319.2	16232.1	13184.4	15544	22943.2	27658.6	2938.92	3026.5	3581.5	3646.38	4320.9	3958.63	13951.4	14899.3	13184.4	12514.2	21487.1	23683.8	1314.74	1285.76	1934.81	1744.94	7485.59	5855.84		x	x
G3H7T9	6	6	23.6619	2.02e-05	4.07311	31C	37C	E3 ubiquitin-protein ligase HUWE1 (Fragment) |HUWE1	26120.5	27321.2	24481.6	25957	53388.6	54476.4	10846.6	11697	7210.33	8154.78	7412.22	6665.15	25449.5	25077.8	24481.6	20897.6	50000.5	46647.6	4852.29	4969.27	3895.2	3902.38	12841	9859.49		x	x
G3H7Y0	9	9	29.707	5.75e-05	2.57013	31C	37C	Coatomer subunit alpha |COPA	14506.8	14504.9	14845.3	15765.6	23579.2	29982.2	8442.22	7761.04	6435.56	6229.86	8124.56	7045.04	14134.2	13313.9	14845.3	12692.6	22082.8	25673.5	3776.67	3297.15	3476.65	2981.23	14075.1	10421.4		x	x
G3GSH8	1	1	3.31217	0.0165382	1.65877	37C	31C	Peripheral plasma membrane protein CASK |CASK	1304.96	1610.55	2818.32	4034.22	2246.51	3277.54	4978.8	3681.26	3504.5	5737.85	4022.51	3441.09	1271.44	1478.31	2818.32	3247.89	2103.94	2806.52	2227.29	1563.92	1893.22	2745.79	6968.66	5090.27		x	x
G3IH78	1	1	3.96287	0.000223236	2.48197	37C	31C	OSTC |OSTC	1042.06	823.488	1122.77	922.796	2249.13	1689.81	2818.93	3577.6	2462	3239.74	3787.49	3597.87	1015.29	755.87	1122.77	742.93	2106.4	1446.97	1261.06	1519.88	1330.03	1550.34	6561.51	5322.18		x	x
G3H8V4	1	1	3.01714	1.51e-05	11.1744	37C	31C	Phospholipid transfer protein |PLTP	289.534	467.806	208.017	303.2	986.067	946.176	9016.69	9307.66	4449.45	5808.09	3016.37	4168.74	282.097	429.394	208.017	244.102	923.489	810.202	4033.66	3954.21	2403.71	2779.4	5225.61	6166.65		x	x
G3HCV7	1	1	2.6645	2.34e-07	4.13952	37C	31C	DHPS |	1636.41	1441.42	2196.67	2178.86	1624.27	2208.73	9095.31	5848.9	6931.05	6385.07	8869.14	9590.65	1594.38	1323.06	2196.67	1754.17	1521.19	1891.31	4068.83	2484.81	3744.32	3055.51	15365	14187.1		x	x
G3H1K9	1	1	1.98323	3.15e-05	3.18166	37C	31C	Alpha-actinin-1 |ACTN1	3216.51	2752.31	2870.75	2537.55	5864.73	5611.86	12997.9	10141.3	10640.2	9867.29	14338.8	14727.3	3133.89	2526.32	2870.75	2042.94	5492.54	4805.38	5814.65	4308.35	5748.09	4721.89	24840.7	21785.4		x	x
G3HSS7	1	1	2.17227	0.00159835	3.97354	37C	31C	Uncharacterized protein |	515.153	530.105	3446.68	4146.26	2305.36	2558.69	8077.77	10242.5	10362.9	10018.1	8118.63	6831.83	501.921	486.577	3446.68	3338.09	2159.06	2190.98	3613.63	4351.34	5598.32	4794.04	14064.8	10106.1		x	x
G3HM03	1	1	3.47488	0.00421162	1.97568	37C	31C	Synaptic vesicle membrane protein VAT-1-like |VAT1	1736.8	2121.07	2609.84	2852.13	5749.32	5349.38	7699.72	7541.63	7227.48	6367.28	5033.67	6470.74	1692.19	1946.9	2609.84	2296.21	5384.45	4580.62	3444.51	3203.93	3904.46	3046.99	8720.41	9571.9		x	x
G3H6C2	1	1	3.93176	0.0114945	1.61588	37C	31C	Kelch-like ECH-associated protein 1 |	3234.42	3766.39	3239.82	4720.44	5997.71	7165.15	9599.75	7889.64	6447.08	8486.31	5071.99	7950.22	3151.34	3457.13	3239.82	3800.36	5617.08	6135.45	4294.49	3351.78	3482.87	4061.03	8786.8	11760.4		x	x
G3H509	1	1	3.04586	0.016393	1.82084	37C	31C	Vacuolar protein sorting-associated protein 13C |VPS13C	7098.31	7069.71	5193.17	6948.21	9400.29	11593.6	19241	20447.7	14465.2	15018	7437.6	9522.25	6915.98	6489.2	5193.17	5593.9	8803.73	9927.46	8607.54	8686.87	7814.44	7186.72	12885	14085.9		x	x
G3ICK2	1	1	2.85266	0.000259393	2.80974	37C	31C	VPS18 |VPS18	5891.36	6452.52	5065.86	4520.67	10247.8	11068.7	17630	20089.2	13870.3	15490.4	24088	30344.7	5740.03	5922.69	5065.86	3639.53	9597.42	9478	7886.87	8534.56	7493.06	7412.77	41730.5	44887.6		x	x
G3HGY8	1	1	8.37986	0.00383379	1.87765	37C	31C	Elongation factor 1-alpha |EEF1A1	1538.65	2330.97	3640.96	5045.29	4813.79	3690.18	6883.58	7157.33	6571	6331.78	6688.27	5911.15	1499.13	2139.57	3640.96	4061.89	4508.3	3159.87	3079.4	3040.67	3549.82	3030.01	11586.9	8744.12		x	x
G3IEG6	1	1	2.34665	6.99e-07	3.45566	37C	31C	Tubulin beta chain |	5336.07	6511.69	5319.74	6475.6	8874.48	9640.41	24488.3	30690.8	21848	24230.5	21753.2	22672.7	5199	5977	5319.74	5213.41	8311.28	8254.99	10955	13038.5	11802.8	11595.3	37685.6	33538.9		x	x
G3GZ85	1	1	2.89998	0.0150907	1.66724	37C	31C	Staphylococcal nuclease domain-containing protein |SND1	3352.02	3907.14	3494.18	3618.89	5951.38	6645.32	9035.04	10712.8	7610.96	7398.85	4613.24	5592.85	3265.92	3586.31	3494.18	2913.52	5573.69	5690.32	4041.87	4551.14	4111.63	3540.64	7992.05	8273.27		x	x
G3HMT5	1	1	3.30712	0.0039458	1.50435	37C	31C	Tripartite motif-containing protein 32 |	1974.24	2141.73	2347.81	3051.39	3082.81	3425.98	4499.16	4330.58	4318.61	4011.86	2913.68	4031.83	1923.53	1965.86	2347.81	2456.63	2887.17	2933.64	2012.72	1839.77	2333.02	1919.83	5047.7	5964.12		x	x
G3GTE3	1	1	6.3907	1.02e-05	7.13791	37C	31C	Uncharacterized protein KIAA0195 |	646.855	570.234	1114.87	1250.11	2110.34	2673.52	8618.14	8355	8926.57	11102.7	10621.8	12091.1	630.239	523.411	1114.87	1006.45	1976.41	2289.31	3855.36	3549.48	4822.36	5313.07	18401.4	17885.8		x	x
G3HTU8	1	1	4.19982	1.67e-06	3.26579	37C	31C	Galactokinase |GALK1	2359.22	3974.9	2068.71	2147.8	3546.22	2229.05	8601.62	9291.58	8036.36	10365	9059.95	7962.48	2298.62	3648.51	2068.71	1729.17	3321.17	1908.72	3847.98	3947.37	4341.44	4960.08	15695.6	11778.6		x	x
G3HH79	1	1	3.0885	0.000291164	3.825	37C	31C	Zinc finger CCCH-type antiviral protein 1 |ZC3HAV1	555.692	722.54	574.036	389.901	171.643	631.955	1374.82	2651.76	1294.8	2493.69	1418.92	2416.09	541.419	663.211	574.036	313.904	160.75	541.137	615.031	1126.55	699.485	1193.33	2458.16	3574.02		x	x
G3GZL5	1	1	2.50147	0.00387207	3.47343	37C	31C	High mobility group protein B1 |	226.635	203.128	264.597	129.854	316.519	268.589	283.995	329.022	748.139	1138.23	1348	1047.8	220.814	186.449	264.597	104.544	296.432	229.99	127.046	139.779	404.163	544.688	2335.29	1549.97		x	x
G3HYM9	1	1	3.99983	0.0346309	2.21392	37C	31C	CDK5 regulatory subunit-associated protein 2 |CDK5RAP2	277.229	862.244	1543.23	3035.9	2158.45	1450	3851.66	1920.02	2478.29	2265.41	4088.91	6045.11	270.108	791.444	1543.23	2444.16	2021.47	1241.63	1723.06	815.687	1338.84	1084.09	7083.69	8942.29		x	x
G3HSY7	1	1	3.03461	4.58e-05	4.5425	37C	31C	V-type proton ATPase subunit H |ATP6V1H	161.076	328.042	247.179	530.579	683.508	443.797	2775.1	1568.95	1615.47	1632.7	1599.34	1684	156.938	301.106	247.179	427.162	640.131	380.019	1241.45	666.544	872.72	781.312	2770.72	2491.08		x	x
G3I2G3	1	1	2.66831	0.00742454	2.73916	37C	31C	Acidic fibroblast growth factor intracellular-binding protein |FIBP	176.445	86.3157	152.96	243.039	316.989	265.027	282.474	425.447	551.351	293.091	1070.64	775.684	171.913	79.2281	152.96	195.667	296.872	226.94	126.366	180.744	297.853	140.256	1854.79	1147.44		x	x
G3H6W0	1	1	2.58035	4.67e-05	10.2404	37C	31C	ATP6V1B2 (Fragment) |ATP6V1B2	169.2	69.0261	285.026	88.3158	522.669	489.068	2521.73	1533.82	2898.03	2261.9	3648.14	3759.69	164.854	63.3582	285.026	71.1018	489.499	418.784	1128.11	651.618	1565.59	1082.41	6320.09	5561.56		x	x
G3GXR9	1	1	3.17631	0.00128109	26.8291	37C	31C	Transmembrane protein 214 |TMEM214	47.2247	0	711.4	169.104	53.2036	177.258	4422.2	4672.34	4247.23	5067.53	7130.25	5533.68	46.0117	0	711.4	136.143	49.8272	151.784	1978.29	1984.96	2294.46	2425.01	12352.6	8185.75		x	x
G3H042	1	1	3.26676	2.13e-05	6.78002	37C	31C	Condensin complex subunit 2 |NCAPH	149.677	343.981	415.999	487.278	828.895	956.824	3725.49	3962.14	3016.13	3137.59	3790.65	3946.45	145.833	315.736	415.999	392.3	776.291	819.319	1666.62	1683.25	1629.39	1501.46	6566.98	5837.83		x	x
G3GY05	1	1	3.46956	0.00990667	1.54134	37C	31C	Inner nuclear membrane protein Man1 |LEMD3	1053.33	998.903	728.737	673.242	1495.42	1563.53	1869.91	1730.93	1583.25	1361.1	1809.36	1684.42	1026.27	916.881	728.737	542.017	1400.51	1338.83	836.511	735.356	855.309	651.34	3134.57	2491.69		x	x
G3I7M6	1	1	3.30529	0.00353253	3.28779	37C	31C	Rab GTPase-binding effector protein 2 |	947.177	842.677	1567.43	163.229	2276.58	1004.94	3135.5	3507.36	3640.44	3169.64	5100.2	3810.53	922.848	773.483	1567.43	131.413	2132.1	860.52	1402.68	1490.04	1966.65	1516.8	8835.66	5636.76		x	x
G3H3H6	1	1	3.67091	0.00329235	24.2504	37C	31C	ADP-ribosylation factor-like protein 8A |Arl8a	82.8647	0	120.153	80.2298	95.1941	265.479	960.908	598.051	2827.65	2126.68	3915.98	5186.06	80.7362	0	120.153	64.5919	89.1529	227.327	429.867	254.072	1527.57	1017.7	6784.1	7671.53		x	x
G3I9G8	1	1	4.39262	0.00758207	2.27668	37C	31C	Actin-related protein 10 |ACTR10	798.383	844.846	1931	926.072	2488.29	2232.67	2185.81	3020.49	3104.56	2376.29	5236.3	5070.43	777.876	775.474	1931	745.567	2330.37	1911.82	977.831	1283.2	1677.16	1137.15	9071.44	7500.48		x	x
G3I5W3	1	1	4.28235	1e-06	9.80575	37C	31C	TAR DNA-binding protein 43 |TARDBP	6719.09	6151.75	7411.27	11254.3	10077.3	9027.85	87893.6	47250.3	60133.1	52431.1	84694.7	164176	6546.51	5646.62	7411.27	9060.64	9437.78	7730.46	39319.6	20073.5	32485.4	25090.4	146726	242858		x	x
G3HHJ4	1	1	5.37555	1.06e-05	6.56873	37C	31C	Vacuolar protein-sorting-associated protein 36 (Fragment) |VPS36	6843.04	7683.46	18600.3	24936.6	19361.3	22749.6	117150	141021	107504	117797	79866.2	94680.1	6667.27	7052.55	18600.3	20076.1	18132.6	19480.3	52407.6	59910.3	58076.6	56370.4	138361	140056		x	x
G3IPK2	1	1	3.81059	0.0149108	1.95922	37C	31C	Protein FAM49B |FAM49B	21572.5	17349.2	39301.8	39899.8	21421.5	20742.5	67988.7	66127.1	63424.5	59188.6	26843	30466.2	21018.4	15924.6	39301.8	32122.7	20062	17761.6	30415	28093	34263.5	28324.1	46503.2	45067.4		x	x
G3IL73	1	1	2.74293	1.76e-06	4.02935	37C	31C	N-myc-interactor |	1132.69	1371.94	833.813	782.113	1182.95	1565.02	5688.53	4952.8	4315.7	5133.34	3049.22	4536.07	1103.59	1259.29	833.813	629.667	1107.88	1340.11	2544.79	2104.12	2331.45	2456.5	5282.51	6710.02		x	x
G3GYD3	1	1	8.62899	1.56e-08	9.21765	37C	31C	Nuclear pore complex protein Nup88 |NUP88	3139.43	3691.83	5390.49	5380.06	5127.6	6455.3	47704.8	52893.5	44623.7	53683.2	37605.5	32503.9	3058.79	3388.69	5390.49	4331.41	4802.19	5527.61	21340.9	22470.9	24106.9	25689.5	65148.4	48081.7		x	x
G3GZI6	1	1	5.016	4.89e-06	5.22827	37C	31C	Calcium-transporting ATPase |ATP2C1	2447.29	2400.9	2859.34	4748.64	4115.07	5067.18	25915.7	22586.2	17659.5	21468	11157.4	14344.7	2384.43	2203.76	2859.34	3823.06	3853.92	4338.98	11593.5	9595.39	9540.08	10273.3	19329.3	21219.6		x	x
G3I823	1	1	3.87168	7.41e-06	10.9004	37C	31C	GRAM domain-containing protein 4 |GRAMD4	292.168	689.505	932.183	860.707	3024.75	1008.22	11436.7	12507.9	11488.1	12302.4	10774.4	15695.1	284.664	632.888	932.183	692.942	2832.8	863.325	5116.26	5313.78	6206.16	5887.17	18665.7	23217.2		x	x
G3HQP7	1	1	2.8974	2.67e-06	7.45989	37C	31C	Flotillin-1 |FLOT1	1218.77	986.421	1220.94	2060.28	2044.45	1993.81	13642.8	17185	11080.3	14218.8	5579.94	9346.2	1187.47	905.424	1220.94	1658.71	1914.71	1707.28	6103.15	7300.76	5985.87	6804.26	9666.77	13825.5		x	x
G3I5A4	1	1	4.36232	0.0229192	1.67601	37C	31C	Annexin |ANXA5	8058.66	8497.89	6718.1	11565.1	11705.6	16057.2	22313	21731.6	16597.4	21101.2	9176.9	14002.7	7851.66	7800.11	6718.1	9310.93	10962.7	13749.7	9981.81	9232.33	8966.31	10097.8	15898.2	20713.6		x	x
G3HQX0	1	1	4.53884	0.00348402	2.01436	37C	31C	40S ribosomal protein SA |RPSA	13300.6	11991	21264.1	22985.4	31661.6	27501.9	57271.2	49772.3	48740	41947	32643.4	28883.6	12958.9	11006.4	21264.1	18505.2	29652.2	23549.6	25620.5	21144.9	26330.6	20073.3	56552	42726.3		x	x
G3IFT0	1	1	6.39623	0.00924816	2.07878	37C	31C	Bax inhibitor 1 |TMBIM6	8686.24	5530.84	7871.21	8146.22	11332.9	11450.5	22396.1	25829.4	20683.7	20944.7	7962.73	12395.8	8463.12	5076.69	7871.21	6558.4	10613.6	9804.93	10019	10973.2	11173.9	10022.9	13794.8	18336.6		x	x
G3HD09	1	1	3.02981	0.000686583	6.55812	37C	31C	Uncharacterized protein LOC113230 |	392.878	133.337	2682.89	2074.08	1187.86	952.535	9334.3	10191.2	7079.95	9693.32	6417.84	5968.09	382.786	122.388	2682.89	1669.81	1112.48	815.646	4175.74	4329.58	3824.77	4638.64	11118.4	8828.35		x	x
G3IAQ4	1	1	3.02895	8.55e-05	2.68454	37C	31C	Abhydrolase domain-containing protein 2 |	5355.74	6011.18	3533.64	3960.81	7417.35	8338.21	18665.1	19575.6	15607.7	14514.3	12154.4	12413.4	5218.17	5517.59	3533.64	3188.79	6946.63	7139.93	8349.91	8316.39	8431.67	6945.66	21056.5	18362.6		x	x
G3ILF1	2	2	7.13218	1.15e-09	8.50273	37C	31C	Glutathione S-transferase | GSTM5	1828.91	2093.94	2308.48	2019.33	2527.75	2665.5	24300.6	21766.5	18323	20052.1	14731.5	15136.1	1781.94	1922	2308.48	1625.73	2367.33	2282.44	10871	9247.14	9898.55	9595.74	25521.1	22390.3		x	x
G3HGP6	2	2	8.65651	1.03e-09	4.48264	37C	31C	T-complex protein 1 subunit alpha |TCP1	3936.96	3940.07	5194.65	5858.3	4589.68	5149.55	20116.6	20911.4	20558.6	23068.3	22990.5	20868.4	3835.83	3616.55	5194.65	4716.43	4298.41	4409.51	8999.26	8883.88	11106.2	11039.1	39829.2	30869.8		x	x
G3H193	2	2	4.83187	1.27e-05	2.71491	37C	31C	FAS-associated factor 2 |FAF2	2085.41	2368.17	1644.36	1948.6	2750.52	2631.9	6461.13	8527.75	5114.99	6410.74	4260.4	5683.44	2031.84	2173.71	1644.36	1568.79	2575.96	2253.67	2890.42	3622.87	2763.24	3067.79	7380.79	8407.28		x	x
G3HFP1	2	2	5.16197	0.0138536	1.50418	37C	31C	Radixin |RDX	10688.1	9715.22	14680.6	11445.3	12687.1	9865.85	22038.2	21470.2	20038.7	16087.8	12700.8	11576.2	10413.5	8917.49	14680.6	9214.43	11882	8448.03	9858.88	9121.28	10825.4	7698.66	22003	17124.3		x	x
G3H1B3	2	2	9.56627	9.86e-07	3.34364	37C	31C	Lamin-L(I) |LMNB1	14290.6	15338.4	21693.2	23714.5	23945.4	24333.5	78315.3	81008.9	67411.6	69610.1	53955.2	62022.4	13923.5	14079	21693.2	19092.2	22425.8	20836.5	35034.7	34415.3	36417.5	33311.2	93472.9	91747.2		x	x
G3HJ15	2	2	7.31644	4.66e-05	6.16483	37C	31C	E3 SUMO-protein ligase RanBP2 |RANBP2	1060.74	1343.95	616.174	869.295	2316.38	2563.09	6493.7	5213.05	7491.81	8204.02	12511.8	14149	1033.5	1233.6	616.174	699.857	2169.38	2194.75	2904.99	2214.68	4047.26	3925.94	21675.6	20930		x	x
G3I3B3	2	2	6.7765	4.56e-05	3.47724	37C	31C	Nuclear pore complex protein Nup98-Nup96 |NUP98	1138.75	981.282	1363.35	2618.53	2231.16	2508.45	6466.91	7819.73	6720.29	6456.13	5754.45	4481.08	1109.5	900.707	1363.35	2108.14	2089.57	2147.96	2893	3322.08	3630.47	3089.51	9969.1	6628.69		x	x
G3H397	2	2	7.14741	7.17e-08	19.543	37C	31C	Non-specific serine/threonine protein kinase |AKT1	204.769	83.5938	56.2163	56.8252	85.7131	156.533	1785.56	2254.26	1796.64	2328.35	2150.12	2263.94	199.51	76.7297	56.2163	45.7492	80.2735	134.038	798.778	957.685	970.592	1114.21	3724.91	3348.95		x	x
G3HF46	2	2	5.6436	2.31e-07	21.0881	37C	31C	Polypyrimidine tract-binding protein 1 |PTBP1	421.469	487.512	252.558	181.934	492.325	447.542	8574.29	5139.63	6110.23	4264.57	11455.6	12607	410.643	447.481	252.558	146.473	461.081	383.226	3835.75	2183.49	3300.9	2040.76	19845.8	18649		x	x
G3HKN0	2	2	6.34853	1.41e-05	3.60808	37C	31C	Insulin-like growth factor 2 mRNA-binding protein 2 |IGF2BP2	1259.23	1161.25	1095.16	1076.99	1256.3	1565.61	6232.89	5195.29	5579.67	4029.58	2382.31	3332.51	1226.88	1065.9	1095.16	867.066	1176.57	1340.62	2788.31	2207.13	3014.28	1928.31	4127.16	4929.65		x	x
G3I6I6	2	2	8.02213	0.000532434	7.35768	37C	31C	Tubulin alpha chain |TUBA1B	655.145	829.196	785.138	698.149	1503.17	1663.25	3855.98	3700.53	2848.41	3610.09	14910.7	16206.7	638.316	761.109	785.138	562.07	1407.77	1424.23	1724.99	1572.11	1538.78	1727.57	25831.6	23973.9		x	x
G3HSM8	2	2	7.30123	0.000654316	3.5521	37C	31C	Lamin-B2 |LMNB1	792.559	1434.19	2804.73	3373.59	4053.72	3979.29	12926.3	10246	10572.1	8194.22	10057.7	6393.33	772.201	1316.42	2804.73	2716.03	3796.47	3407.43	5782.63	4352.84	5711.32	3921.26	17424.1	9457.4		x	x
G3I5W2	2	2	6.65926	5.81e-08	83.7942	37C	31C	TAR DNA-binding protein 43 |TARDBP	38.6021	68.4385	53.1792	48.3547	166.768	44.658	3161.44	3114.43	4349.43	4102.67	10213.7	10251.9	37.6105	62.8188	53.1792	38.9297	156.184	38.2402	1414.28	1323.11	2349.67	1963.29	17694.4	15165.2		x	x
A0A061HYB2	2	2	6.31606	0.0132255	1.51617	37C	31C	CRIGR Sequestosome-1 |SQSTM1	2142.72	2172.12	1760.52	1819.09	2943.99	2619.07	4023.55	4645.02	3482.4	2963.92	3103.04	2185.96	2087.68	1993.77	1760.52	1464.52	2757.16	2242.69	1799.95	1973.36	1881.28	1418.35	5375.76	3233.6		x	x
G3HIK1	3	3	10.9788	8.52e-05	3.08029	37C	31C	Nuclear pore complex protein Nup93 |NUP93	5199.98	5380.17	9565.51	10131.9	10330.1	10023.4	33094.7	30570	29214.6	28163.2	17753.1	17162.7	5066.41	4938.4	9565.51	8157.08	9674.5	8582.91	14805	12987.1	15782.4	13477.2	30755.7	25388.1		x	x
G3HG54	3	3	10.0251	0.000306756	2.03878	37C	31C	Kin of IRRE-like protein 1 |KIRREL1	3773.43	4177.6	3532.75	5270.54	4621.29	5489.07	10954.4	10872.5	8695.3	11232.2	6078.65	6938.13	3676.5	3834.57	3532.75	4243.24	4328.02	4700.23	4900.5	4619.02	4697.42	5375.05	10530.7	10263.3		x	x
G3HG95	8	8	29.6146	0.00132797	1.81516	37C	31C	Lamin-A/C |LMNA	15008.2	11621.1	18016.2	17963.2	22696.4	23580.4	35839.8	40564.3	37082	34313.6	24683.5	25161.5	14622.7	10666.9	18016.2	14461.9	21256.1	20191.7	16033.1	17233.1	20032.6	16420.4	42762	37220.4		x	x

## Sheet: CHO-SK15-EPO-D4
									Normalized abundance												Raw abundance
									31C						37C						31C						37C
Accession	Peptide count	Unique peptides	Confidence score	Anova (p)	Max fold change	Highest mean condition	Lowest mean condition	Description	EPO_UBIQ_D4_1_31_A	EPO_UBIQ_D4_2_31_A	EPO_UBIQ_D4_3_31_A	EPO_UBIQ_D4_1_31_B	EPO_UBIQ_D4_3_31_B	EPO_UBIQ_D4_2_31_B	EPO_UBIQ_D4_1_37_A	EPO_UBIQ_D4_2_37_A	EPO_UBIQ_D4_3_37_A	EPO_UBIQ_D4_1_37_B	EPO_UBIQ_D4_2_37_B	EPO_UBIQ_D4_3_37_B	EPO_UBIQ_D4_1_31_A	EPO_UBIQ_D4_2_31_A	EPO_UBIQ_D4_3_31_A	EPO_UBIQ_D4_1_31_B	EPO_UBIQ_D4_3_31_B	EPO_UBIQ_D4_2_31_B	EPO_UBIQ_D4_1_37_A	EPO_UBIQ_D4_2_37_A	EPO_UBIQ_D4_3_37_A	EPO_UBIQ_D4_1_37_B	EPO_UBIQ_D4_2_37_B	EPO_UBIQ_D4_3_37_B
G3H9H7	1	1	2.36266	1.74305e-14	Infinity	31C	37C	Heterogeneous nuclear ribonucleoprotein G |RBMXL1	9531.38	19640.1	13221.5	8934.23	8950.59	19957.6	0	0	0	0	0	0	9410.68	21429.5	3264.56	8934.23	2110.07	20637.2	0	0	0	0	0	0
G3IK30	1	1	3.01813	0.000140542	102.621	37C	31C	Glycerol-3-phosphate acyltransferase 3 |GPAT3	42.3462	204.421	0	78.8872	89.8167	124.837	5968.03	11497.1	11086.9	5753.85	10894.3	10246.9	41.8099	223.046	0	78.8872	21.174	129.088	3735.02	7986.19	8953.46	3147.98	6540.39	7543.68
G3IBT8	1	1	3.59869	0.000333898	100.121	31C	37C	NADH dehydrogenase [ubiquinone] 1 alpha subcomplex subunit 8 |	3422.59	9836.05	668.382	2285.99	473.131	6344.13	0	0	0	91.1563	138.868	0	3379.25	10732.2	165.032	2285.99	111.539	6560.19	0	0	0	49.8725	83.3697	0
G3HAG8	1	1	2.92868	0.000798263	91.5949	31C	37C	AP-1 complex subunit gamma |AP1G1	6256.83	19058.2	41049.3	5066.89	22245.6	18925.3	89.2146	0	485.092	0	0	655.044	6177.59	20794.6	10135.6	5066.89	5244.33	19569.8	55.8339	0	391.745	0	0	482.235
G3HGZ7	1	1	2.91668	0.00111225	65.1026	37C	31C	Regulator of telomere elongation helicase 1 |RTEL1	0	326.084	46.9101	0	59.8372	264.675	16695.9	2683.88	4361.54	15023.5	3055.62	3588.97	0	355.792	11.5827	0	14.1064	273.689	10448.9	1864.29	3522.24	8219.53	1834.45	2642.15
G3H8I3	1	1	3.47939	0.00200654	62.194	37C	31C	Histone deacetylase complex subunit SAP18 |SAP18	290.718	1135.66	358.212	0	0	354.077	29405.4	23083.1	9319.63	27415.4	31888.6	11900.1	287.036	1239.13	88.4469	0	0	366.135	18403	16034.1	7526.24	14999.2	19144.4	8760.73
G3GVD0	1	1	4.6991	7.65244e-06	43.8275	31C	37C	Actin, cytoplasmic 1 |ACTB	14922.4	41174.3	4900.71	12971.2	5204.33	35353	462.319	458.411	426.807	545.855	150.431	569.285	14733.4	44925.5	1210.05	12971.2	1226.9	36556.9	289.337	318.423	344.676	298.643	90.3112	419.101
G3HCI2	1	1	2.45972	0.001261	43.747	31C	37C	E3 ubiquitin-protein ligase UHRF1 |UHRF1	1619.82	5775.28	468.61	1895.53	864.173	6076.08	6.71329	0	32.6186	0	134.139	208.258	1599.31	6301.44	115.706	1895.53	203.726	6283	4.20144	0	26.3418	0	80.5303	153.317
G3I9L4	1	1	2.6143	0.006669	43.0341	31C	37C	PERQ amino acid-rich with GYF domain-containing protein 2 |GIGYF2	982.797	8435.88	275.566	712.483	125.456	6880.59	0	117.264	159.241	3.14187	0	124.98	970.35	9204.44	68.0406	712.483	29.5759	7114.91	0	81.4548	128.598	1.71895	0	92.0091
G3HPL6	1	1	3.38869	0.00978006	42.164	31C	37C	BAT2 domain-containing protein 1 |PRRC2C	386.335	4095.01	278.006	503.095	0	2585.5	0	0	186.129	0	0	0	381.442	4468.09	68.6432	503.095	0	2673.55	0	0	150.312	0	0	0
G3GUB3	1	1	2.34267	0.000991554	37.3722	31C	37C	Calcium-binding mitochondrial carrier protein Aralar1 |SLC25A12	1901.59	7133.31	1121.88	1719.73	936.405	5155.37	30.6744	81.7167	96.1732	262.946	9.26546	0.0174124	1877.51	7783.2	277.007	1719.73	220.754	5330.94	19.1972	56.7624	77.6665	143.86	5.56254	0.0128188
G3HXF9	1	1	2.55326	0.000764776	32.646	37C	31C	Kinetochore protein NDC80-like |NDC80	108.26	29.9378	0	0	14.0721	127.229	1165.97	936.52	2368.27	1384.74	1377.87	1891.13	106.889	32.6653	0	0	3.31745	131.562	729.711	650.53	1912.54	757.604	827.205	1392.23
G3I9F1	1	1	3.76738	0.0019998	32.6199	31C	37C	Ras GTPase-activating protein-binding protein 2 |G3BP2	391.833	5610.69	319.906	626.795	506.581	4236.1	0	5.99716	251.111	0	0	101.32	386.871	6121.86	78.9887	626.795	119.425	4380.36	0	4.16578	202.79	0	0	74.5907
G3H0D2	1	1	4.44648	0.00395554	30.738	31C	37C	Reticulocalbin-2 |RCN2	1905.58	7844.2	886.934	1013.05	1112.53	5862.68	0	0	298.387	85.2126	69.0586	153.269	1881.45	8558.86	218.995	1013.05	262.276	6062.34	0	0	240.968	46.6206	41.4594	112.835
G3H168	1	1	3.35909	0.00387128	29.7819	31C	37C	PDZ and LIM domain protein 7 |PDLIM7	1730.06	7009.76	473.349	2694.21	936.019	5688.35	84.5917	75.9471	120.214	191.102	0	150.393	1708.15	7648.39	116.876	2694.21	220.663	5882.07	52.9407	52.7547	97.081	104.554	0	110.718
G3H2B7	1	1	2.55758	0.000838574	28.7489	37C	31C	Septin-8 |SEPTIN8	0	54.898	0	0	79.7681	46.0732	707.343	1090.84	1070.98	546.665	906.349	873.879	0	59.8996	0	0	18.8051	47.6423	442.683	757.722	864.891	299.086	544.128	643.339
G3IEU2	2	2	7.2747	3.39913e-07	28.45	31C	37C	Protein DJ-1 Protein/nucleic acid deglycase DJ-1 |PARK7	2500.44	6426.93	1991.83	2436.9	3924.14	5753.2	72.821	278.932	95.9082	127.681	80.21	154.058	2468.77	7012.47	491.807	2436.9	925.103	5949.13	45.5742	193.753	77.4525	69.8553	48.1542	113.416
Q80Z93	1	1	2.54113	0.01828	24.5648	31C	37C	Gap junction protein |GJA1	2344.45	16800.9	805.487	851.511	208.228	10245.1	0	93.4133	580.535	0	95.1847	503.248	2314.76	18331.6	198.885	851.511	49.0891	10594	0	64.8872	468.822	0	57.1443	370.485
G3HLV6	1	1	2.78572	0.00377763	22.9399	37C	31C	ATP-citrate synthase |ACLY	112.11	285.304	0	88.1615	113.695	368.871	6951.09	1443.29	3646.48	5412.81	1111.22	3644.21	110.691	311.297	0	88.1615	26.8031	381.433	4350.26	1002.54	2944.78	2961.4	667.125	2682.82
G3HGF4	1	1	3.32253	0.00134826	22.7569	37C	31C	STE20-related kinase adapter protein alpha |CCDC47	24.6601	236.959	0	69.064	49.9439	272.174	1816.29	2122.9	2862.4	2385.93	2005.2	3663.02	24.3478	258.548	0	69.064	11.7741	281.443	1136.71	1474.62	2311.59	1305.37	1203.82	2696.67
G3HCF8	1	1	4.24719	8.04387e-06	22.6275	31C	37C	Endophilin-A2 |SH3GL1	1151.88	2336.38	1866.88	961.426	1947.04	1492.76	11.0664	106.952	147.984	71.0444	35.0845	59.0401	1137.3	2549.24	460.955	961.426	459.007	1543.6	6.92581	74.2918	119.508	38.8691	21.063	43.4646
G3IJ07	1	1	3.71325	0.036381	21.0816	31C	37C	Transmembrane gamma-carboxyglutamic acid protein 1 |	907.541	16925.7	810.646	476.687	863.25	14464.1	329.419	378.464	615.816	0	114.199	196.131	896.047	18467.8	200.159	476.687	203.508	14956.7	206.163	262.891	497.314	0	68.5596	144.389
G3HMT3	2	2	4.39833	0.00192247	19.3797	37C	31C	S-adenosylmethionine decarboxylase proenzyme |	53.8819	166.251	0	50.9615	85.3723	256.504	2248.47	1619.19	1999.53	1565.89	1792.83	2653.3	53.1996	181.397	0	50.9615	20.1262	265.239	1407.18	1124.73	1614.75	856.716	1076.33	1953.33
G3I6L7	1	1	3.16986	4.28873e-05	19.2228	31C	37C	Fanconi anemia group J protein-like |BRIP1	9288.8	19098	4697.34	10186.7	3250.42	19703.5	744.681	911.056	249.068	1097.78	258.933	183.599	9171.16	20838	1159.83	10186.7	766.277	20374.5	466.05	632.842	201.14	600.608	155.451	135.163
G3I2E0	1	1	3.75469	1.46309e-05	19.0982	37C	31C	RANGRF |	161.787	981.888	98.8534	287.544	111.474	1079.67	10075.5	8687.85	8731.43	8586.99	6784.6	9103.97	159.738	1071.34	24.4081	287.544	26.2796	1116.44	6305.65	6034.8	7051.23	4698.03	4073.14	6702.23
G3I3C7	1	1	3.04484	3.39869e-05	18.9062	31C	37C	Putative allantoicase |RPS7	1783.38	9720.64	2498.37	1496.53	3986.13	6829.6	102.339	82.6014	380.693	179.287	357.486	289.447	1760.8	10606.2	616.877	1496.53	939.716	7062.19	64.0474	57.377	307.436	98.0898	214.617	213.087
G3GR68	1	1	2.59505	0.00268494	17.571	31C	37C	6-phosphofructo-2-kinase/fructose-2, 6-biphosphatase 3 |PFKFB3	5335.78	8789.73	2583.65	3339.54	560.578	7908.3	0	0	821.615	0	0	801.378	5268.21	9590.53	637.935	3339.54	132.154	8177.62	0	0	663.511	0	0	589.965
G3I478	1	1	2.5442	4.96989e-08	16.5866	37C	31C	Activating signal cointegrator 1 complex subunit 3 |ASCC3	159.522	228.858	182.853	122.538	196.716	414.015	3157.27	2230.04	3777.16	4502.4	3678.13	4292.19	157.502	249.708	45.1487	122.538	46.3752	428.115	1975.94	1549.04	3050.32	2463.31	2208.17	3159.86
G3HT19	1	1	2.78957	0.00295606	16.4522	31C	37C	Zinc finger CCHC domain-containing protein 3 |ZCCHC3	262.117	1552.45	257.154	456.049	719.173	625.966	0	46.7725	57.1697	131.461	0	0	258.798	1693.89	63.4945	456.049	169.543	647.284	0	32.4893	46.1685	71.9235	0	0
G3HMB9	1	1	2.2904	0.000152734	16.3496	37C	31C	Histone H2A |H2AFV	3640.6	187.025	1076.59	4355.31	3199.83	471.982	47046.3	41217.2	24471.9	49925.2	31755.2	17006.7	3594.5	204.064	265.824	4355.31	754.349	488.056	29443.4	28630.5	19762.7	27314.6	19064.3	12520.1
G3IEG6	2	2	7.26102	2.55311e-05	15.6986	31C	37C	Tubulin beta chain |	8203.47	25779.2	6103.82	7423.52	6420.34	23289	522.95	507.864	1318.47	405.158	393.799	1770.64	8099.58	28127.8	1507.11	7423.52	1513.57	24082.1	327.282	352.775	1064.75	221.666	236.418	1303.53
G3I6I6	1	1	3.95823	0.000225938	15.213	31C	37C	Tubulin alpha chain |TUBA1B	2572.41	11190.6	1524.53	3080.52	1050.78	9779.53	293.694	413.793	376.554	143.822	237.1	454.339	2539.83	12210.1	376.426	3080.52	247.717	10112.6	183.805	287.431	304.093	78.6866	142.344	334.479
G3HL74	1	1	3.57571	1.64099e-05	14.2155	37C	31C	Centrin-3 |CETN3	66.2495	367.09	515.831	79.3326	342.722	379.808	6275.62	3953.92	4241.7	3492.17	3418.61	3509.85	65.4105	400.534	127.365	79.3326	80.7957	392.742	3927.53	2746.49	3425.46	1910.6	2052.37	2583.91
G3H3I7	1	1	2.85792	0.00930343	14.1047	37C	31C	Neuron navigator 1 |	141.203	679.738	0	369.9	0	814.108	4963.71	4769.87	6374.69	4692.99	2444.1	5033.87	139.414	741.667	0	369.9	0	841.833	3106.48	3313.27	5148	2567.58	1467.32	3705.87
G3HID1	1	1	3.12156	0.00345837	13.5713	31C	37C	RAB7A, member RAS oncogene family |RAB7A	752.074	4779.6	2382.82	279.218	1052.66	2758.06	0	0	374.425	0	0	510.124	742.549	5215.05	588.348	279.218	248.162	2851.99	0	0	302.374	0	0	375.547
G3GRK8	1	1	3.27863	0.000210651	13.0863	31C	37C	E3 ubiquitin-protein ligase NEDD4 |NEDD4	2209.81	5659.53	1396.74	1175.59	1058.04	5540.01	155.201	46.5161	306.766	262.681	111.086	419.848	2181.83	6175.15	344.872	1175.59	249.429	5728.68	97.1305	32.3112	247.735	143.715	66.6909	309.087
G3IHE4	1	1	4.8693	1.07379e-05	13.0031	37C	31C	Solute carrier family 40 protein |	773.208	2040.14	343.743	617.702	327.526	2090.75	11461	11566.7	15134	10975.9	11610.3	19781.1	763.416	2226.01	84.8744	617.702	77.2131	2161.95	7172.77	8034.51	12221.8	6005.02	6970.27	14562.6
G3GVG0	1	1	3.57107	1.52984e-05	12.9853	37C	31C	Proteasome assembly chaperone 3 |PSMG3	587.324	672.28	200.808	503.691	1821.89	1841.47	8800.96	15613.8	10886	11514	17012.9	9246.78	579.886	733.529	49.582	503.691	429.504	1904.18	5507.98	10845.7	8791.16	6299.42	10213.7	6807.36
G3HRY1	1	1	2.86028	0.0466239	12.7183	31C	37C	Multidrug resistance protein 3 (Fragment) |ABCB1	42.8389	780.073	296.303	0	624.936	1148.28	0	0	63.0257	0	0	164.398	42.2964	851.143	73.1608	0	147.327	1187.39	0	0	50.8976	0	0	121.028
G3I1K0	1	1	2.61386	4.95381e-06	12.3673	37C	31C	Transmembrane protein 39A |	336.15	2351.47	1164.82	694.158	1214.46	2312.32	16005	13827	15759.3	19621.8	17214.9	17417.7	331.893	2565.7	287.609	694.158	286.306	2391.07	10016.6	9604.6	12726.7	10735.3	10335	12822.7
G3H229	1	1	3.3559	0.0146253	12.1562	31C	37C	GMP synthase [glutamine-hydrolyzing] |GMPS	4866.71	13000.3	2134.15	6162.2	3040.03	9918.2	282.535	1298.4	1152.2	146.25	0	338.84	4805.08	14184.7	526.947	6162.2	716.678	10256	176.821	901.903	930.482	80.0148	0	249.45
G3HCV7	1	1	2.71393	3.50251e-05	11.9543	37C	31C	DHPS |	607.957	1568.69	158.244	683.731	233.898	1668.89	9970.06	7515.95	9982.99	11596.4	8974.95	10791.7	600.257	1711.61	39.0723	683.731	55.1406	1725.73	6239.65	5220.76	8061.95	6344.5	5388.13	7944.75
G3HP08	1	1	7.44496	0.000622145	11.4663	31C	37C	AP-1 complex subunit beta-1 |AP1B1	1118.39	3886.96	781.567	449.825	605.469	2727.57	77.9741	53.2189	314.888	72.9889	37.7156	277.814	1104.22	4241.09	192.979	449.825	142.737	2820.46	48.7992	36.9672	254.294	39.9329	22.6426	204.524
G3H2T0	1	1	2.96558	0.00573783	11.4318	31C	37C	Thioredoxin-interacting protein |	1434.22	8754.27	1548.2	943.632	345.172	6224.94	0	0	740.431	0	0	943.505	1416.06	9551.84	382.269	943.632	81.3733	6436.93	0	0	597.949	0	0	694.597
G3IIV0	1	1	4.41196	0.00959167	11.4174	31C	37C	Ubiquitin domain-containing protein UBFD1 |	819.305	6755.48	4265.2	1320.99	10053.1	6129.17	71.6838	0	927.305	87.1442	13.0953	1470.83	808.93	7370.95	1053.13	1320.99	2370	6337.9	44.8625	0	748.863	47.6774	7.86181	1082.81
G3HGT4	1	1	2.85357	3.19003e-06	11.1038	37C	31C	Uncharacterized protein KIAA0564-like |VWA8	168.182	718.136	164.851	237.806	290.333	715.292	3441.64	3878.43	4740.95	4320.52	4029.93	5067.38	166.052	783.563	40.7039	237.806	68.445	739.651	2153.91	2694.05	3828.64	2363.8	2419.38	3730.55
G3HR85	3	3	6.70984	5.36546e-07	10.9991	37C	31C	RCC1 and BTB domain-containing protein 2 |	737.557	1887.38	744.779	410.776	582.842	1031.77	10895.9	8850.3	9731.97	9171	8007.6	12684.8	728.216	2059.33	183.895	410.776	137.403	1066.91	6819.08	6147.64	7859.24	5017.54	4807.38	9338.4
G3HTV9	2	2	5.73814	0.000929596	10.8832	37C	31C	Acyl-coenzyme A oxidase |ACOX1	394.832	1532.72	44.5171	267.794	30.0973	1682.77	7437.03	5058.63	8996.49	7087.84	5370.81	9067.61	389.832	1672.36	10.9918	267.794	7.09533	1740.08	4654.38	3513.85	7265.29	3877.83	3224.37	6675.47
G3I4J7	1	1	4.43071	0.00550557	10.7953	31C	37C	Leukosialin |SPN	1334.09	11490.3	3378.12	1501.9	712.342	8967.32	0	0	1033.27	0.0198047	0	1503.37	1317.2	12537.1	834.099	1501.9	167.932	9272.71	0	0	834.433	0.0108353	0	1106.76
G3HQV4	1	1	2.76373	5.81162e-05	10.6018	37C	31C	3-ketoacyl-CoA thiolase B, peroxisomal (Fragment) |ACAA1B	200.741	168.562	1388.16	138.376	630.992	106.669	2999.67	4326.69	5001.13	4625.7	4376.48	6590.18	198.199	183.919	342.753	138.376	148.754	110.302	1877.31	3005.43	4038.75	2530.77	2627.43	4851.61
G3GXF0	1	1	2.27554	9.97652e-05	10.3292	37C	31C	Uncharacterized protein C17orf62-like |CQ062_RAT	265.09	531.747	59.4026	264.773	58.8846	474.612	3659.52	3317.92	3782.91	2452.08	2151.91	1725.46	261.733	580.192	14.6672	264.773	13.8819	490.775	2290.27	2304.71	3054.96	1341.56	1291.9	1270.26
G3GUM5	1	1	3.25152	0.00144814	10.1544	37C	31C	Condensin complex subunit 1 |NCAPD2	143.279	438.327	366.791	384.989	457.329	1511.42	1854.5	3773.39	10108	1110.42	2801.3	13883.5	141.465	478.261	90.5652	384.989	107.814	1562.89	1160.62	2621.09	8162.94	607.519	1681.76	10220.9
G3IH78	1	1	2.47994	0.00572242	10.1264	37C	31C	OSTC |OSTC	9.39812	905.586	139.995	44.616	0	1967.79	3867.99	4589.33	6273.84	3374.78	4717.55	8238.09	9.2791	988.091	34.5664	44.616	0	2034.81	2420.74	3187.86	5066.56	1846.38	2832.19	6064.78
G3I3W0	1	1	2.5544	0.0302576	10.0595	31C	37C	Calponin |CNN3	2761.54	15525.2	9360.34	2733.83	12171.1	18165.6	2286.02	0	921.358	1697.86	219.862	910.76	2726.56	16939.7	2311.18	2733.83	2869.29	18784.2	1430.68	0	744.06	928.918	131.995	670.49
G3HGH5	1	1	4.24446	9.35054e-05	9.89412	37C	31C	E3 ubiquitin-protein ligase MIB1 |	1884.71	5671.85	578.153	1786.04	594.396	6193.34	30350.8	22870.7	30824.9	28982.8	20675.1	31611.5	1860.85	6188.59	142.753	1786.04	140.127	6404.26	18994.7	15886.6	24893.3	15856.8	12412.3	23272
G3HBY5	2	2	4.86905	4.16442e-05	9.82094	37C	31C	Phosphomevalonate kinase |	927.623	2045.86	191.481	696.574	458.573	1812.73	10724.3	10615.2	8051.11	12056.8	11007.1	7775.66	915.876	2232.25	47.2791	696.574	108.107	1874.46	6711.71	7373.61	6501.82	6596.4	6608.16	5724.34
G3IE78	1	1	3.89854	1.60913e-06	9.79976	37C	31C	Mediator of RNA polymerase II transcription subunit 23 |MED23	200.756	593.986	334.952	330.694	666.837	462.691	5555.09	4047.38	5757.3	4037.61	2152.58	3830.61	198.214	648.102	82.7038	330.694	157.205	478.448	3476.59	2811.41	4649.42	2209.02	1292.3	2820.05
G3H7U0	1	1	3.65694	0.00604345	9.61954	31C	37C	3-hydroxyacyl-CoA dehydrogenase type-2 |HSD17B10	2305.13	5863.31	2777.03	2662.42	4221.4	5090.78	50.346	0	1314.26	17.3518	0.105947	1000.6	2275.94	6397.49	685.684	2662.42	995.182	5264.15	31.5084	0	1061.35	9.49332	0.0636056	736.628
G3I732	2	2	6.29361	4.12793e-05	9.341	37C	31C	DNA polymerase |POLD1	148.802	843.866	445.013	179.876	307.564	991.832	6647.68	4728.62	5679.85	2840.18	2808.41	4542.52	146.917	920.748	109.879	179.876	72.5072	1025.61	4160.37	3284.62	4586.87	1553.89	1686.03	3344.15
G3ICM4	2	2	5.76721	1.74866e-07	9.20236	37C	31C	Protein-S-isoprenylcysteine O-methyltransferase |ICMT	610.525	1161.29	720.672	570.13	489.169	1491.04	7862.72	6786.71	7886.71	7514.17	7756.37	8599.19	602.794	1267.09	177.943	570.13	115.32	1541.82	4920.79	4714.22	6369.06	4111.08	4656.55	6330.62
G3IGB1	1	1	3.01216	0.015163	9.17046	31C	37C	Protein FAM177A1 |	2452.18	6541.44	2286.26	1930.29	5274.7	7528.91	0	288.974	1220.9	62.8336	156.817	1107.17	2421.12	7137.4	564.507	1930.29	1243.49	7785.31	0	200.728	985.961	34.3769	94.1455	815.084
G3IDF5	1	1	3.41621	9.15655e-05	9.11992	37C	31C	Tripartite motif-containing protein 3 |TRIM3	737.942	587.888	94.3092	440.12	112.782	745.574	2942.82	3457.33	4000.8	4246.28	4694.35	5451.98	728.596	641.449	23.2861	440.12	26.588	770.965	1841.73	2401.55	3230.92	2323.18	2818.26	4013.68
G3GZH2	1	1	2.77257	1.12813e-05	9.11858	37C	31C	Acyl-CoA dehydrogenase family member 11 |ACAD11	304.42	339.008	75.243	228.126	114.538	477.318	1794.82	2550.17	2493.9	1995.15	2275.22	2921.06	300.565	369.894	18.5784	228.126	27.0019	493.573	1123.27	1771.41	2014	1091.57	1365.93	2150.45
G3HBS9	1	1	3.03522	0.000829374	9.04243	37C	31C	Rab11 family-interacting protein 3 |DECR2	544.806	1815.73	55.9025	488.893	91.0497	2319.66	8159.44	7244.34	9162.66	8768.8	6385.29	8349.41	537.907	1981.16	13.803	488.893	21.4647	2398.65	5106.49	5032.1	7399.48	4797.49	3833.42	6146.74
G3HL29	1	1	3.34073	1.38703e-05	8.86432	37C	31C	Glutathione S-transferase kappa 1 |GSTK1	458.122	518.265	862.48	254.725	175.242	1108.39	3619.09	4741.47	6132.85	4016.32	5457.59	5969.48	452.32	565.483	212.957	254.725	41.3128	1146.14	2264.97	3293.54	4952.69	2197.37	3276.47	4394.66
G3HN46	1	1	2.05497	0.0175209	8.82417	37C	31C	Protein tyrosine phosphatase type IVA 1 |PTP4A2	520.592	645.041	242.752	387.507	0	185.95	3989.08	3244.29	2429.54	2021.11	2897.92	2906.17	513.999	703.809	59.9386	387.507	0	192.282	2496.52	2253.56	1962.02	1105.77	1739.77	2139.49
G3GRF9	2	2	6.60846	1.21071e-09	8.72487	37C	31C	Centromere protein F |CENPF	614.04	1279.24	806.246	767.928	889.917	934.252	7050.39	7066.88	8065.36	7879.8	8306.07	7800.28	606.263	1395.79	199.072	767.928	209.795	966.068	4412.41	4908.83	6513.33	4311.12	4986.56	5742.47
G3HKN1	1	1	3.46382	0.00148526	8.47044	31C	37C	Protein SET |SET	4613.03	8095.13	6966.22	5310.56	8185.02	10031.2	33.8935	35.7577	1688.46	196.522	86.357	3059.23	4554.61	8832.65	1720.05	5310.56	1929.59	10372.8	21.2118	24.8382	1363.55	107.519	51.8446	2252.17
G3I098	1	1	2.23088	0.0110737	8.3628	31C	37C	Protein WWC3 |WWC3	1885.67	13172.2	896.872	2027.82	1878.64	16054.5	558.903	371.667	1019.41	787.519	296.778	1260.42	1861.79	14372.3	221.449	2027.82	442.883	16601.2	349.783	258.169	823.243	430.859	178.171	927.908
G3IP37	3	3	7.49897	0.000622469	8.24157	37C	31C	WD repeat-containing protein 67 |TBC1D31	493.995	2055.2	98.7216	854.703	157.84	2714.84	7172.41	7478.79	10784.8	8382.07	7910.5	10813.9	487.739	2242.44	24.3756	854.703	37.2102	2807.3	4488.77	5194.96	8709.44	4585.91	4749.09	7961.08
G3HTW7	2	2	6.25963	9.78515e-05	8.08595	31C	37C	Signal recognition particle 68 kDa protein |SRP68	5942.19	12320	4387.44	5688.1	9408.91	10691.9	364.821	549.1	2411.95	449.635	424.319	1790.63	5866.93	13442.4	1083.31	5688.1	2218.12	11056.1	228.319	381.419	1947.82	246	254.741	1318.24
G3GS69	1	1	2.7381	0.000253496	8.05563	37C	31C	FERM, RhoGEF and pleckstrin domain-containing protein 1 |FARP1	299.801	782.204	58.0219	138.159	77.008	775.241	2804.45	2386.49	3136.23	2680.76	2853.59	3300.49	296.005	853.468	14.3263	138.159	18.1544	801.643	1755.13	1657.71	2532.72	1466.67	1713.16	2429.78
G3HIT7	2	2	4.54413	0.000322494	8.04759	37C	31C	Microtubule-associated protein 1B |MAP1B	662.65	2615.49	251.448	646.205	184.862	3162.47	9853.67	7587.7	11089.6	11940.8	7778.99	12292.2	654.258	2853.77	62.0855	646.205	43.5807	3270.17	6166.81	5270.61	8955.65	6532.91	4670.13	9049.38
G3H0W0	2	2	5.89059	5.03407e-06	7.99596	37C	31C	Cyclin-D1-binding protein 1 |	280.613	595.565	362.585	166.269	446.292	480.97	5337.13	2505.66	2978.64	2938.29	1736.11	3153.09	277.059	649.825	89.5268	166.269	105.212	497.35	3340.18	1740.49	2405.46	1607.57	1042.28	2321.27
G3HT63	1	1	2.43989	0.000950011	7.99544	31C	37C	Serine/threonine-protein kinase RIO3 |	1984.74	7523.47	3242.68	2020.45	2633.88	8077.01	108.735	124.198	1298.77	173.5	185.562	1296.33	1959.61	8208.91	800.659	2020.45	620.929	8352.08	68.0504	86.2707	1048.85	94.9237	111.402	954.343
G3HRG4	1	1	2.88583	0.0148918	7.93819	37C	31C	Testis-expressed sequence 10 protein |TEX10	0	240.585	48.2201	77.1653	297.872	225.406	1375.44	511.436	1418.8	1661.04	642.885	1449.42	0	262.504	11.9061	77.1653	70.2223	233.082	860.802	355.256	1145.78	908.77	385.957	1067.05
G3H495	1	1	2.50968	0.000269386	7.9012	37C	31C	Peptidylprolyl isomerase |FKBP8	249.227	880.558	764.251	52.8202	188.623	337.416	2187.95	2659.52	4413.15	3280.45	2628.88	4368.91	246.071	960.783	188.703	52.8202	44.4672	348.907	1369.3	1847.37	3563.92	1794.76	1578.25	3216.34
G3HY95	2	2	6.09441	1.99031e-05	7.87776	37C	31C	Transformation/transcription domain-associated protein |TRRAP	108.16	576.433	270.431	262.688	653.899	648.079	2928.89	2658.65	3403.73	3551.1	3420.28	3886.86	106.79	628.95	66.7729	262.688	154.154	670.149	1833.01	1846.76	2748.75	1942.84	2053.37	2861.46
G3I4I8	1	1	2.45033	0.0221849	7.84404	37C	31C	CDP-diacylglycerol--inositol 3-phosphatidyltransferase |CDIPT	212.984	1970.19	0	354.72	179	2245.65	8800.51	3183.88	8738.08	8390.28	1992.97	7820.62	210.286	2149.69	0	354.72	42.1987	2322.12	5507.7	2211.6	7056.6	4590.4	1196.48	5757.45
G3HWG8	1	1	3.22876	0.000252013	7.66016	37C	31C	E3 ubiquitin-protein ligase RNF25 |	1502.74	5473.53	936.494	616.79	961.836	5770.4	25161.8	16126.3	9674.04	28021.1	24273.9	13650.8	1483.71	5972.2	231.232	616.79	226.75	5966.92	15747.2	11201.7	7812.45	15330.6	14572.9	10049.6
G3HQB7	1	1	3.05748	0.000257425	7.64512	37C	31C	Small nuclear ribonucleoprotein E |SNRPE	497.682	5149.9	830.32	1099.31	2216.54	7335.23	19474.3	14650.5	23146.2	24367.3	18869.3	30445.5	491.379	5619.09	205.016	1099.31	522.541	7585.04	12187.8	10176.6	18692.2	13331.6	11328.2	22413.6
G3I0K1	2	2	4.86529	1.65478e-05	7.55914	37C	31C	HAUS augmin-like complex subunit 3 |	182.165	605.175	517.444	286.725	936.547	617.742	2521.55	3650.84	5156.59	2739.75	4444.49	5266.3	179.858	660.31	127.763	286.725	220.788	638.78	1578.08	2535.97	4164.3	1498.95	2668.26	3876.99
G3I5A4	1	1	2.67263	0.0196292	7.51358	37C	31C	Annexin |ANXA5	528.854	1862.99	4.08385	577.095	0	1926.71	7050.3	5591.92	7283.92	6560.95	4748.05	5579.37	522.157	2032.72	1.00835	577.095	0	1992.33	4412.35	3884.29	5882.27	3589.56	2850.5	4107.46
G3HNP4	2	2	8.06391	9.8681e-06	7.44416	31C	37C	rRNA 2'-O-methyltransferase fibrillarin |FBL	3719.45	10142.1	8094.01	3273.19	8479	7794.43	907.757	688.521	1476.97	888.764	530.976	1082.15	3672.34	11066.1	1998.51	3273.19	1998.9	8059.87	568.109	478.264	1192.75	486.252	318.772	796.663
G3GZZ3	1	1	2.69327	0.000261953	7.39809	31C	37C	Phosphate transporter |	8140.31	28213.5	21149.3	4529.39	10743	23940.8	3146.82	979.739	2400.89	1739.49	1782.19	3024	8037.22	30783.9	5222.03	4529.39	2532.62	24756.1	1969.4	680.551	1938.88	951.692	1069.94	2226.23
G3H7Z2	1	1	2.67028	0.02904	7.39666	31C	37C	Transgelin |TAGLN2	734.698	3955.57	1335.84	930.997	1592.15	4356.5	747.237	196.942	0	316.569	78.1311	405.928	725.394	4315.95	329.835	930.997	375.343	4504.86	467.65	136.801	0	173.198	46.9061	298.839
G3H2Z7	1	1	3.71841	0.0195989	7.38231	31C	37C	26S proteasome non-ATPase regulatory subunit 4 |PSMD4	3661.51	12246.6	7573.95	2736.88	2544.89	8766.48	0	393.186	1445.7	0	106.915	3138.02	3615.14	13362.4	1870.1	2736.88	599.95	9065.03	0	273.117	1167.5	0	64.1867	2310.18
G3I230	1	1	2.42604	3.67525e-05	7.28128	37C	31C	Oligoribonuclease, mitochondrial |REXO2	525.206	2538.49	2108.68	598.955	674.577	1450.43	11191.3	10928.7	5317.07	10304.1	11627.8	8126.54	518.555	2769.77	520.66	598.955	159.029	1499.82	7003.94	7591.35	4293.9	5637.47	6980.77	5982.66
G3HL79	1	1	2.60755	3.75794e-05	7.24462	37C	31C	Metalloreductase STEAP2 |	301.015	1310.46	542.625	349.982	554.408	1013.76	3140.88	5421.76	7127.91	2416.75	4757.35	6637.2	297.203	1429.85	133.981	349.982	130.7	1048.28	1965.69	3766.09	5756.28	1322.23	2856.09	4886.23
G3H0W2	1	1	3.4241	0.0260256	7.21357	37C	31C	E3 ubiquitin-protein ligase UBR1 |UBR1	389.457	1244.27	0	202.609	366.933	729.02	3240.73	3429.35	5634.91	2227.17	2471.14	4149	384.525	1357.64	0	202.609	86.5032	753.847	2028.18	2382.11	4550.58	1218.51	1483.55	3054.44
G3IBK4	1	1	3.05102	0.0232887	7.14021	31C	37C	60S ribosomal protein L10 |RPL10	1186.97	10310.6	1288.87	1920.52	748.393	9632.61	147.417	140.36	2348.83	383.057	4.79225	489.169	1171.94	11250	318.237	1920.52	176.431	9960.65	92.2591	97.4977	1896.84	209.574	2.87704	360.12
G3HM30	1	1	3.421	0.0127943	7.10975	37C	31C	Zinc finger protein 622 |ZNF622	42.7339	994.07	0	108.466	0	1258.34	2656.85	2126.68	4169.85	3194.54	1216.29	3724.85	42.1927	1084.64	0	108.466	0	1301.19	1662.76	1477.24	3367.44	1747.76	730.2	2742.19
G3H1T8	1	1	3.05838	3.97877e-08	7.08097	37C	31C	Alkylglycerone-phosphate synthase |AGPS	1023.12	1074.16	1170.25	1266.62	1352.61	1233.86	6736.67	7827.54	12774	5657.37	7054.35	10370.9	1010.16	1172.02	288.948	1266.62	318.873	1275.88	4216.07	5437.2	10315.9	3095.2	4235.09	7634.9
G3HWD4	1	1	2.00926	7.95341e-05	7.07503	37C	31C	Methionine synthase |MTR	644.029	1633.92	284.42	551.561	182.901	1247.36	5897.21	5124.13	5823.02	5047.2	4164.96	6093.81	635.873	1782.78	70.2269	551.561	43.1184	1289.84	3690.7	3559.35	4702.49	2761.37	2500.44	4486.19
G3HMD1	1	1	4.92816	0.000194163	7.01529	31C	37C	Glyceraldehyde-3-phosphate dehydrogenase |GAPDH	1566.51	7105.7	2764	1227.19	3242.04	4645.77	321.249	361.132	700.293	314.956	334.291	897.569	1546.68	7753.07	682.467	1227.19	764.3	4803.99	201.05	250.851	565.534	172.315	200.692	660.78
G3HYI7	1	1	2.64384	0.0306526	7.00016	37C	31C	U2 snRNP auxiliary factor large subunit |U2AF2	1077.96	7040.12	2168.96	299.613	0	2476.72	15998.4	13706.5	12036	16952.5	18347	14405.4	1064.31	7681.52	535.543	299.613	0	2561.06	10012.4	9520.88	9719.92	9274.87	11014.6	10605.1
G3GW11	8	8	22.1002	1.03134e-06	6.84445	37C	31C	Non-specific lipid-transfer protein |SCP2	2206.03	5454.86	2462.59	1994.9	1802.19	4573.04	22322.8	22412.9	18083.5	21765.7	22377.4	19616.2	2178.09	5951.84	608.044	1994.9	424.86	4728.77	13970.5	15568.6	14603.7	11908.2	13434.3	14441.2
G3I0N6	1	1	3.14696	0.000489723	6.83752	31C	37C	Coiled-coil domain-containing protein 6 |CCDC6	1620.58	2594.31	501.229	1469.85	1129.48	2464.7	140.22	201.408	604.132	55.9754	165.638	262.991	1600.05	2830.67	123.76	1469.85	266.271	2548.64	87.7553	139.903	487.879	30.6247	99.4408	193.611
G3H1K9	1	1	5.06117	4.73739e-05	6.82778	37C	31C	Alpha-actinin-1 |ACTN1	8775.74	21097.7	3638.25	8686.05	3645.99	19605.5	76751.3	65358	75877.2	74555.6	69982.3	84348.3	8664.6	23019.9	898.33	8686.05	859.531	20273.2	48033.9	45399.3	61276.1	40790.1	42014	62096.2
G3H3R6	2	2	9.8672	2.86515e-06	6.65292	37C	31C	Kinesin-like protein |KIF23	1276.13	4161.28	1716.59	1562.16	1497.54	3669.4	16319.4	14411.2	18217.2	13027.1	13288.4	17100.1	1259.97	4540.4	423.847	1562.16	353.04	3794.37	10213.3	10010.3	14711.6	7127.26	7977.71	12588.9
G3GS62	1	1	2.96721	0.000202613	6.62617	37C	31C	NEDD8-activating enzyme E1 catalytic subunit |UBA3	415.682	1392.84	220.445	883.515	182.016	1235.98	6392.91	6316.28	4725.69	4221.77	3910.92	3126.91	410.417	1519.74	54.4307	883.515	42.9097	1278.07	4000.93	4387.45	3816.32	2309.77	2347.93	2301.99
G3HHE4	1	1	2.83989	0.000215523	6.58066	37C	31C	Leucyl-tRNA synthetase, cytoplasmic |LARS	84.853	317.705	119.179	80.2871	71.4726	161.456	1437.4	652.923	737.508	982.062	283.024	1401.62	83.7784	346.65	29.4267	80.2871	16.8494	166.955	899.582	453.536	595.589	537.296	169.914	1031.85
G3H1R3	1	1	2.20578	7.18754e-06	6.57614	37C	31C	Metal transporter CNNM3 |	186.373	466.852	494.448	131.112	206.14	304.701	2574.35	1644.95	2197.46	2084.81	1854.28	1412.96	184.012	509.385	122.085	131.112	48.5968	315.078	1611.13	1142.63	1774.6	1140.62	1113.22	1040.21
G3I0H2	1	1	2.34993	0.00170645	6.52943	37C	31C	40S ribosomal protein S4 |RPS4	1495.58	1700.69	67.2384	1667.76	254.438	621.489	7921.5	6024.63	7875.48	7777.22	4086.28	4232.5	1476.64	1855.63	16.602	1667.76	59.9829	642.654	4957.58	4184.86	6359.99	4254.99	2453.21	3115.91
G3IPE5	2	2	5.45136	5.9029e-05	6.52762	37C	31C	Squalene monooxygenase |SQLE	2312.24	5516.8	2016.82	2074.1	2703.62	5205.37	10004	18397.2	24488.3	11552.5	27103.9	37889.9	2282.95	6019.42	497.977	2074.1	637.371	5382.64	6260.86	12779.2	19776	6320.51	16271.9	27894.1
G3HR57	2	2	6.00969	0.000173259	6.45415	37C	31C	E3 ubiquitin-protein ligase UBR2 |UBR2	1789.31	5428.67	715.901	1779.65	660.068	4383.39	16218.1	12992.6	20511.6	15211.7	11358.5	18951.2	1766.65	5923.26	176.765	1779.65	155.609	4532.67	10149.9	9024.99	16564.6	8322.49	6819.11	13951.6
G3IFL3	1	1	2.04038	0.0370988	6.38923	37C	31C	Signal recognition particle 72 kDa protein |SRP72	449.257	2587.66	203.655	572.313	0	2846.9	10649.5	2759.63	5544.24	14230	2845.06	6522.48	443.568	2823.42	50.2849	572.313	0	2943.85	6664.86	1916.9	4477.35	7785.37	1708.04	4801.77
G3I180	1	1	3.51584	0.00402308	6.38649	31C	37C	TRAF family member-associated NF-kappa-B activator |HMGB1	1390.85	6684	5831.75	821.569	3277.66	5055.72	859.676	212.957	651.45	786.719	115.751	984.437	1373.24	7292.95	1439.93	821.569	772.697	5227.9	538.019	147.925	526.091	430.422	69.4912	724.731
G3HH79	5	5	26.8503	3.79163e-06	6.33955	37C	31C	Zinc finger CCCH-type antiviral protein 1 |ZC3HAV1	2365.49	6647.43	2240.79	2413.76	2842.25	6286.79	22520.2	18983.6	27167.3	25727.9	22546.9	27573.6	2335.53	7253.05	553.28	2413.76	670.051	6500.89	14094	13186.5	21939.5	14076	13536.1	20299.3
G3H766	1	1	2.66299	0.00966904	6.3156	31C	37C	RING finger protein 113A |	1231.77	1887.61	150.29	1099.16	338.767	2349.57	80.3599	223.302	161.546	220.327	54.7891	377.095	1216.17	2059.58	37.1084	1099.16	79.8633	2429.59	50.2923	155.111	130.459	120.543	32.8928	277.613
G3I7Q5	1	1	2.8251	0.000476464	6.31366	37C	31C	Zinc finger protein ZPR1 |ZPR1	1799	4207.82	297.023	1413.82	954.072	4020.49	11301.9	9579.79	17536.3	10889	11341.2	19486.2	1776.22	4591.18	73.3388	1413.82	224.919	4157.41	7073.19	6654.36	14161.8	5957.46	6808.73	14345.5
G3HIH0	1	1	2.31493	0.0344961	6.25002	37C	31C	EMC7 |EMC7	523.046	1620.41	0	774.437	188.935	1854.45	5167.82	3796.25	7779.62	5003.42	3090.57	6170.42	516.423	1768.04	0	774.437	44.5407	1917.6	3234.22	2636.97	6282.58	2737.42	1855.43	4542.59
G3I6H4	2	2	6.70338	4.61025e-06	6.1867	37C	31C	Phospholipase DDHD1 (Fragment) |	719.952	1391.01	1858.45	1001.7	2447.8	1190.05	12648.3	8703.22	8468.87	9834.38	8123.95	5482.3	710.834	1517.74	458.875	1001.7	577.06	1230.58	7915.77	6045.47	6839.2	5380.49	4877.23	4036
G3HIC5	3	3	8.46496	5.50602e-06	6.16046	37C	31C	RuvB-like helicase |RUVBL1	589.742	1702.65	1282.66	541.621	569.762	1076.85	6577.35	6294.99	6965.28	4632.39	4263.27	6771.26	582.273	1857.77	316.706	541.621	134.32	1113.53	4116.36	4372.66	5624.94	2534.42	2559.46	4984.92
G3IER4	2	2	5.7227	1.88493e-05	6.09009	37C	31C	Uncharacterized protein C5orf37-like |	2353.78	6397.3	1495.45	2114.11	1906.71	5119.41	14944.2	17344.9	25121.7	16034.6	19172.7	25449	2323.97	6980.13	369.245	2114.11	449.502	5293.76	9352.68	12048.2	20287.5	8772.69	11510.3	18735.3
G3H2Z6	1	1	3.02481	0.00225377	6.04133	31C	37C	Phosphatidylinositol-4-phosphate 5-kinase type-1 alpha |PIP5K1A	9028.57	66252.2	29614.1	18185.3	49212.7	97046	5998.8	5717.99	14611.3	5020.93	5941	7292.64	8914.23	72288.2	7312.1	18185.3	11601.7	100351	3754.28	3971.85	11799.6	2747	3566.69	5368.75
G3H761	1	1	3.24355	0.000126535	5.96968	37C	31C	Tetratricopeptide repeat protein 37 |TTC37	558.17	924.077	201.654	217.1	1081.19	812.578	4727.21	2618.09	3125.43	5195.24	2863.95	4123.64	551.101	1008.27	49.7908	217.1	254.887	840.251	2958.47	1818.59	2524	2842.36	1719.38	3035.77
G3H8X6	1	1	2.19059	0.0302244	5.96228	37C	31C	Disco-interacting protein 2-like A |DIP2A	329.995	1807.84	0	740.551	0	2720.59	7116.2	3684.18	6028.5	6695.08	2709.65	7149.03	325.816	1972.55	0	740.551	0	2813.24	4453.59	2559.13	4868.43	3662.94	1626.74	5263.03
G3HYM9	1	1	3.10713	0.00010241	5.94311	37C	31C	CDK5 regulatory subunit-associated protein 2 |CDK5RAP2	642.063	1837.14	327.798	376.565	617.054	1763.39	6028.73	5564.21	6791.55	4003.39	3806.18	6873.49	633.931	2004.52	80.9374	376.565	145.468	1823.44	3773.01	3865.04	5484.64	2190.3	2285.04	5060.18
G3H6E1	1	1	3.86226	0.00164862	5.93549	31C	37C	Eukaryotic translation initiation factor 3 subunit G |EIF3G	2562.01	7173.22	1280.27	2619.02	1432.08	7154.56	981.964	470.855	640.649	1020.54	200.899	428.878	2529.56	7826.75	316.115	2619.02	337.607	7398.22	614.551	327.067	517.368	558.346	120.61	315.735
G3H244	2	2	5.13361	0.000622654	5.92255	37C	31C	Anaphase-promoting complex subunit 5 |ANAPC5	793.997	2474.84	420.712	840.613	177.118	2160.04	7438.02	4165.43	8614.22	5713.02	5147.96	9593.42	783.942	2700.32	103.879	840.613	41.7549	2233.6	4655	2893.41	6956.57	3125.65	3090.59	7062.56
G3HQP7	2	2	6.08489	6.02358e-05	5.90805	37C	31C	Flotillin-1 |FLOT1	2784.2	6668.02	1448.28	2782.16	1454.93	7448.49	23973.5	17467.3	22760	25107.1	18021.1	26110.6	2748.94	7275.52	357.599	2782.16	342.995	7702.15	15003.5	12133.2	18380.2	13736.4	10819	19222.3
G3GS17	1	1	2.76063	0.0308661	5.85559	37C	31C	Transporter |SLC6A6	600.635	3810.96	106.052	838.057	0	4585.24	7856.87	6718.69	14326.3	7943.46	6698.72	14666.2	593.029	4158.17	26.1855	838.057	0	4741.4	4917.13	4666.97	11569.4	4345.95	4021.59	10797
G3HP17	1	1	5.14939	0.00106444	5.82933	37C	31C	CRIGR Phosphatidylinositol-3-phosphate phosphatase |Mtmr3	262.042	1586.28	80.4586	273.618	164.883	1999.65	3641.55	3383.5	5267.57	4476.32	3578.98	5108.39	258.724	1730.8	19.8662	273.618	38.8707	2067.75	2279.02	2350.26	4253.92	2449.04	2148.65	3760.74
G3HRX0	1	1	2.84053	0.000105182	5.79475	37C	31C	Sorcin (Fragment) |SRI	1767.05	2031.16	3372.93	1904.09	2902.88	1563.43	15229.2	12233.9	5412.41	21000.9	18836	5757.42	1744.68	2216.21	832.817	1904.09	684.344	1616.67	9531.05	8497.94	4370.89	11489.8	11308.2	4238.54
G3H5Q3	1	1	2.11275	0.000537433	5.79212	37C	31C	DNA mismatch repair protein |MSH2	952.493	3166.8	491.457	521.867	1114.42	2832.81	16727.5	6706.93	6533.91	12250.1	4841.07	5532.09	940.431	3455.32	121.347	521.867	262.722	2929.28	10468.7	4658.8	5276.58	6702.16	2906.34	4072.66
G3I018	1	1	2.36738	0.000209321	5.70601	37C	31C	26S proteasome non-ATPase regulatory subunit 7 |PSMD7	2288.98	5034.34	597.623	1270.65	757.714	3752.66	12011.4	11406.6	14318.6	12305.7	11629.4	16512	2259.99	5493	147.56	1270.65	178.629	3880.46	7517.19	7923.28	11563.3	6732.57	6981.73	12155.9
G3IAI7	1	1	2.75938	0.00500495	5.66936	31C	37C	Target of Myb protein 1 |TOM1	1873.08	10176.4	5004.28	893.76	1929.81	7206.4	915.332	558.082	1265.95	616.443	509.587	911.806	1849.36	11103.5	1235.62	893.76	454.946	7451.82	572.85	387.658	1022.35	337.262	305.932	671.261
F7J0L2	1	1	2.7733	1.23572e-05	5.64617	31C	37C	Splicing factor, arginine/serine-rich 1, transcript variant 1 (Fragment) |SRSF1	1896.96	2492.21	1430.65	2442.02	1243.96	2207.37	617.997	338.779	173.446	425.737	315.121	203.456	1872.94	2719.27	353.245	2442.02	293.26	2282.54	386.766	235.324	140.069	232.925	189.183	149.782
G3HAT2	1	1	3.80849	0.0301371	5.60682	31C	37C	NMDA receptor-regulated protein 1 |NAA15	4012.33	8648.43	1210.26	2550.34	1890.43	8199.01	0	232.963	1990.51	133.932	66.29	2304.62	3961.52	9436.36	298.828	2550.34	445.663	8478.23	0	161.822	1607.47	73.2753	39.7973	1696.63
G3GVB5	2	2	7.19769	0.00568843	5.60498	31C	37C	Ras-related C3 botulinum toxin substrate 1 |RAC1	2095.75	7795.1	1142.95	1883.84	1327.76	7816.43	425.043	181.016	1016.53	572.129	356.346	1385.05	2069.21	8505.28	282.209	1883.84	313.015	8082.63	266.008	125.738	820.917	313.017	213.933	1019.66
G3GRA0	1	1	2.83264	0.000201638	5.59383	37C	31C	Lamin-B receptor |LBR	610.496	1125.22	586.624	668.43	190.897	1493.95	5319.91	2822.57	4576.67	4872.13	2475.41	6087.95	602.764	1227.73	144.845	668.43	45.0034	1544.83	3329.4	1960.62	3695.98	2665.59	1486.12	4481.87
G3HEF9	1	1	2.65628	7.42611e-05	5.5864	37C	31C	CB1 cannabinoid receptor-interacting protein 1 |CNRIP1	761.612	2553.66	294.442	875.607	905.966	1442.03	6432.13	5668.38	7445.22	6896.24	5397.1	6334.53	751.967	2786.31	72.7015	875.607	213.578	1491.13	4025.48	3937.4	6012.53	3773	3240.16	4663.41
G3I863	1	1	2.4336	0.00138555	5.4383	37C	31C	Ephrin type-A receptor 2 |EPHA2	587.649	2518.2	292.775	91.5551	155.831	1283.04	5784.51	4269.44	3988.79	4563.08	3187.58	5012.25	580.207	2747.62	72.2899	91.5551	36.7367	1326.73	3620.17	2965.66	3221.23	2496.5	1913.67	3689.96
G3HHJ4	1	1	2.86885	1.33019e-07	5.42393	37C	31C	Vacuolar protein-sorting-associated protein 36 (Fragment) |VPS36	12467.5	16539	23662.8	11042.2	21404.8	14323	80483.3	76273	97512.2	84896.4	98470.5	101717	12309.6	18045.8	5842.64	11042.2	5046.11	14810.8	50369.5	52981.1	78747.8	46447.6	59116.9	74882.8
G3HP44	2	2	6.08473	0.00113381	5.37575	37C	31C	Kinesin-like protein KIF15 (Fragment) |KIF15	327.985	1616.95	163.723	406.08	142.806	1718.13	3234.18	2700.4	5787.32	3188.27	2731.29	5881.06	323.831	1764.26	40.4252	406.08	33.6659	1776.64	2024.07	1875.76	4673.66	1744.33	1639.73	4329.57
G3I904	1	1	2.73258	8.45082e-08	5.3309	37C	31C	Uncharacterized protein KIAA0090 |EMC1	2514.14	2717.43	1534.56	2760.69	1470.35	2557.56	10687	13545.4	12721	11212.8	11809.3	12283.4	2482.3	2965	378.903	2760.69	346.629	2644.66	6688.36	9408.96	10273.1	6134.63	7089.71	9042.87
G3ILF1	1	1	2.91693	0.00100671	5.32967	37C	31C	Glutathione S-transferase | GSTM5	1281.82	2994.17	175.06	1447.66	1670.44	2946.74	9017.97	8674.58	7944.8	11264.4	9368.8	9775.62	1265.59	3266.96	43.2244	1447.66	393.8	3047.09	5643.8	6025.58	6415.97	6162.86	5624.57	7196.69
G3H0Y5	1	1	2.48919	0.000101978	5.25953	37C	31C	Vam6/Vps39-like protein |VPS39	509.737	1270.59	573.048	271.512	429.561	1050.44	4232.55	2855.24	4737.13	3478.03	1736.27	4550.59	503.282	1386.35	141.493	271.512	101.268	1086.21	2648.9	1983.32	3825.56	1902.86	1042.37	3350.09
G3GX08	2	2	6.23839	0.00160131	5.22254	37C	31C	Dihydroxyacetone phosphate acyltransferase |GNPAT	1025.54	2571.97	365.612	1450.21	160.72	3310.14	7815.67	6465.68	9905.03	6815.78	5809.49	9586.36	1012.55	2806.29	90.2743	1450.21	37.8893	3422.87	4891.35	4491.22	7998.99	3728.98	3487.73	7057.36
G3HDE2	1	1	2.80793	0.00155795	5.19452	31C	37C	RING finger protein 31 |	2590.06	12303.7	4459.79	2073.2	2764.15	7986.08	594.33	578.819	1580.92	738.872	648.871	2052.6	2557.26	13424.7	1101.18	2073.2	651.639	8258.05	371.955	402.062	1276.7	404.244	389.551	1511.1
G3IK83	1	1	3.31053	0.0171612	5.18876	37C	31C	Protein transport protein Sec24D |SEC24D	73.4482	22.2513	0	122.519	76.5388	375.102	388.631	420.704	607.729	750.539	677.848	630.285	72.518	24.2785	0	122.519	18.0438	387.877	243.22	292.231	490.783	410.627	406.947	464.008
G3H193	1	1	4.58812	3.00709e-05	5.16858	37C	31C	FAS-associated factor 2 |FAF2	2288.54	6799.21	3225.56	1934.92	3427.81	6979.66	29506.3	16391.5	20458	25981.7	15741.6	19355.9	2259.55	7418.66	796.431	1934.92	808.095	7217.35	18466.2	11385.9	16521.3	14214.8	9450.52	14249.5
G3HKS5	1	1	3.49872	0.00084592	5.15107	37C	31C	Ankyrin repeat domain-containing protein 26 |	753.99	4137.87	369.457	837.031	598.769	5314.45	13433.9	11157.6	10026.9	10588.7	7294.27	9371.11	744.442	4514.86	91.2235	837.031	141.158	5495.43	8407.46	7750.32	8097.38	5793.19	4379.13	6898.9
G3IDS3	1	1	2.68529	0.0008917	5.11681	37C	31C	Putative helicase MOV-10 |MOV10	115.256	862.902	143.982	260.147	60.0996	678.458	2377.98	1548.36	2302.41	1592.53	1299.82	1730.86	113.797	941.518	35.5511	260.147	14.1683	701.563	1488.23	1075.53	1859.35	871.29	780.348	1274.24
G3H022	1	1	3.67415	0.00175165	5.0996	37C	31C	Mitotic checkpoint serine/threonine-protein kinase BUB1 |BUB1	963.971	1171.64	165.403	1054.26	1394.24	3044.81	2828.3	8216.05	10269.5	4847.83	5727.73	7858.58	951.763	1278.38	40.84	1054.26	328.687	3148.51	1770.06	5707.07	8293.31	2652.29	3438.66	5785.39
G3HNN8	1	1	2.39464	0.0344615	5.09757	37C	31C	Long-chain-fatty-acid--CoA ligase 4 |ACSL4	372.438	1299.39	229.587	67.9193	0	508.971	3091.72	1346.03	1459.73	1742.78	1344.32	3648.75	367.721	1417.77	56.6879	67.9193	0	526.304	1934.92	934.986	1178.83	953.491	807.066	2686.17
G3GWX5	5	5	16.0034	2.21623e-06	5.07246	37C	31C	ATPase WRNIP1 |WRNIP1	3276.29	6368.67	3494.04	2677.57	2758.47	6467.77	20940.8	18409.3	24664.5	18743.3	18489.2	25781.5	3234.8	6948.89	862.721	2677.57	650.301	6688.03	13105.6	12787.5	19918.3	10254.6	11100	18980
G3I420	1	1	2.45793	4.64125e-05	5.04994	37C	31C	Integrator complex subunit 11 |INTS11	473.501	736.015	1020.94	449.267	219.271	541.879	4615.61	2880.77	2483.67	3113.73	1827.69	2454.78	467.505	803.07	252.084	449.267	51.6925	560.334	2888.63	2001.05	2005.74	1703.55	1097.26	1807.18
G3GZB3	5	5	16.2168	9.47778e-06	5.00711	37C	31C	Pericentriolar material 1 protein |PCM1	4496.85	12963.9	8961.49	4706.01	8538.13	11738.5	53498	35935.4	49044.6	44233.4	29646.9	45031.8	4439.9	14145	2212.7	4706.01	2012.84	12138.3	33481.1	24961.6	39606.9	24200.5	17798.6	33151.9
G3HAF4	1	1	2.33146	0.0228948	4.9846	37C	31C	Splicing factor 3B subunit 3 |SF3B3	430.346	3557.85	302.648	857.319	246.907	2893.35	1904.28	7517.83	17939.8	1371.91	2188.95	10391.7	424.896	3882	74.7275	857.319	58.2075	2991.88	1191.77	5222.07	14487.6	750.583	1314.14	7650.26
G3GXM2	1	1	2.56851	0.000163929	4.9699	37C	31C	Polyphosphoinositide phosphatase |FIG4	194.061	821.953	395.863	365.112	911.507	539.307	1661.58	2072.45	3896.89	1701.65	2630.33	4078.96	191.603	896.838	97.7434	365.112	214.885	557.673	1039.88	1439.57	3147	930.99	1579.12	3002.88
G3HF46	1	1	2.77843	0.0363635	4.93451	37C	31C	Polypyrimidine tract-binding protein 1 |PTBP1	495.105	1727.43	0	245.015	0	1462.03	5287.25	1427.97	3369.75	4434.6	2322.82	2548.13	488.835	1884.81	0	245.015	0	1511.82	3308.96	991.905	2721.31	2426.21	1394.51	1875.9
G3ILI6	1	1	2.98598	0.0197785	4.92021	37C	31C	26S proteasome non-ATPase regulatory subunit 3 |PSMD3	71.538	516.394	554.276	2.78324	1227.23	403.469	2494.35	2186.56	1909.65	2904.81	2788.41	1373.22	70.6321	563.441	136.858	2.78324	289.316	417.21	1561.06	1518.84	1542.18	1589.25	1674.02	1010.95
G3I9G7	1	1	2.7933	1.39735e-06	4.91293	37C	31C	Proteasome subunit alpha type |PSMA3	2319.9	5133.73	2751.42	1873.87	1881.56	3289.98	16368.3	12403.4	12725.9	14894.2	13420.4	14938.1	2290.52	5601.45	679.359	1873.87	443.571	3402.02	10243.9	8615.73	10277	8148.74	8056.96	10997.2
G3HFH2	1	1	4.72813	0.00182811	4.89116	37C	31C	Cell division cycle protein 20-like |	1664.74	7794.73	473.164	1453.09	446.838	6918.68	18250.7	12567.2	14750.8	16349.6	11451.4	18345.5	1643.66	8504.88	116.83	1453.09	105.341	7154.3	11422	8729.49	11912.3	8945.04	6874.86	13505.7
G3I9Z3	3	3	11.2652	0.000540129	4.88302	37C	31C	Ribose-phosphate pyrophosphokinase 2 |PRPS1	1716.71	4565.62	574.567	1936.04	793.797	5097.61	14079.4	9407.06	10899.6	16233.1	9222.82	11862.1	1694.97	4981.58	141.868	1936.04	187.135	5271.21	8811.41	6534.37	8802.18	8881.29	5536.94	8732.71
G3HQ89	1	1	2.32709	1.68028e-05	4.84167	31C	37C	V-type proton ATPase subunit E 1 |ATP6V1E1	9357.87	12414.7	11087.3	9191.01	10444.9	10977.1	2838.23	2954.21	975.637	1941.58	3274.78	1125.27	9239.36	13545.8	2737.6	9191.01	2462.35	11351	1776.28	2052.07	787.894	1062.26	1966.02	828.41
G3H4J7	1	1	3.13909	0.0326141	4.84043	37C	31C	G2/M phase-specific E3 ubiquitin-protein ligase |	119.24	1253.15	76.153	241.179	0	1209.38	2060.36	1859.08	4163.43	1966.5	902.458	3081.11	117.73	1367.33	18.8031	241.179	0	1250.57	1289.45	1291.36	3362.25	1075.89	541.792	2268.27
G3HKF1	2	2	7.87527	3.1706e-08	4.83822	37C	31C	Alpha-methylacyl-CoA racemase |AMACR	1265.89	1975.13	1650.71	1567.65	1272.32	1943.43	6376.04	7424.01	9023.5	6377.01	8473.13	9136.71	1249.86	2155.08	407.582	1567.65	299.945	2009.61	3990.37	5156.9	7287.1	3488.93	5086.86	6726.34
G3II69	2	2	5.71917	3.4048e-05	4.80209	37C	31C	DNA damage-binding protein 1 |DDB1	464.686	1312.98	528.624	339.392	386.872	980.308	2894.8	2098.93	3531.22	3617.13	3376.06	3751.98	458.801	1432.6	130.524	339.392	91.2039	1013.69	1811.68	1457.97	2851.7	1978.97	2026.82	2762.16
G3HZA0	2	2	5.75812	0.00102043	4.79725	37C	31C	Acyl-CoA desaturase |SCD1	736.754	2964.69	249.208	844.765	416.713	2692.31	6262.52	4725.27	8151.11	7130.24	4033.52	7616.93	727.424	3234.8	61.5325	844.765	98.2388	2784	3919.33	3282.29	6582.58	3901.03	2421.53	5607.49
G3H1Y8	1	1	3.01047	9.32556e-05	4.76907	37C	31C	Regulator of chromosome condensation |RCC1	803.603	1403.6	1081.39	442.4	1381.36	2015.73	5992.02	4672.16	3444.85	7989.39	7794.57	4101.39	793.426	1531.48	267.008	442.4	325.652	2084.38	3750.04	3245.39	2781.96	4371.07	4679.48	3019.39
G3H5V0	1	1	3.00894	4.24821e-05	4.75093	37C	31C	Importin subunit beta-1 |KPNB1	653.389	1805.59	2104.08	864.99	2172	1691.01	9802.88	5643.98	7006.4	10235.9	5620.56	5831.42	645.114	1970.09	519.523	864.99	512.041	1748.6	6135.02	3920.45	5658.15	5600.16	3374.31	4293.02
G3ILI7	1	1	2.5781	0.027382	4.73894	37C	31C	26S proteasome non-ATPase regulatory subunit 3 |PSMD3	104.438	134.61	0	140.765	129.74	2457.77	1721.49	677.311	3977.11	1909.44	644.656	5131.95	103.115	146.874	0	140.765	30.5858	2541.47	1077.37	470.477	3211.79	1044.67	387.02	3778.08
G3HAP7	1	1	3.46758	0.0122966	4.728	31C	37C	Glutathione synthetase |GSS	4456.44	10973.8	21613.8	4020.05	18173	7987.5	597.349	1750.38	4799.78	117.417	1097.5	5855.96	4400	11973.6	5336.72	4020.05	4284.22	8259.52	373.844	1215.85	3876.15	64.2398	658.885	4311.09
G3H7D1	1	1	4.33158	0.00192365	4.72284	31C	37C	Guanine nucleotide-binding protein subunit gamma |	32031.8	81627.8	87374.1	38460.6	113786	80010.6	3707.56	8117.59	24960.8	4685.06	19836.9	30435.8	31626.2	89064.7	21573.7	38460.6	26824.7	82735.4	2320.34	5638.68	20157.6	2563.24	11909.1	22406.4
G3HMT5	3	3	12.9915	4.28063e-05	4.71077	37C	31C	Tripartite motif-containing protein 32 |	1295.26	2359.51	485.015	1230.66	1218.47	2440.57	8006.04	6446.41	7182.64	7586.2	6274.52	7040.07	1278.86	2574.47	119.756	1230.66	287.25	2523.68	5010.49	4477.83	5800.48	4150.48	3766.92	5182.81
G3HPZ0	1	1	3.11057	0.0182131	4.69983	31C	37C	Vesicle-associated membrane protein 8 |VAMP8	2983.53	13115.7	1755.83	1868.95	1137.93	9191.74	1213.51	1251.62	822.949	821.853	1009.85	1274.85	2945.74	14310.6	433.535	1868.95	268.262	9504.77	759.461	869.404	664.588	449.644	606.266	938.526
G3GZ21	1	1	3.16123	0.0378939	4.67449	37C	31C	Peroxisomal 3,2-trans-enoyl-CoA isomerase |ECI2	179.016	1444.98	0	417.64	107.891	2154.36	4405.21	2663.01	4825.33	4699.14	1989.96	1535.8	176.749	1576.63	0	417.64	25.435	2227.72	2756.95	1849.79	3896.78	2570.95	1194.67	1130.64
G3I9W6	1	1	2.4578	0.00642614	4.66913	31C	37C	60S ribosomal protein L29 |RPL29	1931.5	9824.36	2562.59	1498.03	1136.67	5982.56	1444.39	676.144	803.371	908.819	418.4	661.081	1907.04	10719.4	632.736	1498.03	267.966	6186.3	903.957	469.666	648.778	497.224	251.187	486.68
G3I7X1	4	4	10.5423	6.51663e-07	4.62725	37C	31C	Flotillin-2 |FLOT2	2266.81	3850.67	3475.26	1965.44	3354.26	4310.76	14937.9	11522.1	14353.1	17434.3	13499.4	17203.9	2238.1	4201.49	858.085	1965.44	790.756	4457.56	9348.74	8003.51	11591.1	9538.45	8104.37	12665.3
G3I5L3	2	2	7.35212	0.00179247	4.60518	31C	37C	Annexin |ANXA1	3280.93	6323.34	5881.68	2497.6	6281.87	3966.44	201.145	595.772	1958.68	275.615	446.97	2652.28	3239.38	6899.44	1452.26	2497.6	1480.93	4101.52	125.884	413.838	1581.77	150.792	268.339	1952.57
G3HWW2	1	1	3.12906	0.0103376	4.58244	37C	31C	Mucolipin-1 |	893.419	4418.01	877.564	80.8546	305.656	2603.97	3717.83	6502.39	10005.9	2207.74	6767.75	12862.9	882.104	4820.52	216.682	80.8546	72.0573	2692.65	2326.76	4516.72	8080.43	1207.87	4063.03	9469.49
G3HSU8	1	1	2.1498	0.000134378	4.56832	37C	31C	Long-chain-fatty-acid--CoA ligase 4 |ACSL4	1072.18	2001.39	1870.36	568.293	428.315	1290.99	7151.2	5654.7	4508.12	3854.67	5032.95	6834.29	1058.6	2183.73	461.816	568.293	100.974	1334.95	4475.5	3927.9	3640.61	2108.93	3021.54	5031.32
G3H1P3	1	1	2.30045	1.89243e-05	4.53696	37C	31C	Enhancer of rudimentary-like |ERH	1275.03	999.182	551.239	1592.11	1429.67	1567.89	7784.95	5290.27	3986.85	7217.51	5452.27	3910.24	1258.88	1090.21	136.108	1592.11	337.04	1621.28	4872.12	3674.75	3219.66	3948.77	3273.28	2878.67
G3INJ2	1	1	2.57902	0.00221923	4.52752	37C	31C	Ubiquitin-conjugating enzyme E2 variant 1 |	3147.53	5702.51	480.358	3551.27	760.54	5613.64	18012.6	16635.9	10049.4	18573.2	14567.2	9342.94	3107.67	6222.04	118.606	3551.27	179.295	5804.82	11273	11555.7	8115.57	10161.6	8745.46	6878.16
G3HMV2	1	1	2.6106	0.000883885	4.52327	31C	37C	60S ribosomal protein L11 |RPL11	12161	9444.72	36303.1	16473.6	42485.3	9332.41	3525.51	4005.39	4699.24	4728.4	4308.84	6632.83	12007	10305.2	8963.69	16473.6	10015.8	9650.23	2206.4	2782.24	3794.96	2586.96	2586.82	4883.01
G3H5E2	1	1	5.47397	0.0108689	4.49273	37C	31C	Band 4.1-like protein 5 |EPB41L5	3330.78	9744.97	658.331	3313.77	95.344	8896.57	23135.7	16354.7	19868.8	23804.2	14775.9	19050.5	3288.6	10632.8	162.55	3313.77	22.477	9199.55	14479.2	11360.4	16045.4	13023.5	8870.73	14024.7
G3H1F4	1	1	3.75779	0.0124306	4.46072	31C	37C	Ribosomal protein L15 |RPL15	2094.78	4316.6	2508.95	1515.12	1960.88	4369.23	4.49024	243.313	1902.2	21.02	49.7595	1537.7	2068.26	4709.87	619.492	1515.12	462.271	4518.03	2.81016	169.011	1536.16	11.5002	29.8732	1132.04
G3GZG5	1	1	2.56858	0.0234852	4.43925	37C	31C	Signal recognition particle receptor subunit beta |SRPRB	1145.14	4072.14	8.74024	1669.8	96.5441	4095.79	6737.6	6514.65	10483.8	7569.22	6735.64	11182.2	1130.64	4443.14	2.15807	1669.8	22.76	4235.28	4216.65	4525.23	8466.36	4141.19	4043.75	8232.24
G3IAH6	2	2	5.05373	0.000303602	4.43709	37C	31C	DNA-directed RNA polymerase I subunit RPA1 |POLR1A	1182.19	1591.88	304.97	1394.18	508.603	2228.9	5556.17	5394.29	4944.04	6415.57	4675.41	5009.2	1167.22	1736.91	75.3008	1394.18	119.901	2304.81	3477.27	3747.01	3992.65	3510.02	2806.89	3687.72
G3II25	1	1	2.61265	0.000171483	4.38344	37C	31C	Epithelial chloride channel protein |SH3GLB1	1036.74	6109.95	2074.72	2200.86	4289.29	5369.14	14392.8	12768.1	14415.8	17836.5	16425.7	16567.2	1023.61	6666.61	512.275	2200.86	1011.19	5551.99	9007.58	8869.04	11641.7	9758.52	9861.2	12196.6
G3GVQ7	2	2	5.05194	0.000231783	4.36739	37C	31C	Phytanoyl-CoA dioxygenase, peroxisomal |PHYH	1740.99	5145.59	2065.39	673.11	1516.69	3479.34	10313	10315.5	9490.29	8188.05	12638.5	12910.7	1718.94	5614.38	509.97	673.11	357.554	3597.83	6454.24	7165.41	7664.07	4479.76	7587.55	9504.7
G3ILN5	2	2	7.11497	6.14023e-05	4.33318	31C	37C	Reticulocalbin-3 |RCN3	14315.7	15271.6	32288.9	13722.7	33145	18549.4	6614.03	3322.41	3468.21	7867.62	4134.23	3969.94	14134.4	16663	7972.53	13722.7	7813.81	19181.1	4139.31	2307.82	2800.82	4304.45	2481.99	2922.62
G3HY68	1	1	2.36697	7.12883e-07	4.3172	37C	31C	Cohesin subunit SA-2 |STAG1	7364.65	9031.08	13847.1	6108.42	10647.3	8449.02	47489.8	33944.1	40755.7	43760.7	30210.9	43216.6	7271.38	9853.87	3419.01	6108.42	2510.06	8736.76	29720.9	23578.4	32913	23941.9	18137.2	31815.5
G3HVL1	3	3	6.93884	1.67065e-06	4.31438	37C	31C	Cell division control protein 2-like |CDK1	1818.87	4067.35	3611.9	1943.72	3288.06	4176.65	14402.8	12525.3	13889.5	13754.2	13724.2	13273.9	1795.84	4437.91	891.823	1943.72	775.149	4318.89	9013.84	8700.38	11216.7	7525.07	8239.37	9772.06
G3IB39	1	1	3.57187	0.00136252	4.30149	37C	31C	Neuralized-like protein 1A |	1971.43	7903.53	1113.37	2240.82	805.763	8232.55	16706	13119	21658.7	15826.9	9868.07	18604.7	1946.46	8623.59	274.905	2240.82	189.956	8512.91	10455.2	9112.75	17490.9	8659.03	5924.31	13696.6
G3HG54	1	1	3.29397	0.00872266	4.29797	37C	31C	Kin of IRRE-like protein 1 |KIRREL1	733.506	8514.8	113.751	1320.78	570.313	10012.1	21869.3	9113.71	15200.2	25624.3	8178.23	11411.9	724.217	9290.56	28.0866	1320.78	134.45	10353.1	13686.6	6330.61	12275.2	14019.3	4909.82	8401.32
G3HWD7	1	1	3.00868	2.15486e-06	4.2906	37C	31C	Uncharacterized protein |HEATR1	883.003	1289.4	2472.63	1133.38	1408.77	1006.67	7013.01	5541.89	5743.1	5858.78	4804.06	6195.7	871.82	1406.88	610.523	1133.38	332.113	1040.95	4389.01	3849.54	4637.95	3205.4	2884.13	4561.2
G3H0N8	1	1	3.09409	0.000485103	4.28071	37C	31C	Calcium-independent phospholipase A2-gamma |PNPLA8	3277.93	16147.2	5731.49	5789.88	6281.14	15372.4	21961.2	27831.6	48797.5	25717.5	37358.4	63498.9	3236.41	17618.3	1415.18	5789.88	1480.76	15895.9	13744.2	19332.5	39407.4	14070.3	22428.2	46747.1
G3IKF0	1	1	2.66672	0.000179742	4.26971	37C	31C	Peroxisomal N(1)-acetyl-spermine/spermidine oxidase |	481.366	1763.87	2384.51	1165.56	2893.62	2168.87	7029.69	6231.97	7642.71	9710.92	7488.47	8255.86	475.269	1924.57	588.764	1165.56	682.162	2242.73	4399.45	4328.88	6172.02	5312.94	4495.72	6077.87
G3HDW3	2	2	5.17728	0.000439393	4.23187	37C	31C	Uncharacterized protein KIAA0319 |	7484.31	18003.7	7148.89	6806.4	2413.44	16278	56668.2	32567.3	46450.6	38628.2	28432.4	43271.7	7389.53	19643.9	1765.15	6806.4	568.96	16832.3	35465.1	22622	37512.1	21133.9	17069.4	31856.1
G3I0N2	1	1	2.2126	0.00105054	4.23032	31C	37C	Rho guanine nucleotide exchange factor 1 |ARHGEF1	1705.7	3863.44	742.13	2005.95	1425.79	3997.3	523.556	388.995	866.875	631.015	360.507	477.106	1684.1	4215.42	183.241	2005.95	336.125	4133.43	327.661	270.205	700.061	345.235	216.431	351.239
G3HQX0	1	1	4.53038	3.13685e-05	4.21267	37C	31C	40S ribosomal protein SA |RPSA	20024.4	45896.1	58643.9	16459.7	41755.7	37625	158654	119951	160247	149046	147288	193306	19770.8	50077.5	14479.9	16459.7	9843.78	38906.4	99292	83320.7	129411	81544.6	88424.6	142309
G3I3N1	1	1	2.77172	0.000855211	4.2006	37C	31C	SHC SH2 domain-binding protein 1 |	273.075	755.621	819.991	213.705	223.159	632.313	1632.26	1692.7	3206.13	984.378	1495.5	3245.81	269.617	824.463	202.466	213.705	52.6091	653.847	1021.53	1175.79	2589.17	538.563	897.829	2389.53
G3HCM4	1	1	3.10588	0.000810581	4.18388	37C	31C	CAAX prenyl protease |ZMPSTE24	588.97	4006.74	2970.09	966.197	3231.89	2776.44	8884.85	7099.16	12341.4	9301.63	7851.62	15356.3	581.511	4371.78	733.351	966.197	761.908	2871	5560.48	4931.25	9966.54	5089.01	4713.73	11305.1
G3GYL1	1	1	3.04003	0.000345943	4.14817	37C	31C	Protein-tyrosine phosphatase mitochondrial 1 |	35403.3	12082.8	30624.1	32797	36879.2	8183.21	81678	103702	164927	91914.6	78177.9	126589	34955	13183.6	7561.47	32797	8694.15	8461.9	51117.3	72034	133190	50287.4	46934.2	93193.5
G3I2F6	1	1	2.89554	8.91727e-06	4.13385	31C	37C	Putative RNA-binding protein EIF1AD |	2770.1	2993.57	3464.28	2329.85	3318.65	3217.58	388.786	790.043	845.555	572.558	1258.8	521.3	2735.02	3266.3	855.373	2329.85	782.36	3327.16	243.317	548.784	682.844	313.252	755.72	383.774
G3HBG5	1	1	2.55873	0.00276792	4.13098	37C	31C	26S protease regulatory subunit 4 |PSMC1	1102.85	11811.4	5760.29	837.483	2910.09	7932.32	29490	14943	16569.6	27852.7	17539	18999.5	1088.89	12887.5	1422.29	837.483	686.045	8202.46	18456	10379.7	13381.1	15238.5	10529.5	13987.2
G3HRH9	1	1	2.77734	0.000457632	4.10587	37C	31C	Polyribonucleotide 5'-hydroxyl-kinase Clp1 |	2848.69	6401.43	1004.8	3345.97	1450.83	6891.17	14194.9	13869.2	14057.1	17786.8	13423	16763.7	2812.61	6984.64	248.097	3345.97	342.029	7125.86	8883.74	9633.86	11352.1	9731.34	8058.49	12341.2
G3H183	1	1	2.56003	0.00682903	4.09832	37C	31C	BRCA1-A complex subunit RAP80 |UIMC1	875.694	1366.01	99.4218	1370.85	94.4868	2379.47	4239.2	3474.98	4829.87	5411.04	3558.13	3838.76	864.604	1490.47	24.5485	1370.85	22.2749	2460.51	2653.06	2413.8	3900.45	2960.43	2136.13	2826.05
G3I563	1	1	2.7789	0.00143146	4.09438	37C	31C	Protein FAM26D |	456.156	1250.55	932.583	541.287	291.547	1886.31	5891.6	2902.57	4748.77	4566.06	1781.81	2048.66	450.379	1364.49	230.266	541.287	68.7314	1950.55	3687.19	2016.2	3834.96	2498.13	1069.71	1508.2
G3ICS0	1	1	3.32054	0.00855765	4.07057	37C	31C	Bromodomain and WD repeat-containing protein 2 |WDR11	314.224	1555.5	1737.74	720.851	1434.66	993.465	1779.44	3674.99	8788.51	1540.46	3057.91	8661.24	310.245	1697.22	429.071	720.851	338.216	1027.3	1113.64	2552.74	7097.32	842.801	1835.82	6376.3
G3HTX6	1	1	3.54031	2.09063e-06	4.01177	37C	31C	Phosphoribosyl pyrophosphate synthetase-associated protein 1 |PRPSAP1	8279.93	11108.7	4814.43	8595.72	6318.22	11160.6	33808.7	28715.2	29668.3	42422.9	36134.1	30953.2	8175.07	12120.8	1188.74	8595.72	1489.5	11540.7	21158.8	19946.3	23959.2	23210	21693.1	22787.4
G3H6B5	1	1	6.10825	1.41165e-05	3.99933	37C	31C	Interleukin enhancer-binding factor 3 |ILF3	3367.38	5144.4	8835.8	2987.75	7625.87	5492.49	24201.5	20000.5	18413.3	27734.1	21395.5	22047.6	3324.73	5613.08	2181.67	2987.75	1797.77	5679.55	15146.2	13892.8	14870	15173.6	12844.8	16231.2
G3GUI3	1	1	3.35308	7.41691e-06	3.99833	37C	31C	Peptidylprolyl isomerase |FKBP4	4360.74	7361.95	3018.25	5313.07	5613.69	7911.28	24673.4	20184.9	18673.1	30523.6	23091.1	17113.9	4305.51	8032.68	745.243	5313.07	1323.41	8180.7	15441.6	14020.9	15079.8	16699.8	13862.8	12599
G3I310	1	1	3.37477	0.0105133	3.99476	37C	31C	26S proteasome non-ATPase regulatory subunit 2 |PSMD2	8639.06	10494.4	358.941	6429.14	983.219	9877.69	14042.9	27581.9	27093	16973.1	31649.1	29596.8	8529.66	11450.5	88.6269	6429.14	231.791	10214.1	8788.6	19159.1	21879.4	9286.14	19000.6	21788.8
G3HGU9	1	1	5.34162	4.42966e-05	3.98976	37C	31C	Oncostatin-M specific receptor subunit beta |	3243.83	6849.55	8152.25	2723	9593.79	5852.53	22453.7	21266.5	22951.2	24057.8	23053.6	31504.4	3202.75	7473.59	2012.89	2723	2261.7	6051.85	14052.4	14772.2	18534.7	13162.3	13840.2	23193.2
G3IAY3	1	1	3.40585	0.000314945	3.95079	37C	31C	SEC23-interacting protein |SEC23IP	3602.01	9095.23	1556.41	4626.84	3337.05	7666.29	25433.2	17812.8	21248.5	24348.7	13323.7	15897.9	3556.4	9923.86	384.296	4626.84	786.699	7927.37	15917.1	12373.2	17159.6	13321.4	7998.94	11703.8
G3IL93	2	2	6.63397	8.63886e-05	3.94943	37C	31C	Nucleoporin NUP188-like |NUP188	1768.21	4324.78	1356.39	1996.41	1178.9	4146.07	10136.3	7872.15	10739.8	11629.8	7810.98	10147.1	1745.82	4718.79	334.91	1996.41	277.923	4287.26	6343.66	5468.19	8673.13	6362.77	4689.33	7470.16
G3GRY1	1	1	2.24059	0.00628148	3.94632	37C	31C	HSDL1 |HSDL1	1324.15	2689.94	191.394	1468.99	149.637	3576.55	6524.49	5001.22	6081.54	7620.3	4981.64	6888.82	1307.38	2935.01	47.2576	1468.99	35.2763	3698.35	4083.28	3473.97	4911.26	4169.14	2990.74	5071.46
G3H1F2	1	1	3.00407	0.0284865	3.94092	31C	37C	Ubiquitin-conjugating enzyme E2 E1 |UBE2E1	2898.93	7155.51	1081.56	2008.24	249.981	5103.88	0	112.249	2741.22	0	0	1840.38	2862.22	7807.42	267.05	2008.24	58.9321	5277.7	0	77.9711	2213.73	0	0	1354.87
G3GVT1	1	1	2.71157	0.00754473	3.92434	37C	31C	DnaJ-like subfamily B member 4 |DNAJB4	220.299	1425.75	670.995	316.961	190.697	591.482	2792.6	2668.81	3487.57	1097.4	538.286	2821.59	217.509	1555.64	165.677	316.961	44.9563	611.626	1747.72	1853.82	2816.46	600.4	323.161	2077.22
G3GY92	1	1	3.30457	0.00106555	3.92254	37C	31C	Neuralized-like protein 4 (Fragment) |	2007.28	6409.07	1119.42	2135.98	1397.32	6771.89	10013.1	10489.5	18039.5	11025.4	8276.16	19983.2	1981.86	6992.98	276.398	2135.98	329.413	7002.51	6266.56	7286.28	14568.2	6032.12	4968.61	14711.4
G3HMU4	2	2	5.26913	0.000114325	3.90399	37C	31C	Chloride intracellular channel protein |CLIC4	15232.9	34496.9	9012.1	14454.2	8382.69	32023.9	73737.7	67938.2	76540.4	75040.7	71985	78262.1	15040	37639.8	2225.2	14454.2	1976.19	33114.5	46147.9	47191.6	61811.7	41055.5	43216.3	57615.6
G3HI81	1	1	2.20357	1.8749e-05	3.90318	37C	31C	Ubiquitin-protein ligase E3B |UBE3B	721.652	880.761	1845.71	779.108	1721.26	1521.4	5372.9	4143.84	4034.96	5031.68	6278.63	4294.37	712.513	961.004	455.73	779.108	405.781	1573.21	3362.57	2878.41	3258.51	2752.88	3769.39	3161.46
G3I1C8	1	1	2.77597	0.00492142	3.88628	37C	31C	Zinc finger protein 639 |MFN1	2624.99	9333.55	5230.17	624.355	1494.75	3731.66	19973.8	6209.25	15843	19131.6	8203.16	20177.1	2591.75	10183.9	1291.39	624.355	352.382	3858.75	12500.4	4313.1	12794.3	10467.1	4924.78	14854.1
G3I8V4	1	1	3.2021	0.000127841	3.80187	31C	37C	Baculoviral IAP repeat-containing protein 4 |BIRC5	11482.5	18955.4	34487.9	10577.9	30369.6	21261.8	6820.03	4985.41	4562.3	6247.5	5369.2	5455.67	11337.1	20682.3	8515.49	10577.9	7159.52	21985.9	4268.24	3462.99	3684.37	3418.07	3223.41	4016.4
G3HLM5	1	1	3.23163	0.00698781	3.79639	37C	31C	ACBD4 |ACBD4	213.08	4363.58	435.833	478.39	175.86	3744.45	7342.53	4294.31	8852.04	4700.55	2581.78	7957.37	210.382	4761.14	107.613	478.39	41.4583	3871.97	4595.24	2982.93	7148.63	2571.72	1549.97	5858.12
G3H239	1	1	3.63715	0.000542231	3.79185	37C	31C	Sarcoplasmic/endoplasmic reticulum calcium ATPase 2 |ATP2A2	5162.82	17204.4	6672.21	7227.89	9670.7	17535.6	25684.3	24337.8	60706.1	33250	30878.3	65826.4	5097.43	18771.9	1647.45	7227.89	2279.84	18132.8	16074.2	16905.6	49024.4	18191.4	18537.8	48460.6
G3I2N4	1	1	2.29446	0.0116327	3.76767	31C	37C	Lamina-associated polypeptide 2, isoforms alpha/zeta |TMPO	1938.48	4633.19	986.829	1501.2	475.356	3544.48	667.51	653.23	406.292	526.537	682.985	534.964	1913.93	5055.3	243.66	1501.2	112.064	3665.19	417.753	453.749	328.109	288.073	410.031	393.834
G3HWL3	1	1	2.78612	0.0203783	3.75022	37C	31C	Cysteine and histidine-rich protein 1 |	1737.18	3501.58	45.9606	2028	88.8005	4027.98	8724.62	6289.67	8517.95	7722.77	5276.08	6332.03	1715.18	3820.59	11.3482	2028	20.9344	4165.16	5460.2	4368.96	6878.83	4225.2	3167.5	4661.56
G3HA18	2	2	4.52926	0.000309371	3.74632	37C	31C	Huntingtin-interacting protein 1 |HIP1	1790.13	2993.07	792.539	1650.82	698.189	3052.6	8989.06	5963.95	6638.95	7436.27	5004.66	7091.8	1767.46	3265.75	195.688	1650.82	164.596	3156.56	5625.7	4142.7	5361.41	4068.46	3004.56	5220.9
G3H619	2	2	5.83171	0.00319291	3.73019	37C	31C	Transmembrane protein 66 |SARAF	1648.61	8889.59	4332.5	1282.62	2893.46	8122.12	11035.9	14775.3	35795.9	11578.3	10280.6	17879.1	1627.73	9699.49	1069.75	1282.62	682.124	8398.72	6906.69	10263.3	28907.6	6334.62	6171.99	13162.4
G3HH94	1	1	3.97147	0.000114992	3.72666	37C	31C	Vascular endothelial growth factor D |	14847.6	34895.4	39284.7	13358.2	17483.4	22829	108370	116757	103614	56995.8	59405.1	86646.1	14659.5	38074.6	9699.89	13358.2	4121.67	23606.4	67821.8	81102.1	83675.6	31183	35663.9	63787.8
G3I8K2	1	1	2.89906	0.00118072	3.72197	37C	31C	Alpha-tectorin |SC5D	1062.54	2406.93	428.941	1385.97	590.163	2903.89	6515.68	4904.43	7523.15	4382.35	3184.26	6163.18	1049.08	2626.22	105.911	1385.97	139.129	3002.78	4077.76	3406.74	6075.46	2397.63	1911.68	4537.26
G3H5G6	2	2	6.73646	0.00349889	3.71091	37C	31C	Thioredoxin-like protein 1 |TXNL1	948.426	3522.64	304.64	1036.59	337.49	4156.5	5561	4618.32	6626.96	7029.41	5385	9024.98	936.415	3843.58	75.2194	1036.59	79.5621	4298.05	3480.29	3208	5351.72	3845.86	3232.89	6644.08
G3HB55	1	1	2.66554	0.00114855	3.70514	37C	31C	GTP-binding protein Rheb |RHEB	1073.83	2756.59	336.946	1165.82	610.008	2331.66	4381.09	3573.27	6144.96	5650.84	4315.04	6594.32	1060.23	3007.73	83.1961	1165.82	143.807	2411.07	2741.85	2482.08	4962.48	3091.63	2590.54	4854.66
G3I8U4	1	1	2.38521	4.73035e-05	3.70001	37C	31C	EMILIN-2 (Fragment) |SMCHD1	459.505	1270.26	1003.62	615.017	1750.38	1189.89	3557.22	3681.12	3630.13	4446.67	4226.2	3726.79	453.686	1385.98	247.806	615.017	412.647	1230.42	2226.24	2557	2931.58	2432.82	2537.21	2743.62
G3H6U1	1	1	3.22333	0.018324	3.65936	31C	37C	Nucleolar RNA helicase 2 |DDX21	2721.5	10282.7	10432.7	2482.26	13821.3	11498.9	388.143	2017.37	4727.34	429.101	571.744	5868.6	2687.03	11219.5	2575.96	2482.26	3258.34	11890.5	242.915	1401.31	3817.65	234.765	343.248	4320.39
G3HV50	1	1	3.53352	0.000988076	3.64155	31C	37C	Prefoldin subunit 5 |	2615.29	7795.54	6630.54	3225.66	7593.05	7702.35	2501.3	1187.86	982.686	2989.91	1161	942.988	2582.17	8505.76	1637.16	3225.66	1790.04	7964.66	1565.41	825.114	793.587	1635.81	697.007	694.216
G3GWQ1	1	1	3.55417	0.000366607	3.6412	31C	37C	Vinculin |VCL	4357.93	8721.78	12393.1	4169.57	12241.1	12950.8	2867.85	2118.95	2347.49	2954.29	1926.94	2843.85	4302.74	9516.39	3060.01	4169.57	2885.79	13391.8	1794.81	1471.88	1895.76	1616.32	1156.84	2093.61
G3HXE7	1	1	2.65889	7.40046e-06	3.63142	37C	31C	Zinc finger protein 451 |ZNF451	2640.31	5197.01	2478.2	2968.49	3866.27	4648.21	9570.02	11886	15861.9	11009.9	13618.7	17212.9	2606.87	5670.49	611.897	2968.49	911.461	4806.5	5989.29	8256.32	12809.5	6023.61	8176.01	12672
G3HE31	5	5	14.1651	3.69707e-06	3.61303	37C	31C	26S protease regulatory subunit 7 | PSMC2	5049.05	7774.39	7232.52	5062.44	8521.3	8088.3	26525.1	24443.7	16452.5	31996.2	30653.2	20693.7	4985.11	8482.68	1785.8	5062.44	2008.87	8363.76	16600.4	16979.2	13286.5	17505.4	18402.7	15234.5
G3HTI5	1	1	6.82211	1.73839e-06	3.6124	37C	31C	Tumor necrosis factor receptor superfamily member 21 |	7012.97	9647.32	4809.68	6441.16	6195.31	9620.23	21717.5	25180.5	31800.4	24251	22400.5	32608.2	6924.16	10526.3	1187.57	6441.16	1460.52	9947.86	13591.7	17491	25681	13268	13448.2	24005.8
G3HED1	1	1	2.60824	0.000215807	3.60206	37C	31C	Protein tyrosine phosphatase type IVA 1 |PTP4A2	2968.15	7161.26	8662.35	2290.36	6492.91	4636.99	22278.9	12568	14447.7	24837.5	21484.7	20412.9	2930.56	7813.69	2138.84	2290.36	1530.68	4794.9	13943	8730.01	11667.5	13588.8	12898.4	15027.8
G3H451	2	2	9.49377	2.4228e-05	3.59475	37C	31C	Nucleolar protein 56 |NOP56	2037.04	3793.08	1877.26	1738.79	2109.76	3872.32	8200.38	7222.6	11145.4	8826.83	7004.66	13060.8	2011.24	4138.65	463.518	1738.79	497.37	4004.19	5132.11	5017	9000.68	4829.24	4205.26	9615.24
G3I1J6	1	1	2.37801	1.68809e-05	3.58756	37C	31C	[Protein ADP-ribosylarginine] hydrolase |ADPRH	782.45	900.067	714.79	564.272	787.842	1057.83	2785.68	3139.48	1729.02	4698.22	2676.7	2217.22	772.541	982.068	176.49	564.272	185.731	1093.86	1743.38	2180.76	1396.3	2570.44	1606.96	1632.29
G3HM03	2	2	7.46032	5.47322e-05	3.57571	37C	31C	Synaptic vesicle membrane protein VAT-1-like |VAT1	2354.37	3813.98	1528.23	1794.22	2396.21	4146.52	12046.3	7547.14	9557.83	13023.5	6467.4	8689.08	2324.55	4161.46	377.339	1794.22	564.899	4287.74	7539.06	5242.43	7718.6	7125.28	3882.72	6396.8
G3HRC6	2	2	5.6787	0.00135068	3.56581	31C	37C	Abhydrolase domain-containing protein 4 |	5477.78	7608.06	9503.61	5628.78	8730.02	7468.49	770.138	1880.7	3893.04	556.21	1538.65	3817.56	5408.41	8301.21	2346.56	5628.78	2058.07	7722.83	481.982	1306.38	3143.9	304.308	923.729	2810.44
G3HLM0	3	3	7.84978	1.44353e-05	3.55424	37C	31C	DCAKD |DCAKD	6476.62	14266.4	6843.27	5921.93	6514.49	12211.9	30718.2	26103.5	37309.9	29911.4	24829.7	36782.1	6394.6	15566.2	1689.69	5921.93	1535.77	12627.8	19224.6	18132.2	30130.3	16364.8	14906.6	27078.5
G3GTY6	2	2	5.07902	1.23349e-05	3.52832	37C	31C	Structural maintenance of chromosomes protein 2 |SMC2	2146.77	4347.77	1769.46	1970	2898.24	3802.94	10059.5	8637.18	12092.4	9272.28	8068.08	11623.4	2119.59	4743.88	436.903	1970	683.25	3932.45	6295.6	5999.6	9765.43	5072.95	4843.69	8557.03
G3I2B6	2	2	4.85401	4.72315e-05	3.48955	31C	37C	Serine/threonine-protein phosphatase 2A 65 kDa regulatory subunit A alpha isoform (Fragment) |PPP2R1A	18227.7	35449.3	29320.1	13791.9	18158	25816.4	8440.8	4558.47	6603.14	8110.97	4919.63	7705.56	17996.9	38678.9	7239.49	13791.9	4280.7	26695.6	5282.58	3166.43	5332.49	4437.59	2953.51	5672.74
G3IM96	1	1	3.69528	0.000118908	3.48071	37C	31C	TBC1 domain family member 1 |	653.036	1138.93	1202	363.89	527.348	972.594	3214	2617.41	2309.54	4082.66	2372.15	2312.8	644.766	1242.69	296.788	363.89	124.32	1005.72	2011.45	1818.12	1865.11	2233.66	1424.12	1702.65
G3H6W0	1	1	3.66667	0.000425154	3.47324	37C	31C	ATP6V1B2 (Fragment) |ATP6V1B2	1636.35	4475.25	967.03	1988.81	3092.23	5104.01	10935.2	8181.01	9480.21	13193.5	8897.01	9273.97	1615.63	4882.98	238.772	1988.81	728.983	5277.84	6843.68	5682.73	7655.92	7218.32	5341.33	6827.39
G3HXZ3	1	1	3.59655	0.0190018	3.4671	31C	37C	Tetraspanin | Cd81	3309.35	9245.78	12207	2208.62	15264.9	11877.5	575.775	667.326	4594.18	617.577	1481.94	7670.8	3267.44	10088.1	3014.06	2208.62	3598.64	12282	360.342	463.541	3710.11	337.882	889.685	5647.15
G3HUV7	2	2	5.10538	0.000359918	3.44577	37C	31C	Cysteine-rich motor neuron 1 protein |CRIM1	5765.23	9501.01	3442.12	3804.04	1586.56	7300.3	19387.4	19003.1	17098.2	17622.7	16002.7	19080.5	5692.22	10366.6	849.901	3804.04	374.027	7548.92	12133.4	13200	13807.9	9641.54	9607.25	14046.8
G3HJ91	1	1	2.66889	0.0220955	3.42513	37C	31C	Peptidyl-tRNA hydrolase 2, mitochondrial |PTRH2	707.994	3738.63	64.0612	1064.44	29.314	4081.37	6863.68	3770.54	6111.43	6961.55	3405.98	6061.96	699.028	4079.25	15.8175	1064.44	6.91069	4220.36	4295.55	2619.11	4935.4	3808.73	2044.78	4462.74
G3I7Y4	1	1	2.36173	0.00111701	3.42114	37C	31C	Ubiquitin-protein ligase E3A (Fragment) |UBE3A	415.43	224.369	934.406	683.295	828.409	1139.53	1444.31	1433.08	2843.51	3195.86	2443.13	3095.89	410.168	244.81	230.717	683.295	195.295	1178.33	903.906	995.45	2296.33	1748.49	1466.74	2279.16
G3GYG1	1	1	3.058	0.00936367	3.41903	37C	31C	ADP-ribosylation factor-like protein 13B |ARL13B	268.8	1780.16	706.803	117.41	1350.1	1662.25	2201.02	1890.49	4823.81	2746.72	3396.37	5064.41	265.396	1942.35	174.518	117.41	318.282	1718.86	1377.48	1313.18	3895.55	1502.76	2039.02	3728.36
G3GWK6	1	1	5.2004	0.000216683	3.41649	37C	31C	Protein CLEC16A |CLEC16A	2082.3	3343.53	960.585	2422.74	1398.85	3368.49	8702.32	5664.13	8456.65	8612.19	5137.92	9810.73	2055.93	3648.15	237.18	2422.74	329.774	3483.21	5446.25	3934.44	6829.33	4711.81	3084.56	7222.54
G3HIK1	2	2	5.83882	0.000361422	3.3855	37C	31C	Nuclear pore complex protein Nup93 |NUP93	2516.71	3487.84	5179.14	2853.27	5313.75	4894.98	6914.35	13879.8	16203.5	7700.86	17629.1	19756.1	2484.84	3805.6	1278.79	2853.27	1252.7	5061.68	4327.27	9641.25	13085.4	4213.22	10583.7	14544.2
G3HTM1	1	1	3.41597	0.0485085	3.37599	31C	37C	Kinesin-like protein KIF16B |	350.456	4306.1	2130.88	874.579	1335.09	4069.55	215.91	539.977	1507.61	132.939	367.394	1106.63	346.018	4698.41	526.142	874.579	314.743	4208.14	135.125	375.082	1217.5	72.7324	220.566	814.689
G3I5Z8	1	1	2.78066	0.00090399	3.37007	37C	31C	Proteasome-associated protein ECM29-like |ECM29	1850.49	3515.49	1064.59	2503.76	552.721	2771.89	7266.34	5463.81	7967.04	8487.31	5311.32	6817.68	1827.05	3835.78	262.861	2503.76	130.302	2866.29	4547.55	3795.3	6433.93	4643.49	3188.66	5019.09
G3IHK4	2	2	7.8249	6.48646e-06	3.36956	37C	31C	Eukaryotic elongation factor 2 kinase |EEF2K	6792.29	14076.1	8736.96	6698.39	6539.18	12649.9	35539.2	29034	33203.5	32428.9	25518.6	31262.3	6706.27	15358.6	2157.26	6698.39	1541.59	13080.7	22241.8	20167.8	26814.1	17742.2	15320.1	23015
G3HWZ7	1	1	2.50975	0.000562495	3.36566	37C	31C	Phospholipid-transporting ATPase |	2342.11	5439.25	3369.33	1148.57	2658.26	3990.62	16112.8	6868.16	8400.49	14081.5	8457.81	9852.29	2312.45	5934.8	831.93	1148.57	626.677	4126.52	10084	4770.79	6783.98	7704.11	5077.66	7253.13
G3HZV0	1	1	2.38518	0.00905222	3.32629	37C	31C	Ribosomal protein |RPL10A	2058.57	6919.17	628.81	2618.22	437.239	11920.5	11789.6	8707	17798.6	12547.9	9991.29	20934.2	2032.5	7549.55	155.261	2618.22	103.078	12326.5	7378.4	6048.09	14373.6	6865.07	5998.29	15411.5
G3HRW5	1	1	3.20676	0.0311744	3.31941	37C	31C	G2/mitotic-specific cyclin-B1 |CCNB1	5351.99	20294	116.677	6303.32	139.109	19546.7	34463.6	20195.2	29041.9	38536.1	19762.7	29785.7	5284.21	22142.9	28.809	6303.32	32.7945	20212.4	21568.6	14028.1	23453.3	21083.5	11864.6	21927.9
G3H9Z1	2	2	4.97091	0.00224645	3.31694	37C	31C	Microsomal glutathione S-transferase 1 |MGST1	4168.92	6470.32	2824.16	2593.5	630.896	3747.8	12965.7	10090.2	7952.98	9283.2	13694.3	13797.3	4116.13	7059.8	697.321	2593.5	148.732	3875.44	8114.45	7008.92	6422.58	5078.93	8221.4	10157.4
G3H2C6	2	2	5.26403	0.000133941	3.27374	37C	31C	Voltage-dependent anion-selective channel protein 1 |KCT2	2726.48	5434.73	5649.46	1654.8	2912.02	4581.29	15385.1	11333	8918.33	13353.5	13386.4	12784.9	2691.95	5929.87	1394.92	1654.8	686.499	4737.31	9628.57	7872.17	7202.17	7305.84	8036.53	9412.1
G3HPZ6	1	1	2.76921	0.00189131	3.26827	37C	31C	ELMO domain-containing protein 3 |TTGN1	803.868	1374.85	191.483	1024.29	814.464	2018.28	3767.41	2734.85	3267.01	3543.35	3717.44	3322.26	793.688	1500.11	47.2796	1024.29	192.007	2087.01	2357.79	1899.69	2638.34	1938.6	2231.77	2445.81
G3IND2	2	2	5.28395	7.92592e-05	3.26242	37C	31C	26S proteasome non-ATPase regulatory subunit 13 |PSMD13	2342.56	2951.88	2828.41	1517.42	1432.92	2009.54	6962.28	4750.01	9402.15	5752.48	5144.83	10669.7	2312.9	3220.81	698.371	1517.42	337.806	2077.98	4357.26	3299.47	7592.88	3147.24	3088.71	7854.87
G3HTH3	1	1	2.70504	0.0262339	3.25239	31C	37C	Active breakpoint cluster region-related protein |ABR	2830	22481.4	15502.1	4961.32	18432.6	19103.1	3546.25	3331.13	8124.56	3558.92	2117.62	4936.73	2794.16	24529.6	3827.67	4961.32	4345.42	19753.7	2219.38	2313.89	6561.14	1947.12	1271.32	3634.36
G3H2C9	2	2	5.14779	0.0131374	3.24752	31C	37C	S-phase kinase-associated protein 1 |SKP1	3099.17	10842.8	9230.55	2690.73	10623	7315.36	672.434	1075.27	5006.04	466.329	1107.78	5159.86	3059.93	11830.6	2279.14	2690.73	2504.35	7564.49	420.835	746.906	4042.72	255.133	665.056	3798.63
G3HH63	1	1	2.47264	0.0210451	3.24604	37C	31C	Phospholipase A-2-activating protein |PLAA	485.324	3505.24	55.0404	840.882	91.717	3189.49	4556.07	3186.19	7115.18	4687.66	1702.33	5265.23	479.178	3824.59	13.5902	840.882	21.622	3298.11	2851.36	2213.21	5746	2564.66	1022	3876.2
G3H8K8	1	1	2.96221	0.000444375	3.22742	37C	31C	E3 ubiquitin-protein ligase MARCH7 |	2344.54	6713.1	1365.39	1581.31	2160.82	4543.79	9562.96	8008.89	11395.4	9681.2	9688.13	12045.1	2314.85	7324.71	337.132	1581.31	509.405	4698.53	5984.87	5563.17	9202.57	5296.68	5816.29	8867.44
G3IJI2	1	1	3.42288	0.000617536	3.21935	37C	31C	Protein FAM111A |FAM111A	2563.5	9482.59	4387.26	3473.7	4569.13	8526.2	20977.7	16950.2	23917.7	15169.1	9067.63	20163.9	2531.04	10346.5	1083.27	3473.7	1077.16	8816.57	13128.6	11774	19315.2	8299.17	5443.77	14844.4
G3IGM2	1	1	5.3482	0.00539471	3.17066	37C	31C	Sorting nexin-27 |	1543.42	3891.55	798.346	1232.3	305.598	3403.41	8073.45	4968.13	6154.12	6472.8	3314.93	6447.54	1523.87	4246.1	197.122	1232.3	72.0437	3519.32	5052.68	3450.99	4969.88	3541.33	1990.12	4746.6
G3H0C2	2	2	6.36404	0.00154163	3.16492	37C	31C	Proteasome subunit alpha type |PSMA4	5719.02	24996.5	16750	5868.9	21432.6	22228.2	76398.7	42009.4	53192.7	53521.6	34846.7	47012.8	5646.6	27273.8	4135.79	5868.9	5052.66	22985.2	47813.3	29180.8	42956.8	29282.2	20920.3	34610.3
G3H6A7	2	2	5.56345	8.098e-06	3.13804	37C	31C	Putative global transcription activator SNF2L4 |SMARCA2	3511.54	6300.96	4911.56	3525.25	5121.78	6570.52	14848.1	12627.6	17852.7	15328.5	12355.5	20945.5	3467.07	6875.01	1212.73	3525.25	1207.44	6794.28	9292.52	8771.45	14417.3	8386.35	7417.67	15419.8
G3H445	1	1	2.51221	0.000354009	3.13708	37C	31C	Vacuolar protein sorting-associated protein 16 homolog |VPS16	1093.09	1866.95	2207.55	1136.7	1694.82	2050.57	4242.51	3157.51	8457.66	4163.71	3619.99	7885.23	1079.24	2037.04	545.07	1136.7	399.548	2120.4	2655.13	2193.28	6830.14	2278.01	2173.27	5805.01
G3GYY6	1	1	2.52172	3.77212e-05	3.13535	37C	31C	Catalase |CAT	2456.38	5435.75	2681.83	2041.56	2524.82	5273.31	9893.13	10266.6	10871.3	11939.8	10076.5	10956.6	2425.27	5930.99	662.178	2041.56	595.217	5452.9	6191.5	7131.46	8779.33	6532.39	6049.46	8066.11
G3HDT6	2	2	6.89752	0.00997048	3.12991	31C	37C	Histone H2A type 1 |H2AC11	142099	633022	209817	132592	240715	614160	99519.4	127989	83069.9	106936	146270	66395.6	140300	690695	51806.5	132592	56747.7	635076	62283.1	88904.3	67084.7	58505.8	87813.6	48879.6
G3HWL7	1	1	2.12324	0.00183828	3.10974	37C	31C	Cleavage and polyadenylation specificity factor subunit 1 |CPSF1	445.593	1151.24	324.877	641.082	644.427	1820.33	2707.38	1637.38	3935.22	3259.31	1553.84	2541.21	439.95	1256.12	80.2161	641.082	151.922	1882.32	1694.38	1137.36	3177.96	1783.2	932.851	1870.81
G3HSX7	2	2	5.43549	0.00125666	3.09396	37C	31C	Calcium-transporting ATPase |	1861.51	4920.33	1049.61	1975.3	1039.33	4727.82	7673.7	5836.59	9611.25	8566.06	6503.1	9994.32	1837.94	5368.61	259.162	1975.3	245.019	4888.83	4802.5	4054.24	7761.75	4686.58	3904.15	7357.7
G3IAS8	1	1	3.36422	4.42689e-06	3.07636	31C	37C	Kinesin-like protein KIF27 |HNRNPK	37730.4	54892.4	67489.3	31783.9	60373.5	48153.3	16984.3	14257.5	14967.7	16773.6	17533.7	17138.4	37252.6	59893.4	16663.9	31783.9	14232.8	49793.2	10629.4	9903.6	12087.4	9176.98	10526.4	12617.1
G3I4J2	1	1	2.5801	0.00122828	3.07265	37C	31C	Kinesin-like protein |KIF22	454.509	1505.72	493.592	789.289	686.176	1818.79	3362.54	3104.77	1492.41	4069.21	3119.05	2513.85	448.753	1642.9	121.874	789.289	161.764	1880.73	2104.41	2156.65	1205.23	2226.3	1872.53	1850.66
G3HV08	1	1	2.79215	2.7541e-06	3.0717	37C	31C	Cell division protein kinase 9 |CDK13	2154.33	2138.28	1723.07	2305.47	2681.56	4009.87	8670.23	7456.8	6907.13	8416.61	7221.04	7442.36	2127.05	2333.1	425.448	2305.47	632.169	4146.43	5426.17	5179.68	5577.98	4604.81	4335.16	5478.97
G3HCW0	1	1	3.28619	0.00518158	3.06393	37C	31C	Transportin-2 |TNPO1	9904.56	22766.5	19814	6687.32	17852.6	12394.8	66354.1	40251.9	64736.4	41036.6	13389.4	48207.9	9779.13	24840.7	4892.33	6687.32	4208.69	12816.9	41526.9	27960	52279.1	22451.5	8038.33	35490
G3HJM2	3	3	12.445	5.09185e-05	3.06164	37C	31C	Glycyl-tRNA synthetase |GARS	4478.67	8545.32	3599.78	4208.51	5548.01	8899.59	17366.1	13509.5	17452.7	18492	16934.2	24259.7	4421.96	9323.85	888.83	4208.51	1307.92	9202.67	10868.4	9384.01	14094.2	10117.2	10166.5	17859.7
G3HCS4	1	1	2.99256	0.0214546	3.03897	37C	31C	26S proteasome non-ATPase regulatory subunit 12 |PSMD12	1302.58	3886.43	113.673	1443.95	169.006	5365.4	8228.51	3551.8	8148.12	7626.38	4047.5	5719.4	1286.08	4240.51	28.0673	1443.95	39.8427	5548.12	5149.72	2467.17	6580.17	4172.47	2429.92	4210.55
G3I8M6	3	3	7.73895	0.00125911	3.02627	37C	31C	E3 ubiquitin-protein ligase RAD18 |RAD18	1942.33	4485.63	2857.6	1345.94	960.002	3770.42	6947.2	4964.1	10740.9	7033.29	6522.93	10281	1917.74	4894.3	705.577	1345.94	226.317	3898.83	4347.83	3448.19	8673.99	3847.98	3916.05	7568.74
G3I8X2	1	1	3.48463	0.00101197	3.02368	37C	31C	Long-chain-fatty-acid--CoA ligase 1 |ACSL1	7158.79	14268.6	7615.51	3970.04	2488.2	8973.67	23194.2	16842.5	21326.1	22637.9	18435.8	32041.4	7068.13	15568.6	1880.36	3970.04	586.584	9279.28	14515.8	11699.2	17222.3	12385.4	11067.9	23588.5
G3I5P2	1	1	2.94173	0.000194631	3.02189	37C	31C	Integrator complex subunit 7 |INTS7	1248.77	2026.39	617.078	1574.53	844.111	2292.23	4805.22	3926.2	4659.51	4262.65	3994.94	4349.15	1232.95	2211.01	152.364	1574.53	198.996	2370.3	3007.29	2727.24	3762.88	2332.14	2398.37	3201.79
G3HSI8	1	1	2.20747	0.0168927	3.01556	37C	31C	Guanine nucleotide-binding protein subunit alpha-11 |GNA11	1264.31	2242.11	158.318	1447.99	127.369	2488.88	4754.27	2736.83	4266.06	4055.02	2638.69	4856.33	1248.3	2446.38	39.0906	1447.99	30.0267	2573.64	2975.41	1901.07	3445.14	2218.54	1584.14	3575.17
G3IBF6	1	1	2.41437	0.00015648	3.00393	37C	31C	Sister chromatid cohesion protein PDS5-like A |PDS5A	3848.13	6883.32	1978.01	4136.25	3631.12	5824.48	14981	10966.6	12031.1	16273.9	9630.81	15123.9	3799.4	7510.44	488.394	4136.25	856.026	6022.84	9375.68	7617.67	9715.91	8903.63	5781.88	11134
G3I7M1	1	1	2.37632	0.0241848	2.98642	31C	37C	Ataxin-2-like protein |ATXN2L	1580.34	7155.11	2140.76	1651.65	1527.87	5555.01	300.764	82.2456	2991.89	113.164	82.7652	2995.82	1560.33	7806.99	528.58	1651.65	360.191	5744.19	188.229	57.1298	2416.15	61.9133	49.6882	2205.48
G3IF80	1	1	2.59887	0.0228648	2.975	31C	37C	Nucleolin |NCL	429.423	511.16	1182.15	684.469	2832.16	1387.58	393.42	131.719	438.341	631.137	401.494	365.882	423.985	557.73	291.888	684.469	667.672	1434.83	246.217	91.495	353.991	345.301	241.037	269.358
G3HDD4	1	1	3.28668	0.00377163	2.97315	31C	37C	NEDD8 |NEDD8	7910.13	17311.2	21133	5280.8	10779.3	13246.5	5149.47	2042.06	3814.29	5419.34	2310.25	6712.65	7809.96	18888.4	5218	5280.8	2541.18	13697.6	3222.74	1418.47	3080.3	2964.97	1386.96	4941.77
G3HCU8	1	1	3.02613	0.00102206	2.96834	37C	31C	26S protease regulatory subunit 8 | PSMD8	869.914	1784.68	1899.84	527.09	1118.05	1713.77	4300.01	4268.04	4804.98	2421.38	2460.51	5234.57	858.898	1947.27	469.094	527.09	263.577	1772.14	2691.11	2964.69	3880.35	1324.76	1477.17	3853.62
G3IF62	1	1	5.93651	2.30335e-06	2.9549	37C	31C	Ras GTPase-activating-like protein IQGAP1 |IQGAP1	7317.1	12116.7	7159.52	8307.5	8044.59	10945.7	29675.5	23954.8	22563.4	34911.9	25406.7	22730.7	7224.44	13220.7	1767.77	8307.5	1896.49	11318.5	18572.1	16639.6	18221.5	19100.6	15253	16734
G3GYZ1	1	1	2.98125	0.017057	2.9546	31C	37C	CD44 antigen |CD44	10922.9	34228.8	6745.32	10178.8	6804.03	30148.4	5249.33	4460.98	7216.45	4903.27	4257.44	7429.16	10784.6	37347.3	1665.5	10178.8	1604.03	31175.2	3285.24	3098.71	5827.78	2682.63	2555.96	5469.26
G3GZ72	3	3	8.50798	0.000227294	2.94654	37C	31C	Coatomer subunit gamma |COPG2	4284.63	7882.01	3433.95	3249.54	2183.83	7819.67	13955	13984.5	14564.7	13179	13013.6	16321.7	4230.37	8600.11	847.885	3249.54	514.831	8085.98	8733.58	9713.99	11762	7210.38	7812.73	12015.8
G3H8Z6	1	1	2.80117	0.000475531	2.92795	31C	37C	Pituitary tumor-transforming gene 1 protein-interacting protein |	50103.8	129374	73385.5	44790.3	93449.6	128102	28576.2	22408.2	29497.3	35626.2	28413.4	32806.3	49469.3	141161	18119.8	44790.3	22030.4	132465	17884.1	15565.3	23821.1	19491.4	17058	24151.6
G3H065	1	1	2.7566	0.00153315	2.92156	37C	31C	N-acetyltransferase NAT13 |NAA50	6080.16	8458.97	14556.5	5820.55	13359.4	12266.9	36934.9	24810.3	13372.9	40799	40318.9	20642.3	6003.16	9229.64	3594.18	5820.55	3149.43	12684.7	23115.3	17233.8	10799.5	22321.6	24205.5	15196.6
G3HZM3	1	1	2.64175	0.00236434	2.92149	37C	31C	V-type proton ATPase subunit |ATP6V0D1	579.167	2972.65	2889.62	898.708	3093.76	2651.28	5954.35	5132.37	6889.09	7888.82	5370.69	6992.89	571.833	3243.48	713.483	898.708	729.344	2741.57	3726.46	3565.07	5563.41	4316.05	3224.3	5148.08
G3IJK6	1	1	2.17485	0.00294308	2.92012	37C	31C	Adaptin ear-binding coat-associated protein 2 |NECAP2	2144.99	6073.26	1891.68	1175.2	640.081	3603.15	9419.6	6194.92	7317.94	8386.91	5662.06	8363.14	2117.82	6626.57	467.08	1175.2	150.897	3725.85	5895.15	4303.15	5909.74	4588.56	3399.23	6156.84
G3HID0	2	2	10.9467	0.000115409	2.91793	37C	31C	Dolichyl-diphosphooligosaccharide--protein glycosyltransferase subunit 1 |RPN1	6451.09	15718.7	14676.6	6858.56	10236.4	14142.8	38570.8	25609.4	38697.2	31859.1	24967.3	38960.9	6369.39	17150.8	3623.84	6858.56	2413.19	14624.5	24139.1	17788.9	31250.6	17430.4	14989.2	28682.5
G3H7Y1	1	1	2.90681	0.00103155	2.91566	37C	31C	PEX19 |PEX19	2146.45	6139.25	1538.38	2373.76	3211.76	7178.12	9261.4	8398.45	12062.4	13781	9016.53	13338.2	2119.27	6698.58	379.846	2373.76	757.163	7422.57	5796.14	5833.77	9741.24	7539.72	5413.09	9819.46
G3I710	2	2	6.13215	0.000581852	2.91461	37C	31C	AP-2 complex subunit alpha |AP2A1	1287.34	3765.64	1012.94	1419.21	1719.15	4076.05	6766.13	5141.31	7418.21	6734.89	5667.69	6978.73	1271.04	4108.71	250.106	1419.21	405.284	4214.86	4234.51	3571.28	5990.72	3684.72	3402.61	5137.65
G3HEE6	1	1	3.16913	0.000842601	2.90338	37C	31C	Transmembrane protein 175 |	1316.91	3581.92	2339.23	1464.75	1385.82	2607.65	5196.35	4574.92	10175.7	4063.28	4413.24	8438.67	1300.24	3908.26	577.585	1464.75	326.702	2696.46	3252.08	3177.85	8217.56	2223.06	2649.5	6212.45
G3I6C2	1	1	5.59804	7.24499e-05	2.87593	37C	31C	Nck-associated protein 1-like |NCKAP1	12418.9	22450.6	13551.8	11110.9	10744.6	20653.1	58878.2	39072.2	35392.2	57416.6	32423.5	38325.5	12261.6	24496	3346.12	11110.9	2533	21356.5	36848.2	27140.5	28581.6	31413.2	19465.5	28214.8
G3II56	2	2	6.13172	1.62731e-05	2.87544	37C	31C	Actin-related protein 2 |ACTR2	3839.66	6853.34	4067.35	3746.64	4025.25	6382.41	11247.7	11160.5	16904.3	13071.7	12760.7	17997.3	3791.03	7477.72	1004.28	3746.64	948.939	6599.77	7039.23	7752.38	13651.4	7151.68	7660.91	13249.4
G3HV90	1	1	2.97656	0.0282497	2.87295	31C	37C	55 kDa erythrocyte membrane protein |MPP1	608.428	3182.13	1750.09	687.765	1728.78	3006.95	262.725	1419.82	288.117	179.636	910.146	755.889	600.722	3472.04	432.119	687.765	407.554	3109.35	164.423	986.244	232.674	98.2808	546.408	556.476
G3HP95	1	1	3.25811	0.00640025	2.87053	37C	31C	Receptor-interacting serine/threonine-protein kinase 2 |	4039.8	25874.8	2859.9	5882.07	4095.85	21840.4	35172.2	26586.3	45915.2	26504.5	17605.9	33631.5	3988.64	28232.2	706.144	5882.07	965.583	22584.2	22012.1	18467.5	37079.7	14500.9	10569.7	24759.1
G3GSN1	2	2	6.1643	0.00024788	2.84669	37C	31C	Oxysterol-binding protein |OSBPL11	3887.71	7049.16	10430	3847.01	11524.4	6327.58	25055.2	17671.4	16354.2	23615.4	20777.9	19120.9	3838.48	7691.38	2575.3	3847.01	2716.83	6543.07	15680.5	12275	13207.1	12920.2	12474	14076.6
G3GZ66	1	1	2.70132	0.0273475	2.84626	37C	31C	Transmembrane protein 209 |TMEM209	874.062	4303.81	646.849	945.087	1159.97	5386.3	11167	2519.45	4789.13	11311.7	2166.84	5946.8	862.992	4695.91	159.715	945.087	273.459	5569.73	6988.74	1750.07	3867.55	6188.75	1300.87	4377.96
G3I255	1	1	6.48475	0.0191743	2.84332	31C	37C	L-lactate dehydrogenase |LDHA	10185.8	17876.7	23003.9	9714.83	17915.8	17661.8	454.109	2005.21	14702.2	269.464	2074.91	14383.7	10056.9	19505.3	5679.94	9714.83	4223.6	18263.3	284.199	1392.87	11873	147.426	1245.68	10589.1
G3H5W0	1	1	5.05172	1.78556e-08	2.84216	37C	31C	Proteasome subunit beta |PSMB3	21575.9	22356	21284.8	19171.9	20962.2	28517	68209.8	57970.5	59406.9	68693.7	57924.3	68268.6	21302.7	24392.8	5255.48	19171.9	4941.78	29488.2	42688.3	40267.7	47975.2	37583	34775	50258.5
G3IBK8	1	1	3.46388	0.00590625	2.83035	37C	31C	V-type proton ATPase subunit S1 |Atp6ap1	224.168	730.877	658.145	221.81	137.015	496.478	902.384	1553.01	1745.89	629.07	729.168	1427.17	221.329	797.464	162.504	221.81	32.3007	513.386	564.747	1078.76	1409.92	344.17	437.758	1050.67
G3HC84	2	2	6.3367	7.76404e-05	2.79957	37C	31C	Heat shock protein HSP 90-beta |HSP90AB1	7096.57	13109.4	11724.1	6135.22	8245.78	15111.8	31591.3	27989.7	21431.7	36788.5	29380.1	24776.6	7006.7	14303.7	2894.81	6135.22	1943.92	15626.4	19771	19442.3	17307.5	20127.3	17638.4	18240.2
G3H0E9	1	1	6.82073	0.000552344	2.79607	37C	31C	Tyrosine-protein phosphatase non-receptor type 9 |PTPN9	2809.02	6690.35	4747.09	2858.2	4272.94	7884.57	10577.1	11029.6	16054.2	9643.4	12940.6	21574.4	2773.45	7299.89	1172.11	2858.2	1007.33	8153.09	6619.54	7661.4	12964.9	5276	7768.88	15882.8
G3HWP9	1	1	2.33563	8.75867e-05	2.79309	37C	31C	Heterogeneous nuclear ribonucleoprotein C-like 1-like isoform 5 |HNRNPC	828.046	783.637	1076.51	970.124	1056.6	1124.5	4268.06	3537.29	2005.87	2469.96	2364.18	1664.66	817.56	855.032	265.804	970.124	249.09	1162.8	2671.12	2457.09	1619.88	1351.34	1419.34	1225.5
G3IAW8	1	1	2.90838	0.0122148	2.78453	31C	37C	Vesicle transport through interaction with t-SNAREs-like 1A |	16339.6	40623.9	9160.05	16689.4	16377.7	49069.5	9309.02	4981.74	10631	10694.6	6317	11310.9	16132.7	44325	2261.73	16689.4	3860.99	50740.6	5825.94	3460.44	8585.23	5851.1	3792.42	8326.95
G3HNR0	1	1	2.48801	0.0386853	2.77822	37C	31C	Flavin reductase |BLVRB	3623.12	19415	136.654	5081.84	203.247	19637.5	36551	23202.1	17018.9	28979.8	14835.7	13037.6	3577.24	21183.9	33.7417	5081.84	47.9147	20306.2	22875	16116.8	13743.9	15855.1	8906.66	9598.14
G3GWR2	2	2	9.00096	0.000230288	2.77596	37C	31C	Voltage-dependent anion-selective channel protein 2 |VDAC2	3650.89	7710.31	3393.93	3554.3	3429.6	8633.11	15661.5	11521.7	16428.1	14666.3	10327	15707.4	3604.66	8412.77	838.003	3554.3	808.516	8927.12	9801.56	8003.28	13266.8	8024.05	6199.86	11563.6
G3HKX2	1	1	3.33349	0.00705574	2.76208	37C	31C	NUTF2 |NUTF2	1705.19	5300.89	6392.03	1503.25	5571	6653.36	16840.8	10843	6284.57	17987.6	14802.9	8164.67	1683.6	5783.84	1578.27	1503.25	1313.35	6879.95	10539.6	7531.78	5075.23	9841.2	8886.97	6010.73
G3IAQ4	1	1	2.85546	8.68126e-05	2.76072	37C	31C	Abhydrolase domain-containing protein 2 |	5879.52	9361.93	5504.4	6731.74	4211.73	6881.36	20506.9	16967.1	27121	12179.2	13823.6	15884.8	5805.06	10214.9	1359.1	6731.74	992.901	7115.71	12834	11785.8	21902.1	6663.34	8299.04	11694.2
G3HFT8	1	1	3.07012	0.00224415	2.74885	31C	37C	Clathrin interactor 1 |CLINT1	8722.67	16368.7	24750.4	8943.37	31036.9	20594.2	6898.83	5844.2	5987.64	8403.74	7232.19	5801.49	8612.2	17860	6111.18	8943.37	7316.84	21295.6	4317.55	4059.52	4835.43	4597.77	4341.86	4270.99
G3I3D0	1	1	2.35913	0.000127919	2.7376	37C	31C	Alkyl transferase |	548.913	994.949	693.258	530.171	613.662	972.957	2051.77	2121.71	2963.62	1185.57	1730.69	1865.88	541.961	1085.6	171.174	530.171	144.669	1006.09	1284.08	1473.79	2393.33	648.638	1039.02	1373.64
G3HMB2	1	1	4.60617	0.00974042	2.73535	37C	31C	Transmembrane emp24 domain-containing protein 4 |TMED4	4124.26	20718.2	20365.3	8587.13	22813	20091.9	27250.5	38201.8	92210.2	41085.4	27844.2	37916	4072.03	22605.8	5028.45	8587.13	5378.09	20776.2	17054.4	26535.9	74466.1	22478.2	16716.3	27913.3
G3HSN6	1	1	2.43605	0.0180422	2.73174	37C	31C	Double-strand break repair protein |MRE11	984.353	1469.83	92.6567	885.664	488.368	1978.88	3479.33	1970.67	2790.36	2936.52	1622.2	3317.5	971.887	1603.74	22.8781	885.664	115.131	2046.27	2177.5	1368.87	2253.41	1606.6	973.888	2442.3
G3HH22	2	2	5.86599	0.0158059	2.72782	31C	37C	MICOS complex subunit |CHCHD3	9723.58	17256.3	8775.55	8610.47	14723.6	20011	8162.48	4376.77	904.458	9993.14	4613.28	947.527	9600.44	18828.4	2166.79	8610.47	3471.05	20692.5	5108.4	3040.21	730.412	5467.34	2769.59	697.558
G3HW48	1	1	3.3691	0.00121182	2.72339	37C	31C	Dynactin subunit 2 |DCTN2	3019.74	8005.75	12777.3	3321.28	10776.3	7557.26	23302.8	21003.2	16932.7	24175.2	20886.4	17498.8	2981.5	8735.13	3154.87	3321.28	2540.48	7814.63	14583.8	14589.4	13674.3	13226.5	12539.2	12882.4
G3GXT2	5	5	14.3755	0.000157433	2.70843	37C	31C	CAD protein |CAD	3714.91	8310.91	4298.91	2873.44	3009.9	5782.59	13716.3	10418.5	13929.2	12841.2	9894.37	15011.3	3667.87	9068.09	1061.46	2873.44	709.574	5979.52	8584.2	7236.96	11248.8	7025.54	5940.1	11051.1
G3IA10	1	1	3.29049	0.0425045	2.7032	31C	37C	Heterogeneous nuclear ribonucleoprotein U-like protein 1 |AXL	4959.71	18944.7	3831.69	5098.99	4549.87	19042.6	3205.86	2363.62	4760.19	2505.88	1440.82	6598	4896.9	20670.6	946.091	5098.99	1072.62	19691.1	2006.35	1641.83	3844.18	1370.99	864.997	4857.37
G3GTZ6	5	5	15.3156	1.66503e-05	2.70273	31C	37C	ATP-binding cassette sub-family A member 1 |ABCA1	23369.3	32481.6	21489	18580.8	18814.7	22818.7	6038.61	8515.3	9133.55	6309.92	9665.06	11232.1	23073.4	35440.9	5305.9	18580.8	4435.51	23595.8	3779.19	5914.94	7375.97	3452.22	5802.44	8268.94
G3GXS8	1	1	3.45421	0.0086222	2.70118	37C	31C	Prolactin regulatory element-binding protein |PREB	407.867	2505.93	1259.45	409.701	901.145	2607.57	4033.75	3073.99	5979.38	2429.39	2283.57	4056.9	402.702	2734.23	310.973	409.701	212.442	2696.37	2524.48	2135.27	4828.76	1329.14	1370.95	2986.64
G3GU58	1	1	2.69617	0.0252617	2.69884	31C	37C	WD repeat and SOCS box-containing protein 2 |	7069.8	23319.5	24135.6	5640.23	33218	20292.5	4606.47	6348.96	8908.47	5199.36	8975.95	8081.01	6980.27	25444	5959.37	5640.23	7831.02	20983.6	2882.9	4410.15	7194.2	2844.62	5388.73	5949.14
G3I3B7	5	5	16.1098	0.00100561	2.68984	37C	31C	Ribonucleoside-diphosphate reductase |RRM1	4188.1	9220.3	2303.35	4005.36	3301.05	10002.6	16277.9	12106.9	16318.7	16112.1	12168.7	15836.1	4135.07	10060.3	568.726	4005.36	778.212	10343.3	10187.3	8409.75	13178.5	8815.1	7305.52	11658.4
G3H8K3	1	1	2.66365	0.000116912	2.68845	31C	37C	RNA-binding motif, single-stranded-interacting protein 1 |RBMS1	8036.54	9318.22	12872.3	6427.7	11251.9	8429.08	2899.26	5755.97	3178.03	2204.43	3813.87	3103.13	7934.77	10167.2	3178.32	6427.7	2652.6	8716.14	1814.47	3998.24	2566.48	1206.06	2289.67	2284.48
G3HG83	1	1	6.74439	6.91293e-05	2.68398	37C	31C	T-complex protein 1 subunit gamma |CCT3	11592	24979.7	17468.1	13500.9	12789.1	25389.2	56607.9	40466.3	46713.9	53447.8	35615.1	50897.2	11445.2	27255.5	4313.09	13500.9	3015	26253.9	35427.4	28108.9	37724.7	29241.8	21381.6	37469.9
G3HLT6	1	1	3.08569	0.00847042	2.6787	37C	31C	GPI transamidase component PIG-T |PIGT	1688.14	3750.8	2448.65	1446.16	314.768	3820.05	6002.6	6674.41	6171.55	6528.73	5341.63	5359.39	1666.76	4092.52	604.602	1446.16	74.2055	3950.15	3756.66	4636.21	4983.95	3571.93	3206.86	3945.52
G3HDD1	1	1	2.84341	0.0332364	2.67364	37C	31C	Geranylgeranyl transferase type-2 subunit alpha |RABGGTA	343.729	1456.7	1296.42	154.089	459.174	708.89	1007.02	2524.86	3532.74	653.33	1340.97	2755.91	339.376	1589.42	320.103	154.089	108.249	733.032	630.229	1753.83	2852.93	357.443	805.051	2028.87
G3IAQ0	1	1	2.38708	0.00772097	2.65359	37C	31C	Alpha-enolase |ENO1	1600.94	1642.77	331.876	1748.49	2034.41	1784.39	6406.78	3692.55	5004.46	3918.6	2253.02	2986.08	1580.67	1792.44	81.9443	1748.49	479.606	1845.15	4009.61	2564.93	4041.45	2143.91	1352.6	2198.32
G3HV88	3	3	7.42131	1.22838e-05	2.65261	37C	31C	FUN14 domain-containing protein 2 |FUNDC2	5635.93	11201.9	9681.49	6027.5	10254.3	10330.8	24858.4	22818.8	22986.1	26394.9	22346.1	21534.2	5564.55	12222.5	2390.48	6027.5	2417.43	10682.6	15557.3	15850.5	18562.9	14440.9	13415.5	15853.2
G3IDN1	2	2	4.52163	0.0118205	2.64932	37C	31C	Pecanex-like protein 3 |PCNX3	2344.7	5348.3	523.81	2236.19	630.938	4973.09	7059.01	5150.84	8430.43	7933.83	4782.51	9183.56	2315.01	5835.57	129.335	2236.19	148.742	5142.45	4417.8	3577.9	6808.15	4340.67	2871.19	6760.83
G3I8R9	1	1	2.9174	0.00348379	2.64692	37C	31C	endoplasmic reticulum chaperone BiP precursor |GRP78	642.761	2134.74	1815.5	501.159	1254.56	1627.63	3440.28	3791.59	4722.85	3178.95	1784.51	4194.61	634.621	2329.23	448.27	501.159	295.757	1683.06	2153.06	2633.73	3814.03	1739.23	1071.34	3088.02
G3HWX8	2	2	4.21232	0.00515009	2.64666	37C	31C	Estradiol 17-beta-dehydrogenase 12 |HSD17B12	2058.84	4863.02	587.201	2045.19	1061.46	4262.48	5955.71	5235.87	7693.64	6349.32	5856.95	8285.97	2032.76	5306.08	144.987	2045.19	250.236	4407.64	3727.31	3636.97	6213.14	3473.78	3516.23	6100.03
G3I782	1	1	3.74217	0.00572574	2.64614	31C	37C	Heterogeneous nuclear ribonucleoprotein D0 |HNRNPD	3397.82	9265.93	7975.82	3477.43	8488.93	9103.72	2094.8	2763.27	4289.13	1348.28	1406.17	3860.79	3354.79	10110.1	1969.33	3477.43	2001.24	9413.76	1311.01	1919.43	3463.77	737.655	844.198	2842.27
G3H3E7	1	1	3.13727	2.66257e-05	2.641	37C	31C	USP36 |USP36	11672.7	19127.2	9843.74	9784.65	11383.5	21197.2	35943.7	34499.6	40316.4	36354.9	35331.3	36780.6	11524.9	20869.8	2430.54	9784.65	2683.62	21919	22495	23964.3	32558.2	19890.1	21211.2	27077.4
G3HEV5	1	1	5.57662	3.05078e-05	2.63137	37C	31C	Tetratricopeptide repeat protein 27 |TTC27	26365.6	50365.2	23372.9	24678.5	24756.3	43265.6	77544.7	76181.8	87830	86624.9	80817.5	98340.1	26031.7	54953.8	5771.07	24678.5	5836.22	44739	48530.5	52917.7	70928.8	47393.3	48518.9	72396.8
G3H303	1	1	3.74787	0.000499846	2.60868	37C	31C	Proteasome subunit beta |	5520.09	9672.98	2958.83	5903.64	5008.88	11315.6	16439	17103.4	13696.1	21544.3	18923.9	17631.9	5450.18	10554.3	730.571	5903.64	1180.83	11701	10288.2	11880.4	11060.6	11787.1	11361	12980.4
G3HYB7	2	2	6.74254	0.000214771	2.59403	37C	31C	T-complex protein 1 subunit eta |CCT7	6598.07	12975.7	5966.18	5775.24	6975.62	11319.1	28376.8	16979.1	18305.3	28930.7	17678.6	18419	6514.51	14157.9	1473.12	5775.24	1644.48	11704.6	17759.3	11794.1	14782.8	15828.3	10613.4	13559.8
G3HM39	2	2	6.21041	0.00077157	2.58192	37C	31C	Kinase D-interacting substrate of 220 kDa |KIDINS220	862.259	2248.97	1172.33	819.59	1613.27	2028.38	3283.6	2976.23	5117.07	3381.5	2707.02	5112.98	851.339	2453.86	289.464	819.59	380.323	2097.46	2055.01	2067.36	4132.39	1850.05	1625.17	3764.12
G3IDM2	2	2	5.77197	0.0269666	2.57863	31C	37C	Cofilin-1 |CFL1	12333	24235.2	30240.6	8205.01	21136.3	15668.5	13985.4	7107.21	1243.59	11394.2	8039.05	1594.17	12176.8	26443.2	7466.78	8205.01	4982.82	16202.1	8752.63	4936.84	1004.28	6233.85	4826.26	1173.61
G3I6G7	2	2	4.79816	0.0130395	2.56459	37C	31C	ADP-ribosylation factor-like protein 2 |ARL2	6964.58	9772.79	13132.3	3660.48	5090.1	6178.07	8747.31	24106.8	23768.6	7431.03	26565.7	24270	6876.38	10663.2	3242.54	3660.48	1199.97	6388.47	5474.41	16745.2	19194.8	4065.59	15948.8	17867.3
G3I3G8	3	3	10.3771	7.43298e-05	2.56332	37C	31C	Transaldolase |TALDO1	10546.5	20308.7	11793.8	8591.27	10266.9	19966.2	37785.3	32413.1	37539.9	36100.6	29063.7	35939.8	10412.9	22159	2912.04	8591.27	2420.38	20646.2	23647.5	22514.9	30316.1	19751	17448.4	26458.4
G3I0J5	1	1	3.32428	0.0070257	2.55164	37C	31C	TNFAIP3-interacting protein 2 |	7311.52	6954.92	17865.5	7145.28	10636.5	9753.06	11181.2	27902.2	35993.3	11935.7	31150.6	34085	7218.93	7588.56	4411.22	7145.28	2507.52	10085.2	6997.65	19381.6	29067.1	6530.11	18701.3	25093
G3I4Z7	1	1	5.90852	0.00107283	2.54888	31C	37C	Galectin |LGALS1	5048.33	13045.8	12305.3	4793.87	10586.4	9111.66	4334.03	3593.38	3742.01	3761.22	3455.04	2649.8	4984.4	14234.4	3038.34	4793.87	2495.72	9421.97	2712.4	2496.05	3021.93	2057.8	2074.24	1950.75
G3HA47	1	1	2.86297	4.97173e-05	2.54794	37C	31C	Claudin |	1401.88	2527.11	997.416	1525.53	1940.2	2151.26	4489.02	4445.78	4369.2	5462.06	3966.83	4131.05	1384.13	2757.35	246.274	1525.53	457.397	2224.52	2809.4	3088.15	3528.43	2988.35	2381.49	3041.23
G3I205	1	1	2.34745	0.0199457	2.54642	37C	31C	RING finger protein 185 |	3407.34	9657.01	448.853	3361.54	836.214	8146.36	9446.9	9530.95	14502.2	9329.72	9351.88	13682	3364.19	10536.8	110.827	3361.54	197.135	8423.79	5912.24	6620.43	11711.5	5104.38	5614.42	10072.5
V5QSN9	1	1	2.48207	0.0215865	2.54523	31C	37C	Adenylosuccinate synthetase isozyme 2 |ADSS	2492.43	4883.62	1353.33	2776.92	962.817	4902.68	946.333	1062.79	1512.06	1039.29	735.984	1528.79	2460.87	5328.55	334.153	2776.92	226.981	5069.64	592.252	738.239	1221.09	568.607	441.849	1125.47
G3HBD6	1	1	3.54823	0.042126	2.5441	31C	37C	C-jun-amino-terminal kinase-interacting protein 4 |SPAG9	4377.21	11951.4	12115.1	3024.13	19358.7	12458.5	3885.06	2304.51	7674.86	3838.4	1429.79	5742.65	4321.78	13040.3	2991.36	3024.13	4563.76	12882.8	2431.42	1600.77	6197.98	2100.02	858.376	4227.67
G3GWH3	1	1	2.911	0.00523756	2.53631	31C	37C	POMP |	1352.15	2287.1	3322.35	1322.2	3691.71	4246.88	688.758	888.864	1253.27	893.296	1727.69	944.179	1335.02	2495.47	820.328	1322.2	870.31	4391.51	431.051	617.427	1012.1	488.731	1037.22	695.093
G3HI71	1	1	3.29001	0.0100685	2.53158	31C	37C	Ankyrin repeat domain-containing protein 13A |ANKRD13A	6788.9	11791.2	21677.2	6907.54	25622.5	16247.4	6070.39	3407.04	5464.22	7721.01	4499.93	8007.04	6702.93	12865.5	5352.37	6907.54	6040.41	16800.8	3799.09	2366.61	4412.73	4224.24	2701.54	5894.68
G3HHL3	1	1	3.24318	0.000779777	2.52517	37C	31C	Eukaryotic translation initiation factor 5B |EIF5B	2595.93	3349.22	1798.12	3361.61	3679.29	3247.59	4687.14	5224.85	10904.6	5827.06	7607.4	11282.1	2563.05	3654.35	443.977	3361.61	867.38	3358.19	2933.39	3629.31	8806.22	3188.04	4567.12	8305.75
G3HIH2	1	1	2.65407	0.046312	2.52313	31C	37C	Cell death regulator Aven |AVEN	6821.77	16776.4	6217.84	8082.48	5251.97	19343.1	0	367.292	11957.3	313.981	0	12129.7	6735.37	18304.9	1535.26	8082.48	1238.13	20001.8	0	255.13	9656.32	171.782	0	8929.75
G3HC45	1	1	4.01537	0.0261906	2.51148	37C	31C	Secretory carrier-associated membrane protein |SCAMP3	1524.12	4835.19	743.981	548.572	1309.01	4172.92	2744.88	2777.75	9257.75	4245.6	4520.59	9438.72	1504.82	5275.7	183.698	548.572	308.595	4315.04	1717.85	1929.49	7476.27	2322.81	2713.95	6948.67
G3GZN8	1	1	2.54683	0.0204838	2.49773	37C	31C	Cell division cycle protein 16-like |CDC16	703.102	1653.76	836.232	312.804	833.812	1224.03	4139.3	3293.03	2460.43	1419	872.605	1712.38	694.198	1804.43	206.476	312.804	196.568	1265.71	2590.53	2287.42	1986.96	776.347	523.87	1260.63
G3H8Z9	2	2	5.74917	0.00757481	2.49759	37C	31C	Sodium/potassium-transporting ATPase subunit alpha |ATP1A1	2608.45	8419.69	1859.21	2791.09	1593.34	7217.6	8094.43	7610.41	15899.1	7274.06	7614.14	14672.5	2575.42	9186.77	459.063	2791.09	375.626	7463.4	5065.81	5286.38	12839.6	3979.71	4571.16	10801.7
G3GZE6	1	1	4.76531	0.00209589	2.49468	37C	31C	Actin-related protein 3 |ACTR3	7835.85	14224.6	6019.51	8205.81	3170.06	11804.9	23793.4	16809.7	23916.5	20847.1	14041.8	28470.1	7736.62	15520.5	1486.29	8205.81	747.332	12206.9	14890.8	11676.5	19314.2	11405.7	8430.01	20959.3
G3HJ29	1	1	2.56931	0.00416837	2.49221	37C	31C	DnaJ-like subfamily B member 12 |DNAJB12	541.06	1888.21	428.669	546.626	533.961	1787.09	2440.54	1941.86	2697.79	2506.31	1494.92	3188.04	534.208	2060.24	105.844	546.626	125.88	1847.96	1527.38	1348.86	2178.65	1371.22	897.476	2346.99
G3I1Q6	3	3	8.00538	0.00060776	2.49094	37C	31C	Telomerase protein component 1 |TEP1	2710.73	5237.26	1686.91	2168.17	2208.98	4983.7	7719.23	6504.36	9511.21	7705.89	6583.97	9292.6	2676.4	5714.41	416.519	2168.17	520.76	5153.42	4830.99	4518.09	7680.96	4215.97	3952.7	6841.1
G3H9G4	1	1	3.19316	5.64738e-05	2.48396	37C	31C	ATP-binding cassette sub-family E member 1 |ABCE1	10868.8	17989.3	19062.5	9835.46	20273.2	18403.4	38431	34557.6	37983	45287.8	34691.1	48584.8	10731.1	19628.2	4706.77	9835.46	4779.34	19030.2	24051.6	24004.6	30673.8	24777.4	20826.9	35767.5
G3H354	3	3	8.15086	0.000107194	2.48062	37C	31C	Heat shock protein HSP 90-alpha |HSP90AA1	6672.12	11164.3	7792.88	5779.18	4631.28	10997.7	21532	15638.2	18864.9	23139	17817.5	19690.5	6587.62	12181.4	1924.16	5779.18	1091.81	11372.2	13475.6	10862.7	15234.7	12659.6	10696.8	14495.9
G3H8Y0	1	1	2.37466	0.00404745	2.48048	37C	31C	Terpene cyclase/mutase family member |LSS	4418.24	13514.4	21584.9	3302.08	6432.16	9071.65	29612.3	18491.7	20709.6	21929	25917.4	28010.1	4362.29	14745.6	5329.58	3302.08	1516.36	9380.59	18532.5	12844.8	16724.5	11997.6	15559.6	20620.7
G3GYZ6	1	1	2.25655	0.000201656	2.48042	37C	31C	Tripartite motif-containing protein 44 (Fragment) |	3391.94	5400.38	3196.2	2379.08	2148.2	4037.25	8365.42	6516.34	11168	8149.08	6625.93	10155.4	3348.99	5892.39	789.181	2379.08	506.431	4174.74	5235.4	4526.41	9018.93	4458.44	3977.89	7476.3
G3IPU3	1	1	3.31703	0.00162294	2.47857	37C	31C	14-3-3 protein epsilon |YWHAE	12957.2	15282.7	4570.34	12597.3	4667.58	13275.6	26431.6	28271.6	19843.5	29511.6	29392.4	23568.6	12793.1	16675.1	1128.47	12597.3	1100.37	13727.7	16541.9	19638.2	16025	16146.1	17645.8	17350.9
G3GUS6	1	1	2.77497	2.37768e-05	2.46816	37C	31C	2',5'-phosphodiesterase 12 |PDE12	997.127	1865.43	1173.58	899.157	1590.7	1651.3	3136.5	3246.34	3624.4	3502.56	2962.27	3710.8	984.5	2035.39	289.772	899.157	375.002	1707.54	1962.94	2254.99	2926.95	1916.28	1778.4	2731.85
G3H412	1	1	2.40556	0.00390445	2.46614	37C	31C	Proliferating cell nuclear antigen |PCNA	11456.5	13589	32970	13410.2	42883.3	23728.5	68864.9	56091.1	35189.9	70965.4	73916.5	35391.5	11311.4	14827.1	8140.71	13410.2	10109.6	24536.6	43098.3	38962.3	28418.3	38825.9	44375.9	26054.8
G3I0G1	3	3	9.60564	8.02044e-05	2.46427	37C	31C	Transcription factor BTF3 |BTF3	3015.47	5565.09	3487.98	2790.73	2767.14	5585.2	7772.08	9152.63	10530.4	8780.8	9181.62	11782.3	2977.29	6072.11	861.225	2790.73	652.345	5775.41	4864.07	6357.64	8504.01	4804.06	5512.2	8673.96
G3H154	1	1	6.19664	0.000905024	2.4636	37C	31C	Histone H2A |H2AFY	23900.1	48877.4	57428.3	19789.8	53461.6	47671.7	140344	89984.5	110128	103211	72980.2	102033	23597.4	53330.4	14179.8	19789.8	12603.4	49295.1	87832.7	62505.5	88936.2	56467.7	43813.8	75115.6
G3HXA8	1	1	2.07954	0.00545765	2.44854	37C	31C	Zinc finger FYVE domain-containing protein |	20987.4	51799.7	9744.86	21568.5	10522	54148.5	67123.4	57623.6	78794.1	57808.6	60303.6	91590	20721.6	56519	2406.13	21568.5	2480.52	55992.6	42008.4	40026.8	63631.7	31627.6	36203.3	67427.4
G3HTM9	3	3	9.74519	2.07943e-05	2.44628	37C	31C	EIF1A |EIF1AX	11365.4	15802.4	19080	8597.5	14910.1	14988	30851.3	33323.6	34135.6	32155.2	35032.8	41807.7	11221.5	17242.1	4711.09	8597.5	3515.02	15498.4	19307.9	23147.4	27566.8	17592.4	21032	30778.3
G3IDC2	3	3	10.0367	0.019292	2.44119	37C	31C	Heat shock cognate 71 kDa protein |HSPA8	6425.05	26287	6849.01	5601.2	3511.34	23529.3	18174.6	19789.7	42684.2	17007.3	25111	53494.4	6343.68	28681.9	1691.11	5601.2	827.787	24330.6	11374.4	13746.4	34470.4	9304.88	15075.4	39382
G3HPN8	1	1	2.89065	0.011533	2.44112	37C	31C	Uridine-cytidine kinase 2 |	2866.54	3820.76	616.636	3483.23	828.54	5162.48	7213.24	6968.33	5281.84	8505.78	7650.14	5338.32	2830.24	4168.86	152.255	3483.23	195.326	5338.29	4514.32	4840.37	4265.45	4653.59	4592.77	3930
G3HR56	1	1	3.32936	0.00432938	2.44067	37C	31C	Transcriptional-regulating factor 1 |	8886.36	10122.4	3080.6	9969.02	4654.89	11915.9	25981.5	15377.5	16515.8	31216.7	13180.2	16416	8773.83	11044.6	760.638	9969.02	1097.37	12321.7	16260.2	10681.6	13337.6	17079	7912.78	12085.3
G3IJ68	1	1	3.51526	0.00393462	2.43823	31C	37C	Leucine zipper putative tumor suppressor 2 |	5599.95	9860	14562.2	4796.45	13677.6	13861.2	5181.37	3233.29	3854.05	5135.65	3251.07	4919.4	5529.03	10758.3	3595.58	4796.45	3224.45	14333.2	3242.7	2245.93	3112.41	2809.76	1951.78	3621.6
G3GU76	2	2	5.39683	0.0052956	2.43653	37C	31C	60S acidic ribosomal protein P0 |RPLP0	1157.3	2530.85	5107.51	1492.42	5479.45	2115.6	10337.8	6028.25	6788.21	9860.28	5500.04	5058.13	1142.65	2761.42	1261.11	1492.42	1291.76	2187.64	6469.79	4187.37	5481.94	5394.66	3301.96	3723.74
G3HSX9	1	1	2.50857	0.0290312	2.43553	37C	31C	HAUS augmin-like complex subunit 7 |	1073.47	2268.73	83.9456	1067.52	421.853	3170.6	2346.53	3222.03	3442.39	3906.83	3015.83	3760.32	1059.87	2475.42	20.7272	1067.52	99.4505	3278.58	1468.55	2238.1	2779.97	2137.46	1810.56	2768.3
G3H9Z4	1	1	2.36826	0.0181869	2.42386	37C	31C	Serine-threonine kinase receptor-associated protein |STRAP	1206.18	3912.13	1776.95	1337.81	252.127	4249.21	4905.12	3843.37	5237.78	6311.43	4192.47	6376.24	1190.9	4268.55	438.751	1337.81	59.4382	4393.92	3069.81	2669.7	4229.87	3453.04	2516.96	4694.11
G3I5V6	1	1	2.40021	0.00295651	2.40849	37C	31C	Mitotic checkpoint protein BUB3 |BUB3	1427.62	5044.79	1356.23	1548.09	963.747	2636.93	4222.55	3788.82	6841.38	5691.69	4386.41	6325.1	1409.54	5504.4	334.87	1548.09	227.2	2726.74	2642.64	2631.81	5524.88	3113.98	2633.39	4656.46
G3HF97	1	1	3.23667	0.000883463	2.40654	37C	31C	Protein ADM2 | ABHD17A	2374.08	4583.1	4937.52	2739.64	5690.55	5665.98	14207.8	7245.93	7531.25	13292.4	9488.31	10782.3	2344.02	5000.65	1219.14	2739.64	1341.53	5858.94	8891.76	5033.2	6082	7272.42	5696.32	7937.78
G3HV80	1	1	2.89176	0.00688021	2.40202	37C	31C	Vesicle-associated membrane protein 7 |VAMP7	5091.29	12060.8	11268.2	2846.82	3580.89	8002.02	20845.8	10340.4	19565.6	13510.2	12527.2	26137.3	5026.81	13159.6	2782.26	2846.82	844.184	8274.53	13046.1	7182.7	15800.6	7391.54	7520.71	19242
G3H7Y0	5	5	15.2168	0.00012877	2.4012	37C	31C	Coatomer subunit alpha |COPA	6648.14	11569.1	4762.62	6466.65	4877.52	10481.9	17220.9	16496.6	18686.1	17310.4	18311.6	19562.5	6563.95	12623.2	1175.95	6466.65	1149.86	10838.9	10777.5	11459	15090.3	9470.7	10993.4	14401.7
G3HH38	1	1	3.21872	0.000994277	2.38971	37C	31C	Sialin |SLC17A5	1754.1	4014.06	2850.47	2193.76	2467.42	4912.63	6447.04	6039.84	10972.5	4728.87	7039.3	8247.22	1731.89	4379.77	703.817	2193.76	581.686	5079.93	4034.8	4195.42	8861.05	2587.21	4226.06	6071.5
G3I2G0	1	1	2.14569	0.00360829	2.37199	37C	31C	UPF0696 protein C11orf68-like |BLES03	19031.2	43248.5	9358.55	18457.4	10257.1	42320	59881.5	49989.3	50599.5	68235.4	52776.5	56935.5	18790.2	47188.7	2310.74	18457.4	2418.07	43761.2	37476.1	34723.8	40862.6	37332.2	31684.5	41915.2
G3I449	1	1	3.37536	0.0254869	2.36495	37C	31C	Tubulin-specific chaperone D |TBCD	2970.59	7032.57	11261.9	1561.67	3987.66	4621.69	14059.5	12429.7	20745.3	6362.21	5152.05	15596	2932.97	7673.28	2780.71	1561.67	940.078	4779.09	8798.96	8633.96	16753.3	3480.83	3093.04	11481.6
G3I3V6	1	1	3.11001	0.0471509	2.36387	37C	31C	Discoidin, CUB and LCCL domain-containing protein 2 |DCBLD2	1739.3	5206.73	115.069	1962.1	62.2775	6813.97	6977.79	5920.03	7381.28	5507.6	4186.24	7611.3	1717.28	5681.09	28.4119	1962.1	14.6817	7046.02	4366.97	4112.2	5960.89	3013.26	2513.21	5603.35
G3HJK8	1	1	2.68487	0.00234279	2.35924	31C	37C	MICOS complex subunit MIC60 |IMMT	3988.65	8516.86	6198.01	3252.4	4522.6	7709.21	3326.12	1703.55	2601.3	2919.13	1382.64	2558.28	3938.14	9292.8	1530.36	3252.4	1066.19	7971.75	2081.62	1183.33	2100.73	1597.08	830.069	1883.37
G3HA69	4	4	11.3175	0.000573468	2.35894	37C	31C	Nuclear pore complex protein Nup205 |NUP205	3731.61	7726.42	3491.55	3207.52	2807.44	5963.07	12937.4	8880.3	11718.3	10690.3	7316.46	11978	3684.35	8430.35	862.107	3207.52	661.844	6166.15	8096.75	6168.47	9463.3	5848.75	4392.45	8818.03
G3H6S9	1	1	2.33644	0.00219845	2.34874	37C	31C	Apoptosis-inducing factor 2 |	1386.4	1873.73	558.295	1534.67	825.434	2044.66	3909.98	3735.53	3155.41	3633.55	2744.95	2134.73	1368.85	2044.43	137.85	1534.67	194.593	2114.3	2447.02	2594.79	2548.21	1987.95	1647.94	1571.56
G3HWH2	1	1	2.79515	8.32298e-07	2.34404	37C	31C	Cell differentiation protein RCD1-like |CNOT9	3655.75	5255.59	4199.52	3469.77	4397.01	4028.92	10738	8724.36	8613.82	11312.9	8601.07	10626.2	3609.46	5734.41	1036.91	3469.77	1036.58	4166.13	6720.28	6060.15	6956.25	6189.39	5163.67	7822.89
G3GWT7	1	1	7.28062	1.38772e-07	2.3397	37C	31C	Guanine nucleotide-binding protein G(S) subunit alpha isoforms XLas |GNAS	12787.2	16418.6	15355.1	12058.1	12614.4	14157.1	36701.5	33980.4	28776.5	35080.1	28495	32075.4	12625.2	17914.4	3791.36	12058.1	2973.8	14639.3	22969.2	23603.6	23239	19192.6	17107	23613.5
G3IE48	1	1	4.04635	0.0344286	2.33833	31C	37C	Elongation factor 1-gamma |EEF1G	5809.13	11261.1	15707.4	3927.18	13296.1	11877.6	1227.66	4290.89	7245.18	1238.45	3813.89	8646.6	5735.57	12287	3878.35	3927.18	3134.5	12282.1	768.315	2980.56	5850.98	677.566	2289.68	6365.52
G3H3Q1	2	2	4.65531	0.00599047	2.3364	37C	31C	Pyruvate kinase |PKM	9270.84	24164.5	4552.75	8759.97	4604.55	21076.5	30153.8	22640.7	29487.6	34124.3	22110	30707.2	9153.43	26366.1	1124.13	8759.97	1085.51	21794.2	18871.4	15726.8	23813.2	18669.8	13273.8	22606.3
G3HSJ7	1	1	2.75089	0.000222631	2.33581	37C	31C	Fizzy-related protein-like |FZR1	1822	1888.37	1267.86	1623.54	1902.3	2292.26	2688.45	4543.31	5761.4	2901.67	4638.33	4685	1798.93	2060.41	313.051	1623.54	448.461	2370.33	1682.53	3155.9	4652.73	1587.53	2784.63	3449.04
G3H1L7	2	2	5.9285	0.014001	2.33411	37C	31C	Vesicle transport through interaction with t-SNAREs-like 1B |RDH11	2769.5	5733.75	985.397	2757.99	764.879	6914.18	7083.22	5538.45	8998.78	8867.49	6235.1	9785.75	2734.43	6256.13	243.307	2757.99	180.318	7149.64	4432.95	3847.14	7267.13	4851.49	3743.25	7204.15
G3HUN1	1	1	3.85897	0.000507568	2.32851	37C	31C	Ubiquitin carboxyl-terminal hydrolase |UCHL5	3829.2	8043.39	7497.21	3985.13	11059.9	7232.82	15070.6	14974.4	13381.8	19779	16249.6	17521.5	3780.71	8776.19	1851.16	3985.13	2607.33	7479.14	9431.75	10401.6	10806.7	10821.3	9755.47	12899.1
G3HDE3	1	1	3.24932	0.00934316	2.32606	31C	37C	Proteasome activator complex subunit 2 |PSME2	6311.66	9292.35	19908	6442.19	21562	12137.2	4913.88	4309.15	6206.59	6511.56	4618.1	5964.93	6231.73	10138.9	4915.53	6442.19	5083.17	12550.5	3075.29	2993.24	5012.25	3562.54	2772.49	4391.31
G3GZX7	3	3	7.63757	0.000495229	2.32344	37C	31C	Phosphatidylinositol 4-kinase type 2-alpha (Fragment) |PI4K2A	1690.85	3200.05	1711.83	1839.01	1700.41	3145.56	4340.84	3797.31	7228.31	4333.63	4363.63	6809.42	1669.44	3491.6	422.671	1839.01	400.865	3252.68	2716.66	2637.71	5837.36	2370.97	2619.71	5013.01
G3GXH4	1	1	2.72166	0.000595935	2.31342	37C	31C	Cell division protein kinase 6 |CDK6	3346.19	4176.68	5449.24	2951.37	8450.68	6412.54	13950.4	11371.4	9776.52	15334.5	11064.7	9724.94	3303.81	4557.2	1345.48	2951.37	1992.22	6630.92	8730.71	7898.83	7895.22	8389.66	6642.71	7159.38
G3I003	2	2	8.38401	4.67854e-05	2.3112	37C	31C	60S ribosomal protein L13a |RPL13A	31061	52797.7	35748.1	34323.3	46884.1	61346.7	106032	83548.4	92403.2	129566	94958.5	99397.8	30667.7	57607.9	8826.65	34323.3	11052.8	63435.9	66358.9	58034.8	74622	70886.6	57008.5	73175.5
G3H352	1	1	2.16596	0.029488	2.3034	37C	31C	Cytoplasmic dynein 1 heavy chain 1 (Fragment) |DYNC1H1	4078.68	8668.73	556.032	4371.8	611.192	8112.59	11203	9623.46	8291.81	13098.9	9733.32	8857.06	4027.02	9458.5	137.291	4371.8	144.087	8388.87	7011.24	6684.69	6696.2	7166.54	5843.41	6520.46
G3IBG3	2	2	5.67935	7.75466e-05	2.30102	31C	37C	Ubiquitin activating enzyme E1 |UBA1	24237.7	39423.7	42813.9	21100	39284.7	33245.9	15408.1	14527.9	12332.3	16544.4	14476.9	13674.1	23930.7	43015.5	10571.3	21100	9261.25	34378.1	9643	10091.4	9959.21	9051.6	8691.26	10066.7
G3GT05	2	2	5.84559	0.00139536	2.29608	37C	31C	T-complex protein 1 subunit theta |CCT8	4512.94	8991.95	8550.04	2607.43	5766.89	6491.06	19235.9	11068.4	11718.9	14616.9	13230.7	14901.1	4455.79	9811.17	2111.11	2607.43	1359.53	6712.12	12038.6	7688.4	9463.82	7997.07	7943.06	10970
G3HSM8	4	4	14.2843	0.000216326	2.29455	37C	31C	Lamin-B2 |LMNB1	7571.66	12603.3	10035.5	7870.12	6753.28	16120.8	25876.2	17917.6	22043.5	26385.5	20142.5	27497.9	7475.77	13751.6	2477.88	7870.12	1592.06	16669.8	16194.4	12446	17801.6	14435.8	12092.6	20243.6
G3GZ85	1	1	2.80564	0.00608597	2.28629	37C	31C	Staphylococcal nuclease domain-containing protein |SND1	4858.78	11958.5	1734.2	5572.76	3915.23	9913.9	14579.2	13020.5	13466.1	18418.3	12744.6	14543.7	4797.25	13048	428.194	5572.76	923.003	10251.5	9124.22	9044.36	10874.8	10076.8	7651.22	10706.9
G3HR76	1	1	2.11256	0.0449396	2.27819	37C	31C	Cullin-7 |CUL7	3292.45	3535.05	419.245	3492.39	157.776	3540.92	6266.32	4090.11	5981.17	6476.66	3972.14	6105.71	3250.76	3857.12	103.517	3492.39	37.1953	3661.51	3921.71	2841.09	4830.2	3543.44	2384.68	4494.95
G3IF61	1	1	3.86046	0.00483809	2.27545	37C	31C	Putative phospholipid-transporting ATPase IA |	2754.71	8894.36	5393.99	2755.77	10575.4	10578.3	14344	12134.7	18465.7	16592	13986.2	17663.1	2719.82	9704.69	1331.84	2755.77	2493.12	10938.6	8977.04	8429.05	14912.3	9077.63	8396.65	13003.4
G3I557	1	1	2.18814	0.0352231	2.26857	37C	31C	Toll-interacting protein |	2986.48	9107.64	324.791	3345.69	711.67	8789.11	12397	8296.9	7680.06	12769.2	8859.08	7314.06	2948.66	9937.4	80.1949	3345.69	167.774	9088.43	7758.52	5763.23	6202.18	6986.14	5318.56	5384.52
P55072	6	6	18.5432	1.89576e-06	2.26065	37C	31C	Transitional endoplasmic reticulum ATPase |VCP	32758.5	39929.7	36984.7	29325.2	35279.7	30214.9	95464.9	80904.1	64031.9	87079.3	68663.9	66142.9	32343.6	43567.5	9131.98	29325.2	8317.08	31243.9	59745.6	56198	51710.1	47641.9	41222.5	48693.6
G3I3B3	1	1	3.30409	0.00021616	2.25538	37C	31C	Nuclear pore complex protein Nup98-Nup96 |NUP98	3752.61	3191.7	4102.19	3265.42	3252.38	5032.65	11243.8	8484.11	7575.01	11634.3	6382.12	5645.46	3705.09	3482.49	1012.88	3265.42	766.738	5204.04	7036.81	5893.27	6117.34	6365.23	3831.52	4156.12
G3HY52	3	3	10.5799	0.00040793	2.25364	37C	31C	Tyrosine-protein kinase |JAK1	16969.4	28820.9	40694.1	15636.6	35267.9	24232	61006.6	47740.8	60740.6	67841.6	57788.3	69117.4	16754.5	31446.7	10047.9	15636.6	8314.3	25057.2	38180.3	33162	49052.2	37116.8	34693.3	50883.4
G3HH11	1	1	4.18832	0.0338307	2.25284	37C	31C	N-acylneuraminate cytidylyltransferase |CMAS	709.577	5386.29	3411.05	2427.54	5918.74	9004.26	9452.41	9628.11	19667.9	6681.45	9061.19	6014.65	700.59	5877.02	842.231	2427.54	1395.32	9310.91	5915.68	6687.92	15883.2	3655.48	5439.9	4427.91
G3HCD3	1	1	2.77784	0.00271395	2.25144	31C	37C	Phosphoglycerate mutase family member 5 |PGAM5	5934.87	12257.5	13279.7	4362.39	10101.7	10229.3	4488.68	3783.86	3675.15	4052.69	3641.6	5304.42	5859.71	13374.2	3278.91	4362.39	2381.44	10577.7	2809.19	2628.37	2967.93	2217.27	2186.24	3905.05
G3HMZ8	1	1	4.25989	0.0478329	2.24163	31C	37C	Guanylate cyclase |	16134.1	33368.6	49902.4	15391.2	58509.9	32878.2	3247.58	10569	33703	3605.64	13253.9	27600.5	15929.8	36408.7	12321.5	15391.2	13793.5	33997.9	2032.46	7341.51	27217.5	1972.68	7957	20319.2
G3GW47	2	2	5.80707	0.000496459	2.22064	37C	31C	Arginyl-tRNA synthetase, cytoplasmic |RARS	1922.35	2944	4362.01	1425.05	2725.2	2089.75	5950.18	5914.06	4918.77	6513.64	6427.02	4625.95	1898	3212.22	1077.03	1425.05	642.456	2160.91	3723.86	4108.05	3972.24	3563.68	3858.48	3405.57
G3I6W8	1	1	2.25112	0.0303991	2.20539	37C	31C	40S ribosomal protein S18 |RPS18	502.86	2649.8	89.0508	1176.79	216.049	5543.46	3546.57	2851.8	4216.62	3966.25	3353.59	4511.61	496.492	2891.21	21.9878	1176.79	50.9329	5732.25	2219.58	1980.93	3405.21	2169.97	2013.33	3321.39
G3I129	6	6	23.1902	0.00109269	2.18394	37C	31C	Ubiquitin |UBA52	42531.9	73093	109701	32151.8	83975.7	54008.2	168113	140353	134379	155118	130785	134915	41993.2	79752.2	27086.6	32151.8	19797	55847.4	105212	97492.9	108520	84866.4	78517.1	99322.8
G3H2V3	1	1	3.20142	0.00313137	2.18369	37C	31C	Acidic leucine-rich nuclear phosphoprotein 32 family member E |ANP32E	2112.56	4843.47	1599.54	2292.55	2138.9	6243.83	6988.21	5660.76	5490.74	8732.05	7518.97	7603.54	2085.81	5284.74	394.946	2292.55	504.238	6456.47	4373.49	3932.1	4434.15	4777.39	4514.03	5597.64
G3I624	1	1	3.53315	0.00394682	2.18285	37C	31C	Mannose-1-phosphate guanyltransferase alpha |	2144.28	4498.49	4550.27	2408.12	9074.79	4384.32	8037.12	9057.44	7001.52	12726.4	12625.6	9620.33	2117.12	4908.33	1123.52	2408.12	2139.35	4533.64	5029.94	6291.52	5654.21	6962.74	7579.82	7082.37
G3HMJ8	1	1	3.60621	0.000223033	2.16504	37C	31C	60S ribosomal protein L7 |	7267.35	11265.1	14724.6	7501.74	17070	11778.5	27583.4	23442.7	24996.9	27180	25356.2	22143.5	7175.32	12291.4	3635.69	7501.74	4024.19	12179.6	17262.7	16283.9	20186.7	14870.4	15222.6	16301.8
G3HFY9	1	1	2.4944	0.004865	2.16278	31C	37C	Ubiquitin-conjugating enzyme E2 L3 |NUMA1	1976.22	2851.41	1831.26	1979.53	1500.43	2219.65	1825.06	566.614	431.924	639.111	1494.96	756.508	1951.19	3111.19	452.162	1979.53	353.722	2295.25	1142.2	393.584	348.808	349.664	897.504	556.932
G3I958	4	4	10.6308	0.000180416	2.16079	37C	31C	Protein DDI1-like 2 |DDI2	9966.1	16312.4	12956	8488.1	9184.39	16705.2	23105.5	27671.5	28632.8	21211.1	24844.2	33595.7	9839.89	17798.6	3198.99	8488.1	2165.19	17274.1	14460.3	19221.3	23122.9	11604.8	14915.2	24732.7
G3HRD3	1	1	2.98501	0.0131791	2.16052	37C	31C	Protein arginine N-methyltransferase 5 |PRMT5	4442.8	12866.9	17901.1	4208.88	19792.1	6834.3	32099.5	16477.1	31747.6	25482.1	18930.7	17957.3	4386.54	14039.2	4420.02	4208.88	4665.91	7067.05	20089.1	11445.4	25638.4	13941.5	11365.1	13220
G3H1B3	3	3	9.10077	0.00100576	2.15132	37C	31C	Lamin-L(I) |LMNB1	40217.8	45195.9	68033.3	31001.6	55906.3	36763.5	122225	106478	58609.6	118790	112931	77137.8	39708.5	49313.5	16798.3	31001.6	13179.7	38015.5	76492.8	73962	47331.3	64991	67798.2	56787.9
G3HUX4	1	1	2.91998	9.73443e-05	2.14707	37C	31C	Ubiquitin carboxyl-terminal hydrolase 14 |USP14	1903.95	2832.59	3339.34	1961.93	2405.19	3351.16	6415.83	7143.21	5192.78	5723.06	4433.64	5002.71	1879.84	3090.66	824.524	1961.93	567.017	3465.28	4015.27	4961.85	4193.53	3131.14	2661.74	3682.93
G3HE39	2	2	6.24349	0.00445797	2.14352	37C	31C	HTATIP2 |HTATIP2	3103	8071.6	7490.33	2391.17	4419.42	6058.9	15698.4	8016	9101.56	13303.2	9289.12	12186.4	3063.71	8806.98	1849.45	2391.17	1041.86	6265.24	9824.65	5568.11	7350.14	7278.3	5576.74	8971.48
G3HRY8	1	1	2.92735	0.0298322	2.13893	37C	31C	SWI/SNF-related matrix-associated actin-dependent regulator of chromatin subfamily A member 5 |SMARCA5	3843.17	9941.22	885.421	4738.94	1188.99	11746.7	11337.2	7716.51	14226	13393.1	8897.18	13612.5	3794.5	10846.9	218.622	4738.94	280.299	12146.8	7095.27	5360.08	11488.5	7327.5	5341.44	10021.4
G3HSJ1	1	1	3.59852	0.00538078	2.13255	37C	31C	Nicalin |NCLN	1371.86	5039.42	2828.5	1675.15	1352.72	2838.51	7562.33	4170.03	5333.09	6027.61	3537.29	5584.34	1354.49	5498.55	698.393	1675.15	318.9	2935.17	4732.79	2896.61	4306.84	3297.76	2123.62	4111.12
G3IP28	1	1	2.25075	0.00087888	2.13254	37C	31C	Myc proto-oncogene protein |	8496.18	18104.5	8167.97	7219.34	7767.99	14779.4	26131.5	18222.4	23686	24441	18007.8	27135.5	8388.59	19753.9	2016.77	7219.34	1831.28	15282.7	16354.1	12657.7	19128.1	13371.9	10811	19976.8
G3HLZ7	1	1	2.79786	0.0231322	2.13204	37C	31C	alanyl-tRNA synthetase domain containing 1 |AARSD1	2070.4	5444.86	803.07	2327.44	445.68	5030.1	6877.3	4983.67	5341.82	6376.18	5341.39	5451.44	2044.18	5940.92	198.288	2327.44	105.068	5201.4	4304.08	3461.78	4313.88	3488.47	3206.71	4013.29
G3GXD7	3	3	8.95506	0.00187384	2.12968	37C	31C	Fatty acid synthase |FASN	1671.09	3982.02	1866.31	1559.51	2869.43	3623.22	6683.23	4589.81	3964.39	7343.5	5548.11	5033.46	1649.93	4344.81	460.815	1559.51	676.458	3746.62	4182.62	3188.19	3201.52	4017.7	3330.82	3705.57
G3I8S5	1	1	3.33164	0.00121214	2.12739	37C	31C	Ankyrin repeat domain-containing protein 46 |	3725.56	7011.93	2438.57	4005.44	5352.04	7269.57	8842.39	8649.1	11740.5	11741.6	10024.2	12405	3678.38	7650.76	602.113	4005.44	1261.73	7517.14	5533.91	6007.88	9481.27	6423.95	6018.06	9132.44
G3HVP2	1	1	2.26559	0.00116256	2.12168	31C	37C	Stathmin (Fragment) |STMN2	6354.44	12316.9	10173.1	4933.66	7006.65	10242	5170.21	3183.32	4371.06	3810.52	3394.06	4121.03	6273.97	13439.1	2511.86	4933.66	1651.79	10590.8	3235.72	2211.21	3529.93	2084.77	2037.63	3033.85
G3HV97	1	1	2.75235	0.016173	2.11538	37C	31C	Ribose-phosphate pyrophosphokinase 1 |PRPS1	5613.75	14513.6	1696.27	5477.8	2521.75	12886.2	12374.7	14024.8	16279.7	15409.7	14251.2	18006.5	5542.66	15835.8	418.831	5477.8	594.495	13325.1	7744.54	9741.97	13147	8430.82	8555.74	13256.2
G3H3C0	1	1	2.5997	0.0115372	2.11148	37C	31C	60S ribosomal protein L30 |RPL30	17904.3	41025.1	6647.9	18114.9	7627.5	37685.2	46584.9	40555.3	45283.6	47554.6	42135.7	50277	17677.6	44762.7	1641.45	18114.9	1798.16	38968.6	29154.6	28170.7	36569.6	26017.6	25296.2	37013.3
G3HV83	1	1	2.65419	0.0478745	2.10516	37C	31C	Prefoldin subunit 3 |VBP1	4024.43	8964.08	14400.7	3855.23	11783	7950.52	27519.1	25694.1	7876.77	20503.9	18341.7	7381.39	3973.47	9780.77	3555.72	3855.23	2777.81	8221.28	17222.5	17847.7	6361.03	11217.9	11011.5	5434.09
G3IHI0	1	1	2.75286	0.0289868	2.0904	37C	31C	Cleavage and polyadenylation specificity factor subunit 3 |CPSF3	529.368	737.964	278.789	716.585	296.803	586.046	1709.37	1396.57	1101.61	937.78	1061.94	368.187	522.664	805.198	68.8364	716.585	69.9704	606.004	1069.79	970.094	889.625	513.069	637.539	271.055
G3H4V1	3	3	7.58605	0.00583222	2.0847	37C	31C	Septin-2 |SEPTIN2	1955.3	6033.43	5092.25	1840.67	5799.59	3292.1	9519.08	6770.37	11246.3	7779.41	8488.68	6256.74	1930.53	6583.12	1257.34	1840.67	1367.23	3404.21	5957.41	4702.87	9082.2	4256.19	5096.2	4606.14
G3GUP7	2	2	7.56455	0.00149558	2.07486	37C	31C	Ubiquitin carboxyl-terminal hydrolase |USP5	22113.2	45431	17607.9	21883.8	16949.9	38975.4	51660.3	44478.2	64345.8	58540.8	49188.6	69907.3	21833.2	49570.1	4347.62	21883.8	3995.89	40302.7	32331	30895.7	51963.7	32028.3	29530.5	51464.9
G3H914	1	1	2.11779	0.00190601	2.06692	37C	31C	Ganglioside-induced differentiation-associated protein 2 |GDAP2	3791.75	4999.12	6939.44	2909.23	5729.49	4222.4	11300.2	11795.1	5947.93	10024.2	12617.4	7411.45	3743.73	5454.57	1713.43	2909.23	1350.71	4366.19	7072.12	8193.18	4803.36	5484.33	7574.89	5456.22
G3GUU6	1	1	3.51564	0.00232931	2.06204	37C	31C	Non-specific serine/threonine protein kinase |PRKCD	3573.51	4388.32	6508.88	3122.05	8772.22	6467.75	11903.6	8200.24	11222.6	13143.9	8494.42	14737.6	3528.25	4788.13	1607.12	3122.05	2068.02	6688.01	7449.75	5696.09	9063.04	7191.18	5099.64	10849.7
G3IJ54	2	2	5.51222	0.0252073	2.05115	31C	37C	Myosin-Ib (Fragment) |	979.514	2015.23	3180.29	925.22	2976.75	2494.42	1014.45	854.414	1449.69	898.768	917.097	994.551	967.109	2198.83	785.254	925.22	701.759	2579.37	634.88	593.497	1170.73	491.725	550.581	732.176
G3GY37	2	2	8.3836	0.0314137	2.03104	31C	37C	60S ribosomal protein L9 |	6826.29	32970	23550.3	13728.1	19974.5	25661.8	14783.1	10825.6	8859.74	9328.49	8511.1	8109.81	6739.84	35973.7	5814.86	13728.1	4708.93	26535.7	9251.8	7519.73	7154.85	5103.71	5109.65	5970.34
G3I7C7	1	1	3.17973	0.000759104	2.0232	37C	31C	Syntaxin-4 |STX4	4959.95	7458.17	5016.36	4644.78	8123.44	6462.37	12525.8	13743.8	8980.3	13968.6	16621.7	8340.67	4897.14	8137.65	1238.6	4644.78	1915.07	6682.45	7839.13	9546.81	7252.21	7642.36	9978.89	6140.3
G3I877	1	1	2.90552	0.0468873	2.02178	37C	31C	Stress-induced-phosphoprotein 1 |STIP1	2485.15	6587.98	7566.46	2527.77	2118.09	4498.83	15840.5	12572.6	8865.79	4740.36	4289.48	5821.45	2453.68	7188.18	1868.25	2527.77	499.334	4652.04	9913.58	8733.22	7159.74	2593.5	2575.2	4285.68
G3H8G1	1	1	5.60197	0.00427541	1.98951	37C	31C	Ubiquitin carboxyl-terminal hydrolase 4 |USP4	12970.6	15835.5	31919.7	13586	29453.7	22834.7	49169.5	41211.7	28447.9	57684.1	44894.2	30464.9	12806.3	17278.2	7881.37	13586	6943.6	23612.3	30772.1	28626.7	22973.7	31559.5	26952.3	22427.9
G3H7T9	4	4	15.1899	0.000288233	1.98718	37C	31C	E3 ubiquitin-protein ligase HUWE1 (Fragment) |HUWE1	8889.08	15760.4	13358.7	7047.97	12068.9	14326.1	23832.4	20356	26209.9	24756.3	21514.7	25317.5	8776.5	17196.3	3298.44	7047.97	2845.21	14814	14915.2	14139.8	21166.3	13544.4	12916.4	18638.4
G3GZR1	1	1	2.85075	0.0117766	1.98425	37C	31C	Aspartyl-tRNA synthetase, cytoplasmic |DARS	2360.03	5377.85	4836.14	2167.07	1294.44	4116.78	9369.01	8576.6	5530.81	4776.5	6110.08	5624.15	2330.15	5867.8	1194.1	2167.07	305.159	4256.98	5863.49	5957.52	4466.51	2613.27	3668.2	4140.43
G3H5T7	1	1	3.55872	0.00189057	1.984	37C	31C	Chromobox protein-like 1 |CBX1	7658.35	10315.3	10091	4184.93	4396.11	8612.36	17221.2	15125.3	11850.9	17831.3	14531.2	13232.2	7561.36	11255.1	2491.59	4184.93	1036.37	8905.66	10777.7	10506.4	9570.39	9755.68	8723.85	9741.38
G3I7W4	1	1	3.85987	0.00298566	1.97883	37C	31C	Dynactin subunit 1 |DCTN1	4517.36	8087.44	10797.1	4384.94	5692.52	6009.55	19118.9	16020.4	9684.49	12422.8	10514.2	10381	4460.15	8824.26	2665.93	4384.94	1341.99	6214.21	11965.3	11128.2	7820.9	6796.66	6312.22	7642.37
G3HBP8	1	1	2.9964	0.0147742	1.97579	37C	31C	40S ribosomal protein S2 |RPS2	14845.3	36197.6	19710.2	7593.14	7237.17	24076.5	39365.7	32359.6	41259	29510.6	25704.3	48465	14657.3	39495.4	4866.68	7593.14	1706.14	24896.4	24636.6	22477.8	33319.5	16145.5	15431.6	35679.4
G3HLL4	1	1	2.64832	0.00275889	1.97432	37C	31C	116 kDa U5 small nuclear ribonucleoprotein component |EFTUD2	7762.18	13725.1	20131.4	6814.58	17490.5	15840.3	24592.8	24880.1	30364.7	26120.2	23204.2	32266.6	7663.88	14975.5	4970.68	6814.58	4123.32	16379.7	15391.1	17282.3	24521.6	14290.6	13930.7	23754.3
G3H2G5	1	1	2.5614	0.00544401	1.97171	37C	31C	Serine/threonine-protein phosphatase 2A 65 kDa regulatory subunit A beta isoform |PPP2R1B	869.973	1278.85	1227.73	1148.75	1086.57	1360.63	2671.68	1335.28	1994.82	4180.24	1837.43	1728.29	858.955	1395.36	303.141	1148.75	256.156	1406.96	1672.04	927.52	1610.95	2287.05	1103.1	1272.35
G3IGQ3	1	1	4.30456	0.00105971	1.96919	37C	31C	Heat shock cognate 71 kDa protein |HSPA8	10106.9	21949.8	19766.1	11623.9	18817.2	18249.9	40284.6	39439.5	28642.4	30859	35039.2	23666.4	9978.86	23949.6	4880.49	11623.9	4436.1	18871.4	25211.6	27395.6	23130.7	16883.3	21035.8	17422.9
G3GVX8	1	1	2.43293	0.0325933	1.96559	37C	31C	FAS-associated factor 1 |FAF1	2473.73	9273.28	6584.53	2942.29	12135.1	11979.5	8360.06	14250.6	19504.4	9824.19	16874.4	20401.4	2442.4	10118.1	1625.8	2942.29	2860.81	12387.4	5232.05	9898.83	15751.2	5374.91	10130.6	15019.3
G3IFM4	1	1	3.48083	0.00211053	1.96384	37C	31C	METTL7A |METTL7A	1063.02	2427.18	1390.78	1169.12	1102.8	1948.9	2432.45	3218.28	4140.82	2030.72	3033.42	3018.82	1049.56	2648.31	343.401	1169.12	259.982	2015.27	1522.32	2235.49	3343.99	1111.03	1821.12	2222.42
G3GXF6	1	1	2.52988	0.0154663	1.96303	37C	31C	CRIGR WD repeat domain phosphoinositide-interacting protein 3 |WDR45B	1813.87	3626.81	873.492	1464.12	913.058	3264.11	2878.31	3775.32	4843.37	2967.22	3328.9	5675.76	1790.9	3957.23	215.676	1464.12	215.25	3375.27	1801.36	2622.43	3911.36	1623.39	1998.51	4178.43
G3HK00	1	1	5.86507	0.0108219	1.95878	37C	31C	Guanine nucleotide-binding protein subunit beta-2-like 1 |RACK1	9678.56	19896.3	35300.1	8242.16	30428.4	25861.9	51641.4	37947.5	37642.2	46309.2	34766.2	45173.4	9555.99	21709	8716.03	8242.16	7173.39	26742.6	32319.2	26359.3	30398.6	25336.2	20872	33256.1
G3HRA7	1	1	3.39454	0.0328412	1.95475	31C	37C	Engulfment and cell motility protein 1 |ELMO1	1341.3	3279.1	5638.25	1569.16	3504.8	3004.52	1800.78	1657.09	1395.52	1834.27	1218.05	1475.09	1324.31	3577.84	1392.16	1569.16	826.245	3106.84	1127	1151.06	1126.97	1003.54	731.259	1085.94
G3H6V7	2	2	6.21862	0.00527745	1.95416	37C	31C	Lipoprotein lipase |LPL	939.997	2584.29	1690.05	997.753	2325.55	2121.17	3219.64	2283.4	3475.66	3917.38	3261.81	4671.15	928.093	2819.73	417.295	997.753	548.24	2193.41	2014.98	1586.11	2806.84	2143.24	1958.23	3438.84
G3HZW3	1	1	6.3737	0.0219897	1.94503	37C	31C	60S ribosomal protein L18 |RPL18	6094	10702.5	21284.5	4384.43	22049.4	10138.8	32800.4	23892.9	15088.8	32910.4	20997.1	19513.7	6016.83	11677.5	5255.4	4384.43	5198.08	10484.1	20527.8	16596.6	12185.2	18005.6	12605.6	14365.7
G3I3A8	1	1	2.80833	0.0073282	1.94024	37C	31C	Nuclear mitotic apparatus protein 1 |NUMA1	1783.93	4757.36	4786.43	1376.44	1728.13	2941.17	5707.67	5197.02	4635.33	6107.23	4871.35	7190.12	1761.34	5190.79	1181.83	1376.44	407.4	3041.33	3572.08	3609.98	3743.34	3341.32	2924.52	5293.28
G3GWJ4	1	1	3.10508	0.00228867	1.92753	31C	37C	E3 ubiquitin-protein ligase |RNF187	5783.91	7269.75	8618.26	4296.04	10397.6	8828.22	3526.19	4037.11	3020.36	4908.9	4744.4	3209.54	5710.66	7932.07	2127.96	4296.04	2451.2	9128.88	2206.82	2804.28	2439.15	2685.71	2848.31	2362.83
G3HU10	1	1	4.20465	0.0437576	1.92638	31C	37C	Prefoldin subunit 2 |	2580.32	5328.12	3195.39	2672.11	7849.29	5134.71	116.359	176.19	5805.45	369.937	609.457	6813.88	2547.64	5813.54	788.982	2672.11	1850.45	5309.58	72.822	122.386	4688.3	202.396	365.889	5016.29
G3HQ45	2	2	7.52223	0.000505622	1.908	37C	31C	Eukaryotic translation initiation factor 2 subunit 3 |EIF2S3	4533.84	8306.47	6095.92	3739.76	5706.63	8067.77	10956.9	10723.5	12303.4	12419.9	10006.6	13136.9	4476.42	9063.24	1505.16	3739.76	1345.32	8342.52	6857.26	7448.79	9935.81	6795.06	6007.49	9671.22
G3HH59	1	1	2.52193	0.0112728	1.90542	37C	31C	Histone H2A deubiquitinase MYSM1 |MYSM1	10091.9	31829	30698.4	7859.44	13168.7	18753.9	35509.8	27529.5	31665.1	36529.9	35584.5	47352.6	9964.12	34728.9	7579.83	7859.44	3104.47	19392.6	22223.4	19122.7	25571.7	19985.9	21363.2	34860.4
G3HZ55	1	1	2.22144	0.000766258	1.90491	37C	31C	Integrin beta |ITGB1	5521.57	9562.41	4203.01	6098.22	5178	9806.08	11766	12876.9	11605.8	13202.1	14948.6	12500.5	5451.64	10433.6	1037.78	6098.22	1220.7	10140	7363.59	8944.63	9372.45	7222.98	8974.4	9202.73
G3HSM4	3	3	8.3948	0.000222483	1.90122	37C	31C	Small glutamine-rich tetratricopeptide repeat-containing protein alpha |SGTA	27949.1	45052.5	46566.6	23818.2	36865.5	40935	78157.7	64694	59935.2	75999.9	67115.7	74622.7	27595.1	49157.1	11497.9	23818.2	8690.93	42329.1	48914.1	44938	48401.8	41580.3	40293	54936.3
G3H4H6	1	1	1.99599	0.0484518	1.90101	37C	31C	AP-1 complex subunit mu-1 |AP1M1	3529.27	9795.25	635.154	3525.09	632.82	9978.98	9486.25	7457.63	9203.62	9674.51	7309.99	10280	3484.57	10687.7	156.827	3525.09	149.185	10318.8	5936.86	5180.25	7432.56	5293.02	4388.57	7568
G3GT06	1	1	2.02373	0.0428487	1.89439	37C	31C	T-complex protein 1 subunit theta |CCT8	5657.89	13579	3023.65	5872.41	1759.31	12106.9	11261.5	9654.65	19419.9	10810	8731.32	19685.3	5586.24	14816.1	746.577	5872.41	414.752	12519.2	7047.88	6706.36	15682.9	5914.26	5241.86	14492.1
G3H4Z8	1	1	2.59187	0.0385022	1.88635	37C	31C	HSPA2 |HSPA2	15120.9	40620	5339.58	16731.2	3760.53	42610.8	41306.9	33592.1	39979.3	39909.5	31334.2	48130.5	14929.5	44320.7	1318.41	16731.2	886.534	44061.9	25851.4	23333.9	32286	21834.9	18811.5	35433.1
G3HH02	2	2	7.76875	0.0032842	1.87616	37C	31C	Uncharacterized protein C20orf135-like |	3578.9	8792.44	4923.35	3498.02	3962.78	8257.21	8676.53	10593.5	11679.7	9959.18	8526.98	12501.1	3533.58	9593.49	1215.64	3498.02	934.213	8538.41	5430.11	7358.54	9432.15	5448.76	5119.18	9203.19
G3IDD4	2	2	5.53251	0.00925815	1.86415	37C	31C	SERPINH1 |SERPINH1	2758.2	8511.39	3578.08	1990.55	3282.29	6104.11	7135.79	8191.59	9669.97	6442.9	7606.55	9839.69	2723.27	9286.84	883.472	1990.55	773.789	6311.99	4465.85	5690.08	7809.17	3524.97	4566.6	7243.86
G3H6T5	4	4	11.1476	0.0219537	1.86007	37C	31C	Hexokinase-1 |	2724.58	6881.24	11389.6	3233.85	11674.9	7025.03	17366.7	10134.2	12912.4	15774.1	9047.74	14616.3	2690.08	7508.16	2812.23	3233.85	2752.32	7264.27	10868.8	7039.47	10427.7	8630.14	5431.83	10760.3
G3HXP6	3	3	10.7252	0.000196218	1.85147	37C	31C	3-hydroxy-3-methylglutaryl-coenzyme A reductase |HMGCR	8999.46	13101.3	8537.22	7538.66	5809.79	9558.86	15311.7	16946.5	16798.9	15112.4	17445	17523.1	8885.49	14294.9	2107.95	7538.66	1369.64	9884.4	9582.67	11771.5	13566.3	8268.13	10473.1	12900.3
G3I004	1	1	2.78977	0.000596031	1.8488	31C	37C	40S ribosomal protein S11 |RPS11	37339.3	59901.9	57415.7	33217.9	53826	52151.6	27907.6	20933.4	24959.2	31607.3	22270.7	31264.1	36866.4	65359.4	14176.7	33217.9	12689.3	53927.7	17465.6	14540.9	20156.2	17292.7	13370.3	23016.2
G3I873	1	1	2.48775	0.0344514	1.84319	37C	31C	Ubiquitin thioesterase OTUB1 |OTUB1	6264.86	12677.9	9879.94	2070.99	1791.33	7266.04	14736.9	9439.15	10767.5	12661.9	11406.9	14625.1	6185.52	13833	2439.48	2070.99	422.3	7513.49	9222.89	6556.66	8695.46	6927.46	6848.16	10766.8
G3H4H4	2	2	5.26836	0.000850696	1.84218	37C	31C	Epidermal growth factor receptor substrate 15-like 1 |EPS15L1	12353.7	21270.1	10915.7	11126.6	10250.9	21219.6	27874.5	24605.9	26038	28624.7	25435.8	27942.4	12197.3	23207.9	2695.22	11126.6	2416.61	21942.2	17444.9	17091.9	21027.5	15660.9	15270.4	20570.9
G3I7G1	1	1	2.75453	0.00501699	1.84026	37C	31C	Calpain-5 |CAPN5	899.67	1903.13	1231.96	923.557	1415.73	2067.4	2911.14	1869.6	3711.13	2200.46	2085.38	2756.75	888.277	2076.52	304.185	923.557	333.754	2137.81	1821.9	1298.67	2997	1203.9	1251.96	2029.49
G3GY55	2	2	8.32109	0.00643004	1.83753	31C	37C	Period circadian protein-like 1 |VAMP2	24406	49328.5	36583.7	17764.4	28398.8	42746.5	17666.5	17980.7	18838.3	15649.7	16354.8	21931.7	24096.9	53822.7	9032.98	17764.4	6694.92	44202.3	11056.4	12489.9	15213.2	8562.09	9818.62	16145.8
G3I1Z7	1	1	3.62076	0.000710894	1.83304	31C	37C	Developmentally-regulated GTP-binding protein 1 |DRG1	4380.71	6829.3	5414.77	3710.51	5985.45	4540.16	2871	2229.63	4037.63	2408.42	2474.32	2814.89	4325.23	7451.49	1336.97	3710.51	1411.05	4694.78	1796.78	1548.76	3260.67	1317.67	1485.46	2072.29
G3HUE4	2	2	4.89491	0.000556434	1.83231	37C	31C	Melanoma-associated antigen E1 |MAGEE1	9434.6	16993.5	15673	7916.08	11357.9	12869.6	22786	20196.2	23653.6	22730.7	19942.8	26729.6	9315.12	18541.7	3869.85	7916.08	2677.58	13307.9	14260.4	14028.8	19101.9	12436.2	11972.7	19678
G3HPN2	1	1	3.10802	0.000590763	1.8302	31C	37C	Coiled-coil domain-containing protein KIAA1826-like |MSANTD4	5613.23	6131.33	5454.88	5143.11	5807.44	5852.9	2840.8	3898.34	4346.73	2821.02	1776.87	2895.06	5542.15	6689.93	1346.88	5143.11	1369.09	6052.23	1777.88	2707.88	3510.28	1543.41	1066.75	2131.31
G3I4A0	1	1	2.42814	0.00916581	1.82484	31C	37C	Actin, gamma-enteric smooth muscle (Fragment) |ACTA2	4602.78	8110.31	7459.46	3199.47	4924.33	6663.03	2970.58	2046.93	3831.14	2728.89	3139.26	4440.72	4544.49	8849.21	1841.83	3199.47	1160.9	6889.94	1859.1	1421.85	3093.91	1493	1884.66	3269.2
G3IFY8	1	1	3.03894	0.0404261	1.80539	31C	37C	Ubiquitin-associated and SH3 domain-containing protein B |	31731	88428.1	47214	24502.2	33996.8	71427.3	29623.1	24165.1	28578.6	28830.6	23171.1	30304.7	31329.2	96484.5	11657.7	24502.2	8014.64	73859.8	18539.3	16785.7	23079.2	15773.5	13910.8	22309.9
G3HDI7	1	1	2.0677	0.00254635	1.80266	37C	31C	UPF0554 protein C2orf43-like |LDAH	6446.55	13986.2	9569.05	5771.62	7464.84	10958.2	17336.1	13792.9	16866.8	16736.2	12367.1	20598.5	6364.91	15260.4	2362.72	5771.62	1759.81	11331.4	10849.6	9580.88	13621.1	9156.56	7424.62	15164.4
G3H132	1	1	2.36239	0.0461278	1.79173	37C	31C	14-3-3 protein theta |	15634.8	46065.3	9938.02	22325.7	9356.73	91163.3	44692.3	39018.9	75351.4	55096.4	43680.6	90622.5	15436.8	50262.1	2453.82	22325.7	2205.82	94267.9	27970.2	27103.5	60851.4	30143.8	26223.8	66715.1
G3IFT0	1	1	2.66006	0.0283916	1.78585	37C	31C	Bax inhibitor 1 |TMBIM6	15493.7	16575.3	47498.9	15833.9	51858.6	21865.4	52958.8	56076.2	28303.5	60656.6	66450.4	37587.5	15297.5	18085.4	11728.1	15833.9	12225.5	22610	33143.6	38951.9	22857	33185.8	39893.6	27671.5
G3I2I9	2	2	5.37494	0.0176055	1.779	37C	31C	60S ribosomal protein L3 |RPL3	19526.3	41103.2	55800.6	12120.6	39298.9	29049.4	77766.6	48389.3	53365.1	63124.6	49400.1	58238.7	19279	44848	13777.9	12120.6	9264.58	30038.7	48669.3	33612.4	43096	34536.1	29657.4	42874.6
G3I6I1	1	1	2.37192	0.038909	1.76793	37C	31C	26S protease regulatory subunit S10B |PSMC6	13204.7	31741.6	4224.7	14922.9	5924.04	36945.3	33367.1	27738.1	28134.5	34631.1	29496.1	35736.5	13037.5	34633.4	1043.13	14922.9	1396.57	38203.5	20882.4	19267.6	22720.6	18947	17708	26308.8
G3ICH9	1	1	2.35922	0.00517071	1.76668	37C	31C	Ataxin-10 |ATXN10	2371.19	3568.04	1872.77	2529.03	2954.29	5784.78	4931.97	4576.67	6091.6	5785.56	4950.13	7372.62	2341.17	3893.12	462.41	2529.03	696.464	5981.79	3086.62	3179.07	4919.38	3165.34	2971.82	5427.63
G3HJN1	1	1	2.92965	0.0382518	1.76017	31C	37C	Calcium-binding and coiled-coil domain-containing protein 2 |CALCOCO2	17225.4	28933.2	38300.1	10349.7	27325.1	24484.5	13720	16149.2	8770.8	15786.5	16768.6	12102.6	17007.3	31569.2	9456.77	10349.7	6441.8	25318.3	8586.48	11217.7	7083.02	8636.93	10067.1	8909.78
G3IEK4	1	1	3.3745	0.0320519	1.75911	37C	31C	Angio-associated migratory cell protein |AAMP	13674.2	16259.7	17046.9	10981.3	14040.2	15250.3	14543.8	27605.2	36735	12484.5	25646.8	36471.6	13501.1	17741.1	4209.09	10981.3	3309.92	15769.7	9102.1	19175.2	29666	6830.4	15397.1	26849.9
G3I2M1	3	3	8.66876	0.000764345	1.75665	37C	31C	T-complex protein 1 subunit zeta |CCT6A	19991.9	34213.4	32401.1	17572.3	29441	31283.1	51328.8	42136.4	47428.1	54504.7	41712.3	52566.9	19738.7	37330.4	8000.24	17572.3	6940.62	32348.5	32123.5	29268.9	38301.4	29820	25042	38699.1
G3I5Q4	1	1	2.58536	0.0105271	1.73886	31C	37C	Heterogeneous nuclear ribonucleoprotein M |HNRNPM	5287.59	10200.8	9524.66	4493.54	7284.23	8768.89	6216.98	3886.35	3637.73	4139.28	3090.18	5230.45	5220.63	11130.2	2351.76	4493.54	1717.23	9067.52	3890.83	2699.55	2937.71	2264.64	1855.2	3850.6
G3I8Y5	1	1	3.03286	0.0464396	1.73497	37C	31C	DNA-directed RNA polymerase subunit beta |POLR2B	1922.44	4573.79	6147.88	903.58	4527.93	4570.87	8367.71	5113.99	5822.25	7980.35	5079.43	6927.33	1898.09	4990.49	1517.99	903.58	1067.44	4726.53	5236.84	3552.3	4701.87	4366.13	3049.44	5099.82
G3GX55	1	1	2.82055	0.0474289	1.73386	31C	37C	Brain-specific angiogenesis inhibitor 1-associated protein 2 |BAIAP2	3204.99	5728.7	2020.14	2803.91	2025.37	5176.83	2171.41	1118.22	2161.09	2801.91	1857.25	1978.72	3164.4	6250.62	498.798	2803.91	477.475	5353.14	1358.95	776.745	1745.23	1532.95	1115.01	1456.71
G3HC31	1	1	3.03858	0.0167625	1.73072	31C	37C	Protein S100 |S100A6	34622.5	63750.5	86713	31561.7	65099.7	54757.3	38543.4	31517.1	26403	39843.1	28574.7	29549	34184	69558.6	21410.5	31561.7	15347	56622.1	24121.9	21892.6	21322.2	21798.6	17154.8	21753.6
G3IHN6	1	1	2.75947	0.00550367	1.72132	37C	31C	4F2 cell-surface antigen heavy chain |SLC3A2	21768.3	39562.4	35643.4	22117.1	30052.6	34975.7	67289.7	47422.4	64196.9	46899.4	32076.9	59043.5	21492.6	43166.8	8800.8	22117.1	7084.8	36166.9	42112.5	32940.8	51843.4	25659.1	19257.4	43467.1
G3H4I2	1	1	2.49415	0.0215425	1.71783	37C	31C	Tropomyosin alpha-1 chain-like protein |TPM4	4250.88	7015.25	2023.65	3105.54	2390.18	6965.71	6121.55	5888.99	9674.84	7613.98	6009.84	8926.92	4197.05	7654.39	499.664	3105.54	563.477	7202.94	3831.1	4090.64	7813.1	4165.69	3608.02	6571.89
G3I2D3	1	1	2.49593	0.0384421	1.71454	37C	31C	40S ribosomal protein S20 |RPS20	3196.13	6942.11	2734.74	3957.87	4322.03	6361.71	9193.32	7937.97	4485.77	11739.4	9318.3	4500.03	3155.66	7574.58	675.24	3957.87	1018.9	6578.36	5753.53	5513.91	3622.57	6422.73	5594.26	3312.87
G3HR78	1	1	3.73288	0.042135	1.71095	37C	31C	Kinesin light chain 4 |	2187.04	5485.78	5160.26	1922.24	5115.73	6817.13	4265.39	7682.03	8055.37	5678.48	10318.1	9662.73	2159.34	5985.57	1274.13	1922.24	1206.02	7049.29	2669.45	5336.13	6505.27	3106.75	6194.48	7113.58
G3GUD8	1	1	2.65205	0.0311999	1.7059	31C	37C	ANP32B |ANP32B	6224.11	10069.8	14579.8	7336.57	18725.9	9989.71	7753.73	6201.91	4685.63	8410.5	7136.1	5044.07	6145.29	10987.2	3599.94	7336.57	4414.58	10329.9	4852.58	4308	3783.97	4601.47	4284.17	3713.39
G3HVG9	1	1	2.27088	0.0353721	1.70364	37C	31C	Matrin-3 |MATR3	1949.41	3076.5	1268.31	1052.52	1218.56	2401.93	4026.46	3565.47	2118.7	3843.72	3473.87	1656.07	1924.72	3356.79	313.163	1052.52	287.272	2483.73	2519.91	2476.66	1711	2102.93	2085.54	1219.18
G3H7M8	1	1	3.24733	0.00877431	1.70356	37C	31C	Heterogeneous nuclear ribonucleoprotein U |HNRNPU	18978.6	37387.4	11908	16011.9	17441.1	32222.1	40408.4	31103.1	40535.2	40107.7	32533.3	43503.1	18738.2	40793.7	2940.23	16011.9	4111.69	33319.5	25289.1	21605	32735	21943.3	19531.4	32026.5
G3H0B9	1	1	2.4887	0.00324888	1.68504	37C	31C	WD repeat-containing protein 61 |WDR61	28945.1	49653.4	65114.9	27502.5	48255.4	42928.8	78898.3	65102.4	71902.5	76209.1	62299.6	87743.1	28578.5	54177.1	16077.7	27502.5	11376.1	44390.8	49377.6	45221.7	58066.2	41694.8	37401.7	64595.4
G3H6X1	1	1	2.53513	0.0378295	1.68061	37C	31C	PEX3 |PEX3	2859.69	6270.67	10783.5	3649.47	10078.3	7418.52	15427.7	7570.15	9249.73	15232.2	9701.91	11824.4	2823.47	6841.97	2662.57	3649.47	2375.93	7671.16	9655.22	5258.41	7469.79	8333.67	5824.56	8704.95
G3GSH2	3	3	7.85186	0.0112295	1.67383	37C	31C	Putative ubiquitin carboxyl-terminal hydrolase FAF-X |USP9X	4974.09	10000.6	3317.44	4356.7	4576.19	8786.35	9916.28	8464.8	11901.3	9859.3	8136.83	11998.5	4911.1	10911.7	819.116	4356.7	1078.82	9085.58	6205.99	5879.86	9611.12	5394.12	4884.96	8833.18
G3HFZ6	1	1	2.77207	0.0456475	1.66697	37C	31C	Phosphatidylinositol 4-kinase alpha |PI4KA	1079.8	1361.5	10164.6	769.179	10191.9	732.839	6562.46	5848.21	6107.86	6791.21	7524.6	7672.68	1066.13	1485.54	2509.77	769.179	2402.71	757.796	4107.04	4062.31	4932.52	3715.54	4517.41	5648.54
G3HP75	2	2	6.41858	0.0130245	1.6538	37C	31C	D-3-phosphoglycerate dehydrogenase |PHGDH	6430.33	7286.61	4535	6296.37	6129.47	7692.6	12326.7	10701.8	6125.48	15363.3	11351.7	7587.76	6348.9	7950.46	1119.75	6296.37	1445	7954.58	7714.52	7433.76	4946.75	8405.43	6815.01	5586.02
G3IAK4	1	1	3.63557	0.0384327	1.65348	37C	31C	Beta-secretase 1 |	4109.74	10692.7	8093.4	5637.73	4558.94	8410.48	11333.2	12807	17403.7	6634.47	7575.44	12870.5	4057.69	11666.9	1998.36	5637.73	1074.76	8696.9	7092.73	8896.09	14054.7	3629.78	4547.93	9475.13
G3H576	1	1	2.21149	0.00265095	1.63823	37C	31C	Annexin |ANXA6	7362.46	9007.41	6296.44	5171.13	4213.46	8842.54	10602.2	10231	11152.3	10892.5	10213.5	13901.5	7269.22	9828.05	1554.67	5171.13	993.31	9143.68	6635.29	7106.69	9006.24	5959.37	6131.72	10234.1
Q6E6J6	2	2	10.6429	0.0127037	1.62935	37C	31C	Chromobox protein-like 5 |CBX5	10629.9	14356.2	22680.7	9110.08	21547.9	13453.3	23856.3	20684.5	19971.5	32886	30695.3	21444.9	10495.3	15664.2	5600.15	9110.08	5079.85	13911.5	14930.2	14367.9	16128.4	17992.3	18428	15787.5
G3GY75	1	1	3.40482	0.00350637	1.62382	37C	31C	Eukaryotic initiation factor 4A-I |EIF4A1	23192.3	39698.7	38963.5	24861.5	47659.2	41218	51059	58446	48614.8	73671.6	60288	58005.6	22898.5	43315.5	9620.57	24861.5	11235.5	42621.7	31954.7	40598	39259.8	40306.5	36194	42703
G3HKQ9	1	1	6.24364	0.00946246	1.61453	37C	31C	SWI/SNF complex subunit SMARCC1 (Fragment) |SMARCC1	2604.39	5017.95	4518.36	2173.18	5216.93	4720.04	6706.8	5815.76	5859.04	7432.16	5586.07	7753.99	2571.41	5475.12	1115.64	2173.18	1229.87	4880.78	4197.37	4039.77	4731.58	4066.21	3353.61	5708.39
G3IFT9	1	1	2.82483	0.0094513	1.60503	37C	31C	Actin-related protein 2 |ACTR2	2310.12	4786.91	2364.18	2481.52	2629.64	5062.59	6086.71	5096.85	4466.64	5743.51	5977.23	4143.7	2280.86	5223.03	583.746	2481.52	619.93	5235	3809.3	3540.4	3607.12	3142.33	3588.44	3050.54
G3HSE4	1	1	2.29799	0.0392331	1.57301	37C	31C	Proteasome subunit alpha type |PSMA1	5073.41	13246.2	16159.3	3407.61	6967.15	8232.59	16217.1	13923.5	11632.2	11577.4	14878.2	15276.8	5009.16	14453	3989.93	3407.61	1642.48	8512.96	10149.3	9671.62	9393.83	6334.12	8932.14	11246.6
G3HKZ1	1	1	2.93912	0.00895857	1.55716	37C	31C	14-3-3 protein zeta/delta |YWHAZ	14058.4	24585.8	9866.68	12825	12179.1	23699.6	26116.3	24270.3	23156.1	27403.6	26356.9	24075.5	13880.4	26825.7	2436.21	12825	2871.18	24506.7	16344.6	16858.7	18700.1	14992.8	15823.4	17724.1
G3II19	1	1	2.8613	0.0390171	1.55224	31C	37C	Ragulator complex protein LAMTOR1-like protein |LAMTOR1	13878.1	28749.2	23665.7	10149.7	17450.2	20169.2	11771.5	14170.4	9753.42	11656.2	14890.3	11240.6	13702.4	31368.4	5843.36	10149.7	4113.83	20856.1	7367.04	9843.1	7876.56	6377.25	8939.43	8275.22
G3HQP3	1	1	3.13013	0.0178497	1.54878	37C	31C	General transcription factor IIH subunit 4 |GTF2H4	2269.72	3799.83	3586.06	1744.13	5924.25	3485.79	5579.15	4916.81	5673.39	5218.21	4686.74	6155.43	2240.98	4146.02	885.443	1744.13	1396.62	3604.5	3491.64	3415.33	4581.65	2854.93	2813.69	4531.55
G3GX44	1	1	2.29049	0.0255421	1.51982	37C	31C	Protein SEC13-like |SEC13	9339.44	20465.9	7018.86	9407.05	8888.43	15086	20024.2	18549	13766.8	21536	19158.9	13665	9221.16	22330.5	1733.04	9407.05	2095.42	15599.8	12531.9	12884.6	11117.7	11782.6	11502.1	10060
G3IHC7	1	1	3.07911	0.0026725	1.51408	37C	31C	PRMT1 |PRMT1	2850.44	3316.27	1979.78	2648.66	2441.89	3047.38	4054.29	4964.46	3131.58	3918.15	4963.25	3624.16	2814.35	3618.4	488.833	2648.66	575.667	3151.16	2537.33	3448.44	2528.97	2143.66	2979.7	2668.06
G3HMN6	1	1	2.50294	0.00546999	1.50773	37C	31C	Mitochondrial import receptor subunit TOM70 |TOMM70	2788.25	5307.21	3539.54	2650.91	2968.37	4217.25	5395.63	6597.18	5214.64	4431	4965.48	5769.44	2752.94	5790.73	873.956	2650.91	699.784	4360.88	3376.79	4582.56	4211.18	2424.24	2981.03	4247.39
G3I4H6	1	1	2.52624	0.0167899	1.5057	37C	31C	Fructose-bisphosphate aldolase |ALDOA	5104.57	9408.67	4297.27	3533.33	4310.99	6891.84	10285.6	7341.18	8125.4	9018.99	6811.35	8928.74	5039.92	10265.9	1061.05	3533.33	1016.3	7126.55	6437.14	5099.36	6561.82	4934.38	4089.21	6573.23
G3I351	1	1	2.4314	0.0330635	1.50454	37C	31C	40S ribosomal protein S9 |RPS9	4597.26	9530.39	4005.1	4616.76	3975.52	7838.92	9423.95	6489.22	11087.6	9164.36	6106.53	9731.1	4539.04	10398.7	988.908	4616.76	937.215	8105.88	5897.87	4507.57	8954.04	5013.91	3666.07	7163.92

## Sheet: CHO-SK15-EPO-D7
									Normalized abundance												Raw abundance
									31						37						31						37
Accession	Peptide count	Unique peptides	Confidence score	Anova (p)	Max fold change	Highest mean condition	Lowest mean condition	Description	EPO_UBIQ_D7_31C_3a	EPO_UBIQ_D7_31C_2a	EPO_UBIQ_D7_31C_1a	EPO_UBIQ_D7_31C_1b	EPO_UBIQ_D7_31C_2b	EPO_UBIQ_D7_31C_3b	EPO_UBIQ_D7_37C_1a	EPO_UBIQ_D7_37C_2a	EPO_UBIQ_D7_37C_3a	EPO_UBIQ_D7_37C_1b	EPO_UBIQ_D7_37C_2b	EPO_UBIQ_D7_37C_3b	EPO_UBIQ_D7_31C_3a	EPO_UBIQ_D7_31C_2a	EPO_UBIQ_D7_31C_1a	EPO_UBIQ_D7_31C_1b	EPO_UBIQ_D7_31C_2b	EPO_UBIQ_D7_31C_3b	EPO_UBIQ_D7_37C_1a	EPO_UBIQ_D7_37C_2a	EPO_UBIQ_D7_37C_3a	EPO_UBIQ_D7_37C_1b	EPO_UBIQ_D7_37C_2b	EPO_UBIQ_D7_37C_3b
Q3HR12	3	3	9.48672	0.00984488	6.58658	31	37	Guanine nucleotide binding protein alpha inhibiting 3 |GNAI3	4416.98	10860.9	1573.74	1103.26	10408.9	2530.53	102.346	1689.59	816.827	128.883	1353.19	599.664	4416.98	15494.1	1714.78	778.988	12156.3	2235.28	93.4078	1954.76	778.131	121.453	1695.48	595.109
G3H7Y1	3	3	9.69944	0.00110084	11.5175	31	37	PEX19 |PEX19	15349.5	29316.6	4295.26	2293.31	23752.9	8700.08	375.721	2135.25	1765.88	438.589	1503.34	1049.07	15349.5	41822.9	4680.19	1619.25	27740.4	7684.99	342.908	2470.36	1682.22	413.306	1883.62	1041.1
G3H7T9	3	3	7.61932	0.00472314	5.0108	31	37	E3 ubiquitin-protein ligase HUWE1 (Fragment) |HUWE1	12418.8	27110.8	5872.1	3616.34	23969.6	8177.23	1000.06	4695.6	3821.34	1071.45	3663.73	1945.79	12418.8	38676.1	6398.35	2553.41	27993.4	7223.15	912.722	5432.54	3640.32	1009.68	4590.47	1931.01
G3HR57	2	2	6.39192	0.773111	1.74471	31	37	E3 ubiquitin-protein ligase UBR2 |UBR2	2362.78	6178.64	738.7	76.1018	1552.17	178.263	111.935	2801.74	987.886	171.443	1740.38	541.055	2362.78	8814.41	804.901	53.7337	1812.74	157.464	102.159	3241.45	941.087	161.56	2180.62	536.945
G3IAS8	2	2	9.09392	0.00262987	13.6535	31	37	Kinesin-like protein KIF27 |HNRNPK	11669.7	19897.4	1946.47	1077.05	19701.3	7797.08	188.757	1414.65	832.708	287.452	1364.18	459.736	11669.7	28385.5	2120.91	760.482	23008.6	6887.35	172.273	1636.66	793.261	270.881	1709.26	456.244
G3I310	2	2	4.75471	0.00440414	12.7519	31	37	26S proteasome non-ATPase regulatory subunit 2 |PSMD2	6165.97	12407.8	1644.22	471.924	8527.19	2511.91	85.179	760.26	593.471	58.8707	649.882	340.508	6165.97	17700.9	1791.57	333.215	9958.67	2218.83	77.7401	879.577	565.356	55.4769	814.271	337.922
Q80Z93	2	2	5.44601	0.000932739	17.1344	31	37	Gap junction protein |GJA1	4834.57	35038.9	5895.84	2755.31	29687.1	4247.94	238.317	1851.79	818.517	186.444	1198.25	519.197	4834.57	49986.3	6424.22	1945.46	34670.7	3752.31	217.504	2142.42	779.742	175.696	1501.35	515.254
G3HFP1	2	2	6.75137	0.0123135	4.73931	31	37	Radixin |RDX	2989.93	6821.27	1042.69	579.948	5155.04	1641.33	373.579	882.922	649.86	384.986	1004.61	550.634	2989.93	9731.19	1136.13	409.488	6020.43	1449.83	340.953	1021.49	619.074	362.792	1258.73	546.452
G3I2B6	2	2	4.58902	0.00667225	3.61111	31	37	Serine/threonine-protein phosphatase 2A 65 kDa regulatory subunit A alpha isoform (Fragment) |PPP2R1A	25016.1	33723.8	6688.54	8024.64	34771.7	21346.6	3161.7	9382.58	7248.14	3539.21	7723.13	4826.58	25016.1	48110.2	7287.95	5666.02	40608.9	18855.9	2885.58	10855.1	6904.77	3335.18	9676.72	4789.92
G3I129	2	2	5.30027	0.0295525	1.51283	31	37	Ubiquitin |UBA52	106559	112058	54488.9	91090.3	138122	134975	72429.1	71904.7	82386.1	70221.4	67539.4	56778.9	106559	159861	59372.1	64316.7	161309	119227	66103.7	83189.6	78483.3	66173.3	84623.7	56347.7
G3IN06	2	2	8.72125	0.000122798	15.169	31	37	C-X-C chemokine receptor type 7 |ACKR3	24284.3	41090.7	7821.09	8053.33	42540.5	19160	377.19	2670.58	2155.79	587.751	2394.09	1238.4	24284.3	58619.8	8522	5686.27	49681.9	16924.5	344.249	3089.71	2053.66	553.868	2999.69	1229
G3H3H6	2	2	6.82469	0.00117908	10.2388	31	37	ADP-ribosylation factor-like protein 8A |Arl8a	11982.4	60412.4	8699.4	10068.3	75888.1	14562.8	1049.98	4426.01	3286.02	1609.69	5194.2	2171.92	11982.4	86184	9479.02	7108.96	88627.6	12863.7	958.286	5120.63	3130.35	1516.89	6508.09	2155.43
G3GY55	2	2	8.91153	0.0011399	5.89146	31	37	Period circadian protein-like 1 |VAMP2	25157.4	47179.7	9933.53	8830.44	41340.5	18093.1	1449.46	7196.39	4785.75	2409.05	6588.7	3121.98	25157.4	67306.3	10823.8	6234.97	48280.4	15982	1322.87	8325.8	4559.04	2270.17	8255.33	3098.27
G3H8Z9	1	1	2.10158	0.00502903	10.5263	31	37	Sodium/potassium-transporting ATPase subunit alpha |ATP1A1	1027.88	8999.95	858.761	1003.32	7048.51	761.958	69.0748	776.825	338.729	144.914	420.995	120.996	1027.88	12839.3	935.721	708.424	8231.76	673.056	63.0423	898.742	322.682	136.56	527.487	120.077
G3HYI7	1	1	2.29383	0.0156722	9.54752	31	37	U2 snRNP auxiliary factor large subunit |U2AF2	7798.95	14677.1	962.466	567.295	12681.4	4676.22	153.644	1482.27	957.488	93.3922	1131.17	514.418	7798.95	20938.3	1048.72	400.554	14810.3	4130.61	140.226	1714.9	912.129	88.0083	1417.3	510.51
G3H3G9	1	1	2.58171	0.000281931	102.99	31	37	Septin-9 |SEPTIN9	7002.12	17550.8	789.302	268.844	17175.7	3318.63	37.3053	131.811	64.0469	71.1691	78.099	65.238	7002.12	25037.8	860.038	189.824	20059	2931.43	34.0473	152.497	61.0128	67.0664	97.8543	64.7425
G3HIT7	1	1	2.67157	0.0575285	3.64762	31	37	Microtubule-associated protein 1B |MAP1B	2549.03	4475.94	1029.64	291.459	3706.44	824.943	292.251	943.375	1002.39	181.361	630.059	480.942	2549.03	6385.35	1121.91	205.792	4328.65	728.692	266.728	1091.43	954.902	170.906	789.434	477.288
G3I3K5	1	1	2.51064	0.0415241	3.95114	31	37	G-protein coupled receptor 56 |	9373.27	19729	2556.2	2199.72	18274.9	7816.61	278.832	3919.04	4324.42	263.295	3832.56	2554.63	9373.27	28145.2	2785.29	1553.17	21342.8	6904.6	254.481	4534.1	4119.56	248.116	4802.01	2535.22
G3GVF5	1	1	2.4411	0.000667034	11.3093	31	37	Sorting nexin-8 |SNX8	4433.58	10423.6	1593.8	1788.8	11029.5	3781.24	101.692	886.027	1096.42	159.793	451.143	227.355	4433.58	14870.3	1736.64	1263.03	12881	3340.06	92.811	1025.08	1044.48	150.581	565.26	225.628
G3HIM4	1	1	3.33756	0.000857583	31.8837	31	37	CDC42 |CDC42	8533.56	14509	1264.37	408.415	12768.3	5359.73	92.8133	374.071	353.553	58.8438	311.704	152.753	8533.56	20698.5	1377.68	288.373	14911.7	4734.38	84.7076	432.778	336.804	55.4516	390.551	151.592
G3GYZ1	1	1	2.91399	0.0149469	39.1029	31	37	CD44 antigen |CD44	2821.01	6962.89	866.924	25.1949	921.004	81.7195	15.4174	102.001	28.1225	13.5263	111.615	27.9843	2821.01	9933.22	944.616	17.7895	1075.61	72.1848	14.0709	118.01	26.7902	12.7466	139.848	27.7718
G3HKW4	1	1	2.68526	0.0193981	18.7853	31	37	Solute carrier family 12 member 4 |SLC12A4	4078.5	7928.98	886.784	46.6934	5331.05	1059.04	38.0102	370.411	156.318	103.11	213.267	147.932	4078.5	11311.4	966.256	32.9691	6225.98	935.476	34.6906	428.544	148.913	97.1664	267.214	146.809
G3IK05	1	1	2.52383	0.000119464	16.4138	31	37	Lactadherin (Fragment) |MFGE8	2933.51	7931.68	1223.99	870.844	7675.17	1979.99	122.961	363.3	292.12	158.296	288.797	152.345	2933.51	11315.3	1333.68	614.882	8963.62	1748.97	112.222	420.317	278.281	149.17	361.85	151.188
G3H5D5	1	1	2.90894	0.00306459	39.9382	31	37	Acyl-CoA-binding protein |DBI	4448.85	18203.2	309.677	434.235	16906.7	3316.71	118.509	219.164	192.752	167.119	205.49	189.139	4448.85	25968.6	337.429	306.603	19744.9	2929.73	108.159	253.56	183.621	157.485	257.469	187.703
G3HJT1	1	1	3.21289	0.000610072	23.6029	31	37	Coiled-coil domain-containing protein |	12254.4	37643.4	3341.42	7858.39	55954.9	14575.7	84.9597	1413.27	1425.9	246.754	1381.76	1024.15	12254.4	53701.9	3640.87	5548.63	65348.2	12875.1	77.5399	1635.07	1358.35	232.529	1731.28	1016.37
G3H9B2	1	1	2.07833	0.00243488	7.95942	31	37	Myoferlin |MYOF	5118.78	19007.1	3862.64	2137.01	17075.9	4080.92	311.395	1981.94	1498.66	298.548	1764.85	587.592	5118.78	27115.5	4208.8	1508.89	19942.5	3604.77	284.2	2292.99	1427.67	281.337	2211.28	583.129
G3GUD8	1	1	3.14463	0.00393558	7.83514	31	37	ANP32B |ANP32B	4921.23	10294.3	987.69	1027.85	9935.96	4027.13	283.532	1116.49	878.031	431.818	884.422	387.025	4921.23	14685.8	1076.2	725.74	11603.9	3557.26	258.77	1291.71	836.436	406.925	1108.14	384.085
G3HPZ0	1	1	3.05124	0.0125208	10.4676	31	37	Vesicle-associated membrane protein 8 |VAMP8	8506.49	15935.3	1847.44	372.56	12869.1	3975.41	211.389	1191.35	1062.45	354.848	891.557	444.694	8506.49	22733.2	2013.01	263.056	15029.5	3511.58	192.928	1378.32	1012.12	334.392	1117.08	441.316
Q60455	1	1	2.72097	0.00128921	15.5038	31	37	Tubulin beta chain |TBB7_CHICK	1901.34	17571.8	1429.71	1931.46	14545.6	1543.34	551.879	402.017	534.044	292.15	463.855	266.618	1901.34	25067.9	1557.83	1363.76	16987.4	1363.27	503.682	465.11	508.745	275.308	581.189	264.593
G3GSL6	1	1	2.86551	0.0431381	4.04405	31	37	UBX domain-containing protein 7 |UBXN7	2393.91	11708.3	4224.47	3801.9	14522.9	845.688	609.82	3149.55	2153.83	464.484	1931.94	962.546	2393.91	16703	4603.06	2684.44	16960.8	747.017	556.562	3643.85	2051.8	437.708	2420.63	955.235
G3HXP6	1	1	2.75256	0.00128978	8.68844	31	37	3-hydroxy-3-methylglutaryl-coenzyme A reductase |HMGCR	7123.81	13840.6	2831.45	2317.8	11755.5	4722.98	135.005	1359.02	1622.98	180.928	957.554	646.672	7123.81	19744.9	3085.2	1636.55	13728.9	4171.92	123.215	1572.3	1546.1	170.498	1199.77	641.76
G3HS66	1	1	6.56229	0.00471401	22.1982	31	37	CDIP1 |	19736	42002.5	4384.55	672.59	27716.1	9373.53	151.171	1504.11	1739.2	45.5839	606.743	633.089	19736	59920.5	4777.48	474.9	32368.8	8279.86	137.969	1740.17	1656.81	42.9561	760.221	628.28
G3HMY0	1	1	2.21937	0.00905932	18.3849	31	37	3-hydroxy-3-methylglutaryl coenzyme A synthase |HMGCS1	7796.61	8787.89	1062.21	1169.76	7320.79	5406.95	0	598.74	252.447	33.8412	560.283	270.461	7796.61	12536.8	1157.4	825.94	8549.74	4776.09	0	692.708	240.487	31.8903	702.008	268.407
G3I3D5	1	1	2.04011	0.00112279	76.2731	31	37	SH3 domain-binding glutamic acid-rich-like protein |	2087.24	4663.94	511.739	28.9935	1091.51	353.965	0	69.6783	44.8755	0	0	0	2087.24	6653.55	557.6	20.4716	1274.74	312.666	0	80.6138	42.7496	0	0	0
G3GZE7	1	1	3.02411	0.0143525	9.41237	31	37	Solute carrier family 35 member F5 |	2016.07	8309.33	1051.55	236.039	8212.89	1844.38	97.1846	689.479	397.087	108.58	775.031	234.956	2016.07	11854	1145.79	166.662	9591.6	1629.19	88.6971	797.688	378.276	102.321	971.077	233.172
G3GYP9	1	1	2.482	0.0262659	7.32762	31	37	Peroxiredoxin-1 |PRDX1	3927.55	16280.9	1316.6	671.36	9130.27	1038.16	350.454	1218.05	1377.5	304.613	712.586	453.625	3927.55	23226.3	1434.59	474.032	10663	917.028	319.848	1409.21	1312.25	287.053	892.837	450.179
G3HWJ2	1	1	3.40004	0.00544704	662.355	31	37	Plectin-1 |PLEC	3249.79	9283.39	821.306	0	506.116	38.9225	0	20.985	0	0	0	0	3249.79	13243.6	894.91	0	591.079	34.3812	0	24.2785	0	0	0	0
G3HS58	1	1	2.16251	0.0139508	41.486	31	37	Putative E3 ubiquitin-protein ligase MGRN1 |	420.996	34825.4	4133.34	1596.99	24335.4	280.422	0	549.346	683.795	0	347.935	0	420.996	49681.7	4503.76	1127.6	28420.7	247.704	0	635.562	651.401	0	435.946	0
G3H6Y6	1	1	3.25456	0.0383922	10.4285	31	37	NSFL1 cofactor p47 |NSFL1C	3199.14	4178.17	133.056	237.04	5772.08	2578.92	0	615.63	357.664	0	498.576	71.8168	3199.14	5960.56	144.98	167.369	6741.05	2278.02	0	712.249	340.721	0	624.692	71.2713
G3HBG8	1	1	3.00152	0.0407066	5.73744	31	37	Calmodulin |CALM2-B	1727.9	10619.9	1606.03	678.552	10802.3	933.981	446.063	1630.66	665.398	72.8786	1604.29	176.602	1727.9	15150.4	1749.96	479.11	12615.7	825.008	407.107	1886.58	633.876	68.6773	2010.1	175.26
G3H2Y3	1	1	2.76244	0.0399625	17.7187	31	37	CDC42 small effector protein 1 |	3541.14	6835.72	95.0224	158.843	6208.91	2405.09	0	422.908	190.381	63.0212	310.943	98.872	3541.14	9751.8	103.538	112.155	7251.21	2124.48	0	489.281	181.362	59.3881	389.597	98.121
G3I2I9	1	1	2.40341	0.027096	8.07446	31	37	60S ribosomal protein L3 |RPL3	1175.06	2988.16	542.607	137.554	2064.45	555.852	19.145	276.65	98.2329	0	438.739	91.5904	1175.06	4262.9	591.234	97.124	2411.01	490.998	17.473	320.068	93.5794	0	549.719	90.8947
G3H945	1	1	2.5776	0.0318856	9.16464	31	37	Eukaryotic translation initiation factor 3 subunit I |EIF3I	2191.73	3409.96	171.958	110.936	3328.63	1054.91	13.3573	343.734	315.905	74.5744	246.194	126.642	2191.73	4864.63	187.368	78.3293	3887.41	931.828	12.1907	397.681	300.939	70.2754	308.47	125.68
G3IL33	1	1	2.14753	0.00908874	15.0134	31	37	DNA polymerase eta |POLH	2510.73	22983.2	2917.44	2342.95	26782.3	1080.64	35.8291	1197.38	1054.78	117.874	1188.66	309.805	2510.73	32787.7	3178.9	1654.3	31278.3	954.557	32.7	1385.3	1004.81	111.078	1489.33	307.452
G3IER4	1	1	2.70518	0.0178427	4.64525	31	37	Uncharacterized protein C5orf37-like |	1003.51	2572.44	355.789	412.476	2916.17	971.799	76.605	541.651	225.821	39.9691	569.377	318.749	1003.51	3669.83	387.674	291.24	3405.72	858.414	69.9149	626.66	215.123	37.665	713.403	316.328
G3H3W0	1	1	2.47594	0.0113045	19.9012	31	37	TATA-binding protein-associated factor 172 |BTAF1	1879.61	12037.8	1582.89	1609.22	8859.95	1263.4	0	562.017	421.093	0	217.071	168.227	1879.61	17173.1	1724.74	1136.23	10347.3	1116	0	650.222	401.144	0	271.98	166.949
G3GSZ6	1	1	2.86137	0.0271235	10.0129	31	37	Sodium/hydrogen exchanger |SLC9A9	3093.97	7097.43	630.112	135.752	6503.72	1070.54	17.8776	698.909	517.629	85.0239	420.315	111.003	3093.97	10125.2	686.581	95.8514	7595.51	945.632	16.3163	808.598	493.108	80.1225	526.635	110.159
G3GZZ3	1	1	3.53218	0.0139545	12.6122	31	37	Phosphate transporter |	3861.1	32220.5	3809.68	1082.33	21854.7	1796.28	374.663	1959.84	1182.23	43.2364	1297.81	266.186	3861.1	45965.6	4151.09	764.205	25523.5	1586.7	341.943	2267.42	1126.23	40.7439	1626.09	264.164
G3HV39	1	1	2.85278	0.0368324	5.20402	31	37	Poly(RC)-binding protein 2 |PCBP2	4271.42	10288.9	819.771	647.056	8637.93	2301.1	117.761	1361.33	1883.77	177.959	1172.31	468.667	4271.42	14678.1	893.237	456.871	10088	2032.62	107.477	1574.99	1794.53	167.7	1468.85	465.107
G3IPR4	1	1	2.70295	0.0406765	23.0229	31	37	Pre-mRNA-processing-splicing factor 8 |PRPF8	6368.27	12995.2	792.895	54.7547	9660.67	3374.33	129.033	357.856	370.981	0	163.435	422.743	6368.27	18538.9	863.952	38.661	11282.4	2980.63	117.764	414.019	353.406	0	204.776	419.532
G3I7T9	1	1	2.2842	0.0296497	15.1165	31	37	Guanine nucleotide-binding protein subunit gamma |	16310.3	26123.1	1002.52	258.71	20993	4572.18	106.14	1859.53	1194.91	89.0533	890.672	441.433	16310.3	37267	1092.37	182.669	24517.2	4038.72	96.8708	2151.37	1138.3	83.9196	1115.97	438.08
G3IDA5	1	1	2.28745	0.00162387	23.2729	31	37	Solute carrier family 45 member 4 |	5038.23	10374.4	809.632	1561.48	10712.5	2510.06	6.53578	429.529	327.901	44.3945	223.101	300.828	5038.23	14800.1	882.189	1102.53	12510.8	2217.19	5.96499	496.941	312.367	41.8352	279.536	298.543
[truncated: 65 more rows]

## Sheet: CHO-DP12-D4
									Normalized abundance												Raw abundance
									31C						37C						31C						37C						Tags
[truncated: 120 more rows]

## Sheet: CHO-DP12-D7
									Normalized abundance												Raw abundance
									31C						37C						31C						37C						Tags
[truncated: 57 more rows]
